# Supplementary material for: The evolutionary and functional diversity of classical and lesser-known cytoplasmic and organellar translational GTPases across the tree of life
Source: BMC Genomics. 2015 Feb 14;16(1):78. doi: 10.1186/s12864-015-1289-7 (PMC4342817; doi:10.1186/s12864-015-1289-7)
Supplement: Additional file 1: — Table of final HMM search results. The unique sequence identifiers are included for retrieval of data from online repositories. [file 12864_2015_1289_MOESM1_ESM.xlsx]

## Sheet: table_trGTPase_hits_curated_271
organism	hitseqid	subfamily	evalue_sequence	evalue_domain	description	score	alifrom	alito	envfrom	envto	curated_subfamily
Acaryochloris_marina_MBIC11017_uid58167	gi|158334957|ref|YP_001516129.1|	cEFTu	9.5e-245	1.1e-244	elongation factor Tu [Acaryochlo	810.5	1	409	1	409	EF-Tu
Acaryochloris_marina_MBIC11017_uid58167	gi|158338359|ref|YP_001519536.1|	cLepA	0	0	GTP-binding protein LepA [Acaryo	1175.8	3	602	1	603	LepA
Acaryochloris_marina_MBIC11017_uid58167	gi|158334958|ref|YP_001516130.1|	EFG	0	0	elongation factor G [Acaryochlor	1155.3	1	688	1	689	EFG
Acaryochloris_marina_MBIC11017_uid58167	gi|158333793|ref|YP_001514965.1|	EFGII	1e-236	1.2e-236	elongation factor G [Acaryochlor	786.4	2	667	1	671	EFGII
Acaryochloris_marina_MBIC11017_uid58167	gi|158335793|ref|YP_001516967.1|	gcEFG2	0	0	elongation factor G [Acaryochlor	1344.1	1	694	1	694	gcEFG2
Acaryochloris_marina_MBIC11017_uid58167	gi|158334116|ref|YP_001515288.1|	IF2	2.7e-286	1e-285	translation initiation factor IF	949.1	3	971	1	973	IF2
Acaryochloris_marina_MBIC11017_uid58167	gi|158336972|ref|YP_001518147.1|	oRF3	6e-273	7.9e-273	peptide chain release factor 3 [	905	10	531	2	538	RF3
Acaryochloris_marina_MBIC11017_uid58167	gi|158333297|ref|YP_001514469.1|	TypA	2.3e-286	2.5e-286	GTP-binding protein TypA/BipA [A	949.5	5	593	1	597	TypA
Acetobacter_pasteurianus_IFO_3283_01_uid59279	gi|258542257|ref|YP_003187690.1|	CysN	3.3e-129	4.4e-129	sulfate adenylyltransferase subu	428.5	11	414	2	416	CysN
Acetobacter_pasteurianus_IFO_3283_01_uid59279	gi|258542025|ref|YP_003187458.1|	EF-Tu	5.9e-229	6.6e-229	elongation factor Tu [Acetobacte	756.8	1	396	1	396	EF-Tu
Acetobacter_pasteurianus_IFO_3283_01_uid59279	gi|258542743|ref|YP_003188176.1|	gcEFG2	0	0	elongation factor G [Acetobacter	1203.2	5	695	4	695	gcEFG2
Acetobacter_pasteurianus_IFO_3283_01_uid59279	gi|258543554|ref|YP_003188987.1|	IF2	1.7e-297	2.1e-297	translation initiation factor IF	986.3	45	886	19	889	IF2
Acetobacter_pasteurianus_IFO_3283_01_uid59279	gi|258541732|ref|YP_003187165.1|	LepA	2.8e-300	3.4e-300	GTP-binding protein LepA [Acetob	993.9	8	600	3	601	LepA
Acetobacter_pasteurianus_IFO_3283_01_uid59279	gi|258542136|ref|YP_003187569.1|	RF3	8e-224	9.9e-222	translation peptide chain releas	734.4	10	509	5	511	RF3
Acetobacter_pasteurianus_IFO_3283_01_uid59279	gi|258541717|ref|YP_003187150.1|	TypA	2.6e-285	2.9e-285	GTP-binding protein TypA/BipA [A	944.5	2	603	1	605	TypA
Acetohalobium_arabaticum_DSM_5501_uid51423	gi|302391387|ref|YP_003827207.1|	cLepA	1.1e-304	1.3e-304	GTP-binding protein LepA [Acetoh	1008.9	4	600	1	601	LepA
Acetohalobium_arabaticum_DSM_5501_uid51423	gi|302392866|ref|YP_003828686.1|	CysN	3.6e-143	4.6e-143	sulfate adenylyltransferase, lar	474.1	5	418	1	419	CysN
Acetohalobium_arabaticum_DSM_5501_uid51423	gi|302392693|ref|YP_003828513.1|	CysN	9.2e-143	1.2e-142	sulfate adenylyltransferase, lar	472.7	4	418	1	419	CysN
Acetohalobium_arabaticum_DSM_5501_uid51423	gi|302390943|ref|YP_003826763.1|	EF-Tu	3.3e-221	3.7e-221	translation elongation factor 1A	730.9	1	398	1	398	EF-Tu
Acetohalobium_arabaticum_DSM_5501_uid51423	gi|302390956|ref|YP_003826776.1|	EF-Tu	3.3e-221	3.7e-221	translation elongation factor 1A	730.9	1	398	1	398	EF-Tu
Acetohalobium_arabaticum_DSM_5501_uid51423	gi|302390955|ref|YP_003826775.1|	EFG	0	0	translation elongation factor 2	1227.7	1	688	1	689	EFG
Acetohalobium_arabaticum_DSM_5501_uid51423	gi|302392347|ref|YP_003828167.1|	IF2	6.3e-301	6.9e-299	bacterial translation initiation	990.8	56	651	50	651	IF2
Acetohalobium_arabaticum_DSM_5501_uid51423	gi|302393011|ref|YP_003828831.1|	SelB	2.4e-211	2.7e-211	selenocysteine-specific translat	700.9	3	635	2	636	SelB
Acetohalobium_arabaticum_DSM_5501_uid51423	gi|302392627|ref|YP_003828447.1|	TypA	3.7e-289	4.2e-289	GTP-binding protein TypA [Acetoh	956.8	5	605	3	606	TypA
Acholeplasma_laidlawii_PG_8A_uid58901	gi|162447058|ref|YP_001620190.1|	EF-Tu	2.9e-223	3.3e-223	elongation factor Tu [Acholeplas	736.9	1	393	1	394	EF-Tu
Acholeplasma_laidlawii_PG_8A_uid58901	gi|162447057|ref|YP_001620189.1|	EFG	0	0	elongation factor G [Acholeplasm	1151.5	1	687	1	689	EFG
Acholeplasma_laidlawii_PG_8A_uid58901	gi|162447164|ref|YP_001620296.1|	EFGII	5.8e-248	6.5e-248	translation elongation factor EF	821	1	684	1	685	EFGII
Acholeplasma_laidlawii_PG_8A_uid58901	gi|162447186|ref|YP_001620318.1|	IF2	6.9e-274	7.6e-274	translation initiation factor IF	907.2	7	618	1	620	IF2
Acholeplasma_laidlawii_PG_8A_uid58901	gi|162447536|ref|YP_001620668.1|	LepA	1.6e-305	1.9e-305	GTP-binding protein LepA [Achole	1010.2	13	608	10	609	LepA
Acholeplasma_laidlawii_PG_8A_uid58901	gi|162447074|ref|YP_001620206.1|	TypA	4.9e-270	5.4e-270	translational GTPase, TypA/BipA	892.9	2	602	1	604	TypA
Achromobacter_xylosoxidans_A8_uid59899	gi|311104946|ref|YP_003977799.1|	CysN	9.7e-175	1.1e-174	sulfate adenylyltransferase larg	579.8	12	431	4	432	CysN
Achromobacter_xylosoxidans_A8_uid59899	gi|311109614|ref|YP_003982467.1|	EF-Tu	2.8e-226	3.2e-226	translation elongation factor Tu	749.1	1	395	1	396	EF-Tu
Achromobacter_xylosoxidans_A8_uid59899	gi|311109632|ref|YP_003982485.1|	EF-Tu	2.8e-226	3.2e-226	translation elongation factor Tu	749.1	1	395	1	396	EF-Tu
Achromobacter_xylosoxidans_A8_uid59899	gi|311103952|ref|YP_003976805.1|	EFG	0	0	translation elongation factor G	1218.3	1	699	1	701	EFG
Achromobacter_xylosoxidans_A8_uid59899	gi|311109615|ref|YP_003982468.1|	EFG	0	0	translation elongation factor G	1225.9	1	698	1	700	EFG
Achromobacter_xylosoxidans_A8_uid59899	gi|311104988|ref|YP_003977841.1|	IF2	0	0	translation initiation factor IF	1033.8	2	1015	1	1015	IF2
Achromobacter_xylosoxidans_A8_uid59899	gi|311104755|ref|YP_003977608.1|	LepA	1.3e-303	1.5e-303	GTP-binding protein LepA [Achrom	1006.2	1	595	1	596	LepA
Achromobacter_xylosoxidans_A8_uid59899	gi|311103370|ref|YP_003976223.1|	RF3	1.2e-238	1.3e-238	peptide chain release factor [Ac	791.3	4	526	1	528	RF3
Achromobacter_xylosoxidans_A8_uid59899	gi|311103546|ref|YP_003976399.1|	SelB	1.6e-227	1.8e-227	selenocysteine-specific translat	755.9	1	634	1	636	SelB
Achromobacter_xylosoxidans_A8_uid59899	gi|311104991|ref|YP_003977844.1|	TypA	8.7e-296	9.7e-296	GTP-binding protein TYPA/BIPA [A	980.3	3	605	1	607	TypA
Acidaminococcus_fermentans_DSM_20731_uid43471	gi|284047638|ref|YP_003397977.1|	EF-Tu	3.6e-224	4e-224	translation elongation factor Tu	740.4	1	395	1	397	EF-Tu
Acidaminococcus_fermentans_DSM_20731_uid43471	gi|284049259|ref|YP_003399598.1|	EF-Tu	3.6e-224	4e-224	translation elongation factor Tu	740.4	1	395	1	397	EF-Tu
Acidaminococcus_fermentans_DSM_20731_uid43471	gi|284049260|ref|YP_003399599.1|	EFG	0	0	translation elongation factor G	1226.9	1	690	1	691	EFG
Acidaminococcus_fermentans_DSM_20731_uid43471	gi|284047838|ref|YP_003398177.1|	EFGII	8.1e-278	9.8e-278	translation elongation factor G	920.1	1	685	1	687	EFGII
Acidaminococcus_fermentans_DSM_20731_uid43471	gi|284048692|ref|YP_003399031.1|	IF2	1.4e-297	6.6e-297	translation initiation factor IF	984.1	2	861	1	862	IF2
Acidaminococcus_fermentans_DSM_20731_uid43471	gi|284048686|ref|YP_003399025.1|	LepA	0	0	GTP-binding protein LepA [Acidam	1035.6	4	599	2	600	LepA
Acidaminococcus_fermentans_DSM_20731_uid43471	gi|284048131|ref|YP_003398470.1|	RF3	1.9e-233	2.1e-233	peptide chain release factor 3 [	772.4	3	530	1	534	RF3
Acidaminococcus_fermentans_DSM_20731_uid43471	gi|284047927|ref|YP_003398266.1|	TypA	5.5e-291	6.1e-291	GTP-binding protein TypA [Acidam	962.7	3	603	1	606	TypA
Acidianus_hospitalis_W1_uid66875	gi|332796424|ref|YP_004457924.1|	aEF1A	9.3e-222	1.1e-221	translation elongation factor aE	732.8	3	433	2	434	aEF1A
Acidianus_hospitalis_W1_uid66875	gi|332796521|ref|YP_004458021.1|	aEF2	0	0	translation elongation factor aE	1181.8	1	722	1	723	aEF2
Acidianus_hospitalis_W1_uid66875	gi|332797889|ref|YP_004459389.1|	aGTPBP	4.6e-216	5.1e-216	protein synthesis factor GTP-bin	715.3	2	521	1	523	aGTPBP
Acidianus_hospitalis_W1_uid66875	gi|332796398|ref|YP_004457898.1|	aIF2g	3.4e-201	3.8e-201	translation initiation factor IF	665.6	3	414	1	415	aIF2g
Acidianus_hospitalis_W1_uid66875	gi|332796435|ref|YP_004457935.1|	aIF5B	4.8e-257	5.6e-257	translation initiation factor aI	851.1	6	592	3	594	aIF5B
Acidianus_hospitalis_W1_uid66875	gi|332796365|ref|YP_004457865.1|	aSelBL	2.6e-84	3.2e-84	selenocysteine-specific elongati	280	4	297	2	298	aSelBL
Acidilobus_saccharovorans_345_15_uid51395	gi|302348981|ref|YP_003816619.1|	aEF1A	3e-220	3.4e-220	Elongation factor 1-alpha [Acidi	727.3	2	431	1	432	aEF1A
Acidilobus_saccharovorans_345_15_uid51395	gi|302348189|ref|YP_003815827.1|	aEF2	0	0	Elongation factor 2 [Acidilobus	1147.3	1	729	1	730	aEF2
Acidilobus_saccharovorans_345_15_uid51395	gi|302348895|ref|YP_003816533.1|	aIF2g	5e-201	5.8e-201	Translation initiation factor 2	664.4	15	422	12	424	aIF2g
Acidilobus_saccharovorans_345_15_uid51395	gi|302348892|ref|YP_003816530.1|	aIF5B	1.4e-256	1.7e-256	Probable translation initiation	848.8	7	598	5	603	aIF5B
Acidilobus_saccharovorans_345_15_uid51395	gi|302348818|ref|YP_003816456.1|	aSelBL	5.6e-76	6.1e-76	Selenocysteine-specific translat	252.2	12	302	1	304	aSelBL
Acidimicrobium_ferrooxidans_DSM_10331_uid59215	gi|256371213|ref|YP_003109037.1|	EF-Tu	3.1e-225	3.4e-225	translation elongation factor Tu	743.9	1	395	1	395	EF-Tu
Acidimicrobium_ferrooxidans_DSM_10331_uid59215	gi|256371212|ref|YP_003109036.1|	EFG	0	0	translation elongation factor G	1193	5	691	3	694	EFG
Acidimicrobium_ferrooxidans_DSM_10331_uid59215	gi|256372006|ref|YP_003109830.1|	EFGII	2.7e-194	3.4e-194	small GTP-binding protein [Acidi	644	8	663	3	666	EFGII
Acidimicrobium_ferrooxidans_DSM_10331_uid59215	gi|256371441|ref|YP_003109265.1|	IF2	1.6e-291	2e-291	translation initiation factor IF	965.9	13	884	5	885	IF2
Acidimicrobium_ferrooxidans_DSM_10331_uid59215	gi|256372075|ref|YP_003109899.1|	LepA	1.2e-286	1.4e-286	GTP-binding protein LepA [Acidim	948.3	6	594	2	595	LepA
Acidimicrobium_ferrooxidans_DSM_10331_uid59215	gi|256371381|ref|YP_003109205.1|	TypA	1.9e-257	2.3e-257	GTP-binding protein TypA [Acidim	851.8	2	600	1	603	TypA
Acidiphilium_cryptum_JF_5_uid58447	gi|148260322|ref|YP_001234449.1|	CysN	1e-180	1.2e-180	sulfate adenylyltransferase, lar	598.5	4	417	1	418	CysN
Acidiphilium_cryptum_JF_5_uid58447	gi|148260941|ref|YP_001235068.1|	EF-Tu	3.1e-225	3.5e-225	elongation factor Tu [Acidiphili	744.7	1	394	1	395	EF-Tu
Acidiphilium_cryptum_JF_5_uid58447	gi|148261734|ref|YP_001235861.1|	EFGII	6.1e-197	9.1e-197	elongation factor G [Acidiphiliu	653.3	9	659	5	661	EFGII
Acidiphilium_cryptum_JF_5_uid58447	gi|148259266|ref|YP_001233393.1|	gcEFG2	0	0	translation elongation factor G	1202.3	4	694	3	695	gcEFG2
Acidiphilium_cryptum_JF_5_uid58447	gi|148259245|ref|YP_001233372.1|	IF2	9.4e-300	1.2e-299	translation initiation factor IF	994	92	885	24	887	IF2
Acidiphilium_cryptum_JF_5_uid58447	gi|148260281|ref|YP_001234408.1|	LepA	2.1e-301	2.5e-301	GTP-binding protein LepA [Acidip	997.9	7	600	3	601	LepA
Acidiphilium_cryptum_JF_5_uid58447	gi|148259711|ref|YP_001233838.1|	RF3	1.1e-221	2.4e-221	peptide chain release factor 3 [	733.4	21	524	13	526	RF3
Acidiphilium_cryptum_JF_5_uid58447	gi|148260310|ref|YP_001234437.1|	TypA	1.2e-280	1.4e-280	GTP-binding protein TypA [Acidip	929.3	2	607	1	610	TypA
Acidiphilium_multivorum_AIU301_uid63345	gi|326403512|ref|YP_004283594.1|	CysN	9.4e-181	1.2e-180	sulfate adenylyltransferase subu	598.8	4	417	1	418	CysN
Acidiphilium_multivorum_AIU301_uid63345	gi|326404339|ref|YP_004284421.1|	EF-Tu	3.4e-225	3.8e-225	elongation factor Tu [Acidiphili	744.7	1	394	1	395	EF-Tu
Acidiphilium_multivorum_AIU301_uid63345	gi|326405228|ref|YP_004285310.1|	EFGII	6.4e-197	9.5e-197	elongation factor G [Acidiphiliu	653.4	9	659	5	661	EFGII
Acidiphilium_multivorum_AIU301_uid63345	gi|326402421|ref|YP_004282502.1|	gcEFG2	0	0	elongation factor G [Acidiphiliu	1202.3	4	694	3	695	gcEFG2
Acidiphilium_multivorum_AIU301_uid63345	gi|326402398|ref|YP_004282479.1|	IF2	1e-299	1.3e-299	translation initiation factor IF	994	92	885	24	887	IF2
Acidiphilium_multivorum_AIU301_uid63345	gi|326403466|ref|YP_004283547.1|	LepA	2.3e-301	2.7e-301	GTP-binding protein LepA [Acidip	997.9	7	600	3	601	LepA
Acidiphilium_multivorum_AIU301_uid63345	gi|326403320|ref|YP_004283401.1|	RF3	1.1e-221	2.5e-221	peptide chain release factor 3 [	733.5	21	524	13	526	RF3
Acidiphilium_multivorum_AIU301_uid63345	gi|326403500|ref|YP_004283582.1|	TypA	1.4e-280	1.5e-280	GTP-binding protein TypA [Acidip	929.3	2	607	1	610	TypA
Acidithiobacillus_ferrooxidans_ATCC_23270_uid57649	gi|218666793|ref|YP_002427338.1|	CysN	9.7e-179	1.2e-178	sulfate adenylate transferase, l	591.8	4	410	1	411	CysN
Acidithiobacillus_ferrooxidans_ATCC_23270_uid57649	gi|218665028|ref|YP_002427487.1|	CysN	7.6e-177	9.3e-177	sulfate adenylyltransferase, lar	585.6	12	437	6	438	CysN
Acidithiobacillus_ferrooxidans_ATCC_23270_uid57649	gi|218665194|ref|YP_002424815.1|	EF-Tu	2.1e-228	2.4e-228	translation elongation factor Tu	755	1	396	1	396	EF-Tu
Acidithiobacillus_ferrooxidans_ATCC_23270_uid57649	gi|218666143|ref|YP_002424828.1|	EF-Tu	2.1e-228	2.4e-228	translation elongation factor Tu	755	1	396	1	396	EF-Tu
Acidithiobacillus_ferrooxidans_ATCC_23270_uid57649	gi|218668107|ref|YP_002424827.1|	EFG	0	0	translation elongation factor G	1212.2	1	698	1	699	EFG
Acidithiobacillus_ferrooxidans_ATCC_23270_uid57649	gi|218666901|ref|YP_002424887.1|	IF2	1.3e-306	1.5e-306	translation initiation factor IF	1016.6	3	874	1	875	IF2
Acidithiobacillus_ferrooxidans_ATCC_23270_uid57649	gi|218667461|ref|YP_002425829.1|	LepA	6.5e-299	7.8e-299	GTP-binding protein LepA [Acidit	989.5	4	598	2	599	LepA
Acidithiobacillus_ferrooxidans_ATCC_23270_uid57649	gi|218666721|ref|YP_002426894.1|	RF3	3.7e-246	4.5e-246	peptide chain release factor 3 [	814.8	15	536	11	538	RF3
Acidithiobacillus_ferrooxidans_ATCC_23270_uid57649	gi|218665904|ref|YP_002427115.1|	TypA	2.4e-297	2.8e-297	GTP-binding protein TypA [Acidit	984.2	3	602	1	604	TypA
Acidithiobacillus_ferrooxidans_ATCC_53993_uid58613	gi|198284666|ref|YP_002220987.1|	CysN	9.1e-179	1.1e-178	sulfate adenylyltransferase larg	591.8	4	410	1	411	CysN
Acidithiobacillus_ferrooxidans_ATCC_53993_uid58613	gi|198284802|ref|YP_002221123.1|	CysN	6.8e-177	8.3e-177	sulfate adenylyltransferase larg	585.6	12	437	6	438	CysN
Acidithiobacillus_ferrooxidans_ATCC_53993_uid58613	gi|198282623|ref|YP_002218944.1|	EF-Tu	1.9e-228	2.2e-228	elongation factor Tu [Acidithiob	755	1	396	1	396	EF-Tu
Acidithiobacillus_ferrooxidans_ATCC_53993_uid58613	gi|198282635|ref|YP_002218956.1|	EF-Tu	1.9e-228	2.2e-228	elongation factor Tu [Acidithiob	755	1	396	1	396	EF-Tu
Acidithiobacillus_ferrooxidans_ATCC_53993_uid58613	gi|198282634|ref|YP_002218955.1|	EFG	0	0	elongation factor G [Acidithioba	1212.2	1	698	1	699	EFG
Acidithiobacillus_ferrooxidans_ATCC_53993_uid58613	gi|198282695|ref|YP_002219016.1|	IF2	1.2e-306	1.3e-306	translation initiation factor IF	1016.6	3	874	1	875	IF2
Acidithiobacillus_ferrooxidans_ATCC_53993_uid58613	gi|198283246|ref|YP_002219567.1|	LepA	5.9e-299	7e-299	GTP-binding protein LepA [Acidit	989.5	4	598	2	599	LepA
Acidithiobacillus_ferrooxidans_ATCC_53993_uid58613	gi|198284234|ref|YP_002220555.1|	RF3	3.3e-246	4e-246	peptide chain release factor 3 [	814.8	15	536	11	538	RF3
Acidithiobacillus_ferrooxidans_ATCC_53993_uid58613	gi|198284448|ref|YP_002220769.1|	TypA	2.2e-297	2.6e-297	GTP-binding protein TypA [Acidit	984.2	29	629	26	631	TypA
Acidobacterium_capsulatum_ATCC_51196_uid59127	gi|225873419|ref|YP_002754878.1|	CysN	1.5e-180	1.9e-180	sulfate adenylyltransferase, lar	597.9	23	440	19	441	CysN
Acidobacterium_capsulatum_ATCC_51196_uid59127	gi|225873080|ref|YP_002754539.1|	EF-Tu	4.5e-225	5e-225	translation elongation factor Tu	744.1	1	394	1	395	EF-Tu
Acidobacterium_capsulatum_ATCC_51196_uid59127	gi|225874471|ref|YP_002755930.1|	EF-Tu	4.5e-225	5e-225	translation elongation factor Tu	744.1	1	394	1	395	EF-Tu
Acidobacterium_capsulatum_ATCC_51196_uid59127	gi|225873081|ref|YP_002754540.1|	EFG	0	0	translation elongation factor G	1181.4	1	690	1	692	EFG
Acidobacterium_capsulatum_ATCC_51196_uid59127	gi|225873806|ref|YP_002755265.1|	EFGII	8.2e-267	1e-266	putative translation elongation	884.5	1	714	1	717	EFGII
Acidobacterium_capsulatum_ATCC_51196_uid59127	gi|225874867|ref|YP_002756326.1|	IF2	1.3e-289	1.6e-289	IF-2 family protein [Acidobacter	960.4	2	1059	1	1061	IF2
Acidobacterium_capsulatum_ATCC_51196_uid59127	gi|225874205|ref|YP_002755664.1|	LepA	2.2e-302	2.5e-302	GTP-binding protein LepA [Acidob	1001.1	4	598	1	599	LepA
Acidobacterium_capsulatum_ATCC_51196_uid59127	gi|225874193|ref|YP_002755652.1|	TypA	8.2e-291	9.1e-291	GTP-binding protein TypA [Acidob	962.8	4	603	1	606	TypA
Acidobacterium_MP5ACTX9_uid50551	gi|322433826|ref|YP_004216038.1|	CysN	1.9e-183	2.5e-183	sulfate adenylyltransferase, lar	607.8	58	478	54	479	CysN
Acidobacterium_MP5ACTX9_uid50551	gi|322434552|ref|YP_004216764.1|	EF-Tu	6.4e-223	7.2e-223	translation elongation factor Tu	737.5	1	395	1	395	EF-Tu
Acidobacterium_MP5ACTX9_uid50551	gi|322436548|ref|YP_004218760.1|	EF-Tu	6.4e-223	7.2e-223	translation elongation factor Tu	737.5	1	395	1	395	EF-Tu
Acidobacterium_MP5ACTX9_uid50551	gi|322436549|ref|YP_004218761.1|	EFG	0	0	translation elongation factor G	1186.2	1	691	1	693	EFG
Acidobacterium_MP5ACTX9_uid50551	gi|322436509|ref|YP_004218721.1|	IF2	2.1e-288	2.6e-288	translation initiation factor IF	956.8	2	1077	1	1082	IF2
Acidobacterium_MP5ACTX9_uid50551	gi|322434323|ref|YP_004216535.1|	LepA	4.3e-299	4.8e-299	GTP-binding protein LepA [Acidob	990.7	4	598	1	599	LepA
Acidobacterium_MP5ACTX9_uid50551	gi|322436960|ref|YP_004219172.1|	TypA	1.1e-285	1.4e-285	GTP-binding protein TypA [Acidob	946.2	5	604	3	608	TypA
Acidothermus_cellulolyticus_11B_uid58501	gi|117928824|ref|YP_873375.1|	CysN	4.4e-176	5.3e-176	sulfate adenylyltransferase subu	582.6	15	422	6	423	CysN
Acidothermus_cellulolyticus_11B_uid58501	gi|117927513|ref|YP_872064.1|	EF-Tu	9.2e-228	1e-227	elongation factor Tu [Acidotherm	752.4	1	396	1	397	EF-Tu
Acidothermus_cellulolyticus_11B_uid58501	gi|117927512|ref|YP_872063.1|	EFG	0	0	elongation factor G [Acidothermu	1191.5	6	697	3	699	EFG
Acidothermus_cellulolyticus_11B_uid58501	gi|117928563|ref|YP_873114.1|	EFGII	1.3e-300	1.6e-300	elongation factor G [Acidothermu	995.6	20	718	17	719	EFGII
Acidothermus_cellulolyticus_11B_uid58501	gi|117928722|ref|YP_873273.1|	IF2	2.6e-301	3e-301	translation initiation factor IF	998.5	2	878	1	879	IF2
Acidothermus_cellulolyticus_11B_uid58501	gi|117927986|ref|YP_872537.1|	LepA	5e-304	6.1e-304	GTP-binding protein LepA [Acidot	1005.8	9	599	4	601	LepA
Acidovorax_avenae_ATCC_19860_uid42497	gi|326317033|ref|YP_004234705.1|	CysN	1.6e-154	1.9e-154	sulfate adenylyltransferase larg	512.7	10	448	4	449	CysN
Acidovorax_avenae_ATCC_19860_uid42497	gi|326315222|ref|YP_004232894.1|	EF-Tu	7.4e-231	8.3e-231	translation elongation factor Tu	763.7	1	395	1	396	EF-Tu
Acidovorax_avenae_ATCC_19860_uid42497	gi|326319233|ref|YP_004236905.1|	EF-Tu	7.4e-231	8.3e-231	translation elongation factor Tu	763.7	1	395	1	396	EF-Tu
Acidovorax_avenae_ATCC_19860_uid42497	gi|326315221|ref|YP_004232893.1|	EFG	0	0	translation elongation factor G	1222.7	1	698	1	700	EFG
Acidovorax_avenae_ATCC_19860_uid42497	gi|326315733|ref|YP_004233405.1|	gcEFG2	0	0	translation elongation factor G	1071.3	7	674	5	680	gcEFG2
Acidovorax_avenae_ATCC_19860_uid42497	gi|326316666|ref|YP_004234338.1|	IF2	0	5.4e-307	translation initiation factor IF	1018.6	2	946	1	946	IF2
Acidovorax_avenae_ATCC_19860_uid42497	gi|326316024|ref|YP_004233696.1|	LepA	7.9e-305	8.9e-305	GTP-binding protein LepA [Acidov	1009.7	2	601	1	602	LepA
Acidovorax_avenae_ATCC_19860_uid42497	gi|326318763|ref|YP_004236435.1|	RF3	4.6e-231	5.2e-231	peptide chain release factor 3 [	765.7	4	533	1	535	RF3
Acidovorax_avenae_ATCC_19860_uid42497	gi|326316669|ref|YP_004234341.1|	TypA	5.2e-286	5.8e-286	GTP-binding protein TypA [Acidov	947.5	2	606	1	608	TypA
Acidovorax_citrulli_AAC00_1_uid58429	gi|120611718|ref|YP_971396.1|	CysN	2.8e-153	3.4e-153	sulfate adenylyltransferase subu	508.5	19	455	10	456	CysN
Acidovorax_citrulli_AAC00_1_uid58429	gi|120609039|ref|YP_968717.1|	EF-Tu	7.4e-231	8.3e-231	elongation factor Tu [Acidovorax	763.7	1	395	1	396	EF-Tu
Acidovorax_citrulli_AAC00_1_uid58429	gi|120613171|ref|YP_972849.1|	EF-Tu	7.4e-231	8.3e-231	elongation factor Tu [Acidovorax	763.7	1	395	1	396	EF-Tu
Acidovorax_citrulli_AAC00_1_uid58429	gi|120609038|ref|YP_968716.1|	EFG	0	0	elongation factor G [Acidovorax	1222.5	1	698	1	700	EFG
Acidovorax_citrulli_AAC00_1_uid58429	gi|120612037|ref|YP_971715.1|	IF2	0	1.7e-307	translation initiation factor IF	1020.3	2	943	1	943	IF2
Acidovorax_citrulli_AAC00_1_uid58429	gi|120609881|ref|YP_969559.1|	LepA	1.3e-304	1.5e-304	GTP-binding protein LepA [Acidov	1009	2	601	1	602	LepA
Acidovorax_citrulli_AAC00_1_uid58429	gi|120612699|ref|YP_972377.1|	RF3	1.2e-230	1.3e-230	peptide chain release factor 3 [	764.4	5	533	1	535	RF3
Acidovorax_citrulli_AAC00_1_uid58429	gi|120612034|ref|YP_971712.1|	TypA	1e-285	1.1e-285	GTP-binding protein TypA [Acidov	946.5	2	606	1	608	TypA
Acidovorax_ebreus_TPSY_uid59233	gi|222111123|ref|YP_002553387.1|	CysN	1.9e-154	2.4e-154	sulfate adenylyltransferase larg	511.9	22	455	13	456	CysN
Acidovorax_ebreus_TPSY_uid59233	gi|222109491|ref|YP_002551755.1|	EF-Tu	2.1e-231	2.4e-231	elongation factor tu [Acidovorax	765	1	395	1	396	EF-Tu
Acidovorax_ebreus_TPSY_uid59233	gi|222112418|ref|YP_002554682.1|	EF-Tu	2.1e-231	2.4e-231	elongation factor tu [Acidovorax	765	1	395	1	396	EF-Tu
Acidovorax_ebreus_TPSY_uid59233	gi|222109490|ref|YP_002551754.1|	EFG	0	0	elongation factor g [Acidovorax	1214.5	1	700	1	702	EFG
Acidovorax_ebreus_TPSY_uid59233	gi|222110450|ref|YP_002552714.1|	IF2	2.5e-307	6e-306	translation initiation factor if	1014.7	2	943	1	943	IF2
Acidovorax_ebreus_TPSY_uid59233	gi|222111794|ref|YP_002554058.1|	LepA	1e-306	1.1e-306	GTP-binding protein lepa [Acidov	1015.5	2	601	1	602	LepA
Acidovorax_ebreus_TPSY_uid59233	gi|222109812|ref|YP_002552076.1|	RF3	2.4e-231	2.7e-231	peptide chain release factor 3 [	766.2	5	533	1	535	RF3
Acidovorax_ebreus_TPSY_uid59233	gi|222110453|ref|YP_002552717.1|	TypA	5.6e-289	6.2e-289	GTP-binding protein typa [Acidov	956.8	2	607	1	609	TypA
Acidovorax_JS42_uid58427	gi|121594159|ref|YP_986055.1|	CysN	1.5e-154	1.9e-154	sulfate adenylyltransferase subu	512.5	21	455	12	456	CysN
Acidovorax_JS42_uid58427	gi|121592710|ref|YP_984606.1|	EF-Tu	3.3e-231	3.7e-231	elongation factor Tu [Acidovorax	764.6	1	395	1	396	EF-Tu
Acidovorax_JS42_uid58427	gi|121596191|ref|YP_988087.1|	EF-Tu	3.7e-231	4.1e-231	elongation factor Tu [Acidovorax	764.5	1	395	1	396	EF-Tu
Acidovorax_JS42_uid58427	gi|121592709|ref|YP_984605.1|	EFG	0	0	elongation factor G [Acidovorax	1217.5	1	700	1	702	EFG
Acidovorax_JS42_uid58427	gi|121594899|ref|YP_986795.1|	IF2	4.7e-306	1.2e-304	translation initiation factor IF	1010.6	2	943	1	943	IF2
Acidovorax_JS42_uid58427	gi|121595573|ref|YP_987469.1|	LepA	1.8e-306	2.1e-306	GTP-binding protein LepA [Acidov	1014.9	2	601	1	602	LepA
Acidovorax_JS42_uid58427	gi|121593044|ref|YP_984940.1|	RF3	2.6e-231	2.9e-231	peptide chain release factor 3 [	766.4	5	533	1	535	RF3
Acidovorax_JS42_uid58427	gi|121594896|ref|YP_986792.1|	TypA	4e-289	4.5e-289	GTP-binding protein TypA [Acidov	957.5	2	607	1	609	TypA
Aciduliprofundum_boonei_T469_uid43333	gi|289595751|ref|YP_003482447.1|	aEF1A	2.5e-232	2.8e-232	translation elongation factor EF	767.2	1	422	1	424	aEF1A
Aciduliprofundum_boonei_T469_uid43333	gi|289595750|ref|YP_003482446.1|	aEF2	0	0	translation elongation factor aE	1210.9	1	732	1	733	aEF2
Aciduliprofundum_boonei_T469_uid43333	gi|289596478|ref|YP_003483174.1|	aIF2g	1.5e-205	1.7e-205	protein synthesis factor GTP-bin	679.4	5	408	1	408	aIF2g
Aciduliprofundum_boonei_T469_uid43333	gi|289596617|ref|YP_003483313.1|	aIF5B	1.6e-264	1.8e-264	translation initiation factor aI	875.2	2	577	1	578	aIF5B
Acinetobacter_ADP1_uid61597	gi|50084272|ref|YP_045782.1|	CysN	1.3e-193	1.9e-193	ATP-sulfurylase, subunit 1 [Acin	640.6	14	433	10	434	CysN
Acinetobacter_ADP1_uid61597	gi|161349968|ref|YP_045605.2|	EF-Tu	1.8e-227	2e-227	elongation factor Tu [Acinetobac	752	1	395	1	396	EF-Tu
Acinetobacter_ADP1_uid61597	gi|50083572|ref|YP_045082.1|	EF-Tu	1.8e-227	2e-227	elongation factor Tu [Acinetobac	752	1	395	1	396	EF-Tu
Acinetobacter_ADP1_uid61597	gi|50084094|ref|YP_045604.1|	EFG	0	0	elongation factor G [Acinetobact	1216	1	701	1	704	EFG
Acinetobacter_ADP1_uid61597	gi|50083629|ref|YP_045139.1|	IF2	2.8e-284	4.6e-282	translation initiation factor IF	935.6	83	899	1	899	IF2
Acinetobacter_ADP1_uid61597	gi|50085658|ref|YP_047168.1|	LepA	1.8e-296	2.2e-296	GTP-binding protein LepA [Acinet	981.4	10	604	8	605	LepA
Acinetobacter_ADP1_uid61597	gi|50086104|ref|YP_047614.1|	RF3	2.5e-244	2.8e-244	peptide chain release factor 3 [	809	5	529	2	529	RF3
Acinetobacter_ADP1_uid61597	gi|50083926|ref|YP_045436.1|	TypA	5e-296	5.6e-296	GTP-binding elongation factor fa	980	3	609	1	610	TypA
Acinetobacter_baumannii_AB0057_uid59083	gi|213156805|ref|YP_002318466.1|	CysN	5.9e-194	5.9e-194	sulfate adenylyltransferase subu	642.5	14	433	10	434	CysN
Acinetobacter_baumannii_AB0057_uid59083	gi|213155726|ref|YP_002317771.1|	EF-Tu	1.4e-227	1.6e-227	translation elongation factor Tu	752.5	1	395	1	396	EF-Tu
Acinetobacter_baumannii_AB0057_uid59083	gi|213156644|ref|YP_002318305.1|	EF-Tu	1.4e-227	1.6e-227	translation elongation factor Tu	752.5	1	395	1	396	EF-Tu
Acinetobacter_baumannii_AB0057_uid59083	gi|213156643|ref|YP_002318304.1|	EFG	0	0	translation elongation factor G	1218.7	1	701	1	704	EFG
Acinetobacter_baumannii_AB0057_uid59083	gi|213155779|ref|YP_002317824.1|	IF2	1.7e-285	1.2e-284	translation initiation factor IF	944.5	81	899	1	899	IF2
Acinetobacter_baumannii_AB0057_uid59083	gi|213158245|ref|YP_002320296.1|	LepA	7.4e-296	9.1e-296	GTP-binding protein LepA [Acinet	979.6	10	604	8	605	LepA
Acinetobacter_baumannii_AB0057_uid59083	gi|213155990|ref|YP_002318035.1|	RF3	3.8e-245	4.3e-245	peptide chain release factor 3 [	811.8	6	530	3	530	RF3
Acinetobacter_baumannii_AB0057_uid59083	gi|213157850|ref|YP_002320648.1|	TypA	1e-295	1.1e-295	GTP-binding protein TypA/BipA [A	979.2	3	610	1	611	TypA
Acinetobacter_baumannii_AB307_0294_uid59271	gi|215484279|ref|YP_002326506.1|	CysN	5.3e-194	5.3e-194	Sulfate adenylyltransferase subu	642.5	14	433	10	434	CysN
Acinetobacter_baumannii_AB307_0294_uid59271	gi|215484897|ref|YP_002327136.1|	EF-Tu	1.3e-227	1.5e-227	translation elongation factor Tu	752.5	1	395	1	396	EF-Tu
Acinetobacter_baumannii_AB307_0294_uid59271	gi|215484412|ref|YP_002326645.1|	EFG	0	0	translation elongation factor G	1215.5	1	701	1	704	EFG
Acinetobacter_baumannii_AB307_0294_uid59271	gi|215484846|ref|YP_002327083.1|	IF2	1.6e-285	1e-284	translation initiation factor IF	944.5	81	899	1	899	IF2
Acinetobacter_baumannii_AB307_0294_uid59271	gi|215482642|ref|YP_002324836.1|	LepA	6.7e-296	8.3e-296	GTP-binding protein LepA [Acinet	979.6	10	604	8	605	LepA
Acinetobacter_baumannii_AB307_0294_uid59271	gi|217322896|ref|YP_002326644.1|	mEFTu	1.9e-116	2.2e-116	Elongation factor Tu (EF-Tu) [Ac	386.7	2	209	1	218	EF-Tu
Acinetobacter_baumannii_AB307_0294_uid59271	gi|215484657|ref|YP_002326892.1|	RF3	3.4e-245	3.9e-245	peptide chain release factor 3 [	811.8	6	530	3	530	RF3
Acinetobacter_baumannii_AB307_0294_uid59271	gi|215482369|ref|YP_002324551.1|	TypA	9.2e-296	1e-295	GTP-binding protein TypA/BipA [A	979.2	3	610	1	611	TypA
Acinetobacter_baumannii_ACICU_uid58765	gi|184157282|ref|YP_001845621.1|	CysN	4.7e-194	4.7e-194	GTPase - Sulfate adenylate trans	642.8	14	433	10	434	CysN
Acinetobacter_baumannii_ACICU_uid58765	gi|184157137|ref|YP_001845476.1|	EFG	0	0	elongation factor G [Acinetobact	1218.7	1	701	1	704	EFG
Acinetobacter_baumannii_ACICU_uid58765	gi|184156670|ref|YP_001845009.1|	IF2	1.7e-285	1.1e-284	translation initiation factor IF	944.5	81	899	1	899	IF2
Acinetobacter_baumannii_ACICU_uid58765	gi|184159119|ref|YP_001847458.1|	LepA	7.3e-296	9e-296	GTP-binding protein LepA [Acinet	979.6	10	604	8	605	LepA
Acinetobacter_baumannii_ACICU_uid58765	gi|184156616|ref|YP_001844955.1|	mEFTu	5.2e-114	5.8e-114	truncated elongation factor EF-T	378.9	2	200	1	200	EF-Tu
Acinetobacter_baumannii_ACICU_uid58765	gi|184157138|ref|YP_001845477.1|	mEFTu	5.2e-114	5.8e-114	truncated elongation factor EF-T	378.9	2	200	1	200	EF-Tu
Acinetobacter_baumannii_ACICU_uid58765	gi|184156878|ref|YP_001845217.1|	RF3	2.7e-245	3.1e-245	peptide chain release factor 3 [	812.3	6	530	3	530	RF3
Acinetobacter_baumannii_ACICU_uid58765	gi|184159403|ref|YP_001847742.1|	TypA	1e-295	1.1e-295	membrane GTPase [Acinetobacter b	979.2	3	610	1	611	TypA
Acinetobacter_baumannii_ATCC_17978_uid58731	gi|126641051|ref|YP_001084035.1|	CysN	1.5e-165	1.5e-165	ATP-sulfurylase subunit 1 [Acine	548.7	6	368	1	369	CysN
Acinetobacter_baumannii_ATCC_17978_uid58731	gi|162286753|ref|YP_001083352.2|	EF-Tu	1.3e-227	1.4e-227	elongation factor Tu [Acinetobac	752.5	1	395	1	396	EF-Tu
Acinetobacter_baumannii_ATCC_17978_uid58731	gi|162286746|ref|YP_001083903.2|	EF-Tu	7.7e-219	8.6e-219	elongation factor Tu [Acinetobac	723.6	1	381	1	382	EF-Tu
Acinetobacter_baumannii_ATCC_17978_uid58731	gi|126640918|ref|YP_001083902.1|	EFG	0	0	elongation factor G [Acinetobact	1108.4	1	652	1	655	EFG
Acinetobacter_baumannii_ATCC_17978_uid58731	gi|126642557|ref|YP_001085541.1|	LepA	5.5e-276	6.2e-276	GTP-binding protein LepA [Acinet	913.9	1	569	1	570	LepA
Acinetobacter_baumannii_ATCC_17978_uid58731	gi|126640625|ref|YP_001083609.1|	RF3	2e-228	2.2e-228	peptide chain release factor 3 [	756.5	1	501	1	501	RF3
Acinetobacter_baumannii_ATCC_17978_uid58731	gi|126642859|ref|YP_001085843.1|	TypA	4e-273	4.4e-273	GTP-binding elongation factor fa	904.4	1	566	1	567	TypA
Acinetobacter_baumannii_AYE_uid61637	gi|169796801|ref|YP_001714594.1|	CysN	5.7e-194	5.7e-194	ATP-sulfurylase, subunit 1 [Acin	642.5	14	433	10	434	CysN
Acinetobacter_baumannii_AYE_uid61637	gi|169796950|ref|YP_001714743.1|	EF-Tu	1.4e-227	1.6e-227	elongation factor Tu [Acinetobac	752.5	1	395	1	396	EF-Tu
Acinetobacter_baumannii_AYE_uid61637	gi|169797460|ref|YP_001715253.1|	EF-Tu	1.4e-227	1.6e-227	elongation factor Tu [Acinetobac	752.5	1	395	1	396	EF-Tu
Acinetobacter_baumannii_AYE_uid61637	gi|169796951|ref|YP_001714744.1|	EFG	0	0	elongation factor G [Acinetobact	1218.7	1	701	1	704	EFG
Acinetobacter_baumannii_AYE_uid61637	gi|169797407|ref|YP_001715200.1|	IF2	1.7e-285	1.1e-284	translation initiation factor IF	944.5	81	899	1	899	IF2
Acinetobacter_baumannii_AYE_uid61637	gi|169795093|ref|YP_001712886.1|	LepA	7.2e-296	8.9e-296	GTP-binding protein LepA [Acinet	979.6	10	604	8	605	LepA
Acinetobacter_baumannii_AYE_uid61637	gi|169797216|ref|YP_001715009.1|	RF3	3.8e-245	4.3e-245	peptide chain release factor 3 [	811.8	9	533	6	533	RF3
Acinetobacter_baumannii_AYE_uid61637	gi|169794822|ref|YP_001712615.1|	TypA	9.9e-296	1.1e-295	GTP-binding elongation factor fa	979.2	3	610	1	611	TypA
Acinetobacter_baumannii_SDF_uid61601	gi|169633909|ref|YP_001707645.1|	CysN	3.8e-194	3.8e-194	ATP-sulfurylase, subunit 1 [Acin	642.8	14	433	10	434	CysN
Acinetobacter_baumannii_SDF_uid61601	gi|169634056|ref|YP_001707792.1|	EF-Tu	1.1e-227	1.3e-227	elongation factor Tu [Acinetobac	752.5	1	395	1	396	EF-Tu
Acinetobacter_baumannii_SDF_uid61601	gi|169634601|ref|YP_001708337.1|	EF-Tu	1.1e-227	1.3e-227	elongation factor Tu [Acinetobac	752.5	1	395	1	396	EF-Tu
Acinetobacter_baumannii_SDF_uid61601	gi|169634057|ref|YP_001707793.1|	EFG	0	0	elongation factor G [Acinetobact	1217.8	1	701	1	704	EFG
Acinetobacter_baumannii_SDF_uid61601	gi|169634553|ref|YP_001708289.1|	IF2	3.5e-285	2.2e-284	translation initiation factor IF	943.2	81	899	1	899	IF2
Acinetobacter_baumannii_SDF_uid61601	gi|169632750|ref|YP_001706486.1|	LepA	4.4e-295	5.5e-295	GTP-binding protein LepA [Acinet	976.7	10	604	8	605	LepA
Acinetobacter_baumannii_SDF_uid61601	gi|169634380|ref|YP_001708116.1|	RF3	7.6e-244	8.7e-244	peptide chain release factor 3 [	807.2	9	533	6	533	RF3
Acinetobacter_baumannii_SDF_uid61601	gi|169632500|ref|YP_001706236.1|	TypA	2.5e-295	2.8e-295	GTP-binding elongation factor fa	977.6	3	610	1	611	TypA
Acinetobacter_DR1_uid50119	gi|299771100|ref|YP_003733126.1|	CysN	8.5e-193	8.5e-193	sulfate adenylyltransferase, lar	638.7	14	433	10	434	CysN
Acinetobacter_DR1_uid50119	gi|299771308|ref|YP_003733334.1|	EF-Tu	2.7e-227	3e-227	elongation factor Tu [Acinetobac	751.7	1	395	1	396	EF-Tu
Acinetobacter_DR1_uid50119	gi|299771838|ref|YP_003733864.1|	EF-Tu	2.7e-227	3e-227	elongation factor Tu [Acinetobac	751.7	1	395	1	396	EF-Tu
Acinetobacter_DR1_uid50119	gi|299771309|ref|YP_003733335.1|	EFG	0	0	elongation factor G [Acinetobact	1217.4	1	701	1	704	EFG
Acinetobacter_DR1_uid50119	gi|299771782|ref|YP_003733808.1|	IF2	3.3e-282	2.7e-281	translation initiation factor IF	933.3	81	899	1	899	IF2
Acinetobacter_DR1_uid50119	gi|299769154|ref|YP_003731180.1|	LepA	3.3e-296	4.1e-296	GTP-binding protein LepA [Acinet	980.8	10	604	8	605	LepA
Acinetobacter_DR1_uid50119	gi|299771572|ref|YP_003733598.1|	RF3	1.7e-245	1.9e-245	peptide chain release factor 3 [	813	6	530	3	530	RF3
Acinetobacter_DR1_uid50119	gi|299768857|ref|YP_003730883.1|	TypA	5.5e-293	6.1e-293	GTP-binding elongation factor fa	970.2	3	608	1	609	TypA
Actinobacillus_pleuropneumoniae_serovar_3_JL03_uid58891	gi|165977284|ref|YP_001652877.1|	CysN	5e-171	5.6e-171	sulfate adenylate transferase su	565.9	5	426	1	427	CysN
Actinobacillus_pleuropneumoniae_serovar_3_JL03_uid58891	gi|165976829|ref|YP_001652422.1|	EF-Tu	1.1e-233	1.3e-233	elongation factor Tu [Actinobaci	771.7	1	394	1	394	EF-Tu
Actinobacillus_pleuropneumoniae_serovar_3_JL03_uid58891	gi|165976941|ref|YP_001652534.1|	EF-Tu	1.1e-233	1.3e-233	elongation factor Tu [Actinobaci	771.7	1	394	1	394	EF-Tu
Actinobacillus_pleuropneumoniae_serovar_3_JL03_uid58891	gi|165976051|ref|YP_001651644.1|	IF2	0	0	translation initiation factor IF	1027.2	35	840	2	841	IF2
Actinobacillus_pleuropneumoniae_serovar_3_JL03_uid58891	gi|165975960|ref|YP_001651553.1|	LepA	0	0	GTP-binding protein LepA [Actino	1023.9	2	596	1	598	LepA
Actinobacillus_pleuropneumoniae_serovar_3_JL03_uid58891	gi|165975488|ref|YP_001651081.1|	RF3	1.1e-250	1.2e-250	peptide chain release factor 3 [	829.2	5	526	1	526	RF3
Actinobacillus_pleuropneumoniae_serovar_3_JL03_uid58891	gi|165976992|ref|YP_001652585.1|	SelB	3.1e-202	3.5e-202	selenocysteine-specific elongati	670.6	1	608	1	610	SelB
Actinobacillus_pleuropneumoniae_serovar_3_JL03_uid58891	gi|165975510|ref|YP_001651103.1|	TypA	6.1e-301	7.4e-301	GTP-binding protein [Actinobacil	995.5	21	624	18	627	TypA
Actinobacillus_pleuropneumoniae_serovar_5b_L20_uid58789	gi|126209306|ref|YP_001054531.1|	CysN	5.1e-79	5.7e-79	sulphate adenylate transferase s	262.8	1	239	1	240	CysN
Actinobacillus_pleuropneumoniae_serovar_5b_L20_uid58789	gi|126208862|ref|YP_001054087.1|	EF-Tu	1.1e-233	1.3e-233	elongation factor Tu [Actinobaci	771.7	1	394	1	394	EF-Tu
Actinobacillus_pleuropneumoniae_serovar_5b_L20_uid58789	gi|126208976|ref|YP_001054201.1|	EF-Tu	1.1e-233	1.3e-233	elongation factor Tu [Actinobaci	771.7	1	394	1	394	EF-Tu
Actinobacillus_pleuropneumoniae_serovar_5b_L20_uid58789	gi|126208863|ref|YP_001054088.1|	EFG	0	0	elongation factor G [Actinobacil	1221.4	1	699	1	700	EFG
Actinobacillus_pleuropneumoniae_serovar_5b_L20_uid58789	gi|126208121|ref|YP_001053346.1|	IF2	0	0	translation initiation factor IF	1028.7	35	840	2	841	IF2
Actinobacillus_pleuropneumoniae_serovar_5b_L20_uid58789	gi|126208023|ref|YP_001053248.1|	LepA	0	0	GTP-binding protein LepA [Actino	1023.9	2	596	1	598	LepA
Actinobacillus_pleuropneumoniae_serovar_5b_L20_uid58789	gi|126207518|ref|YP_001052743.1|	RF3	2.6e-250	2.9e-250	peptide chain release factor 3 [	828	5	526	1	526	RF3
Actinobacillus_pleuropneumoniae_serovar_5b_L20_uid58789	gi|126209025|ref|YP_001054250.1|	SelB	2.3e-200	2.6e-200	selenocysteine-specific elongati	664.5	1	608	1	610	SelB
Actinobacillus_pleuropneumoniae_serovar_5b_L20_uid58789	gi|126207541|ref|YP_001052766.1|	TypA	5.1e-278	6e-278	GTP-binding protein [Actinobacil	919.8	1	562	1	565	TypA
Actinobacillus_pleuropneumoniae_serovar_7_AP76_uid59231	gi|190151200|ref|YP_001969725.1|	CysN	1.2e-169	1.3e-169	sulfate adenylate transferase su	561.5	5	426	1	427	CysN
Actinobacillus_pleuropneumoniae_serovar_7_AP76_uid59231	gi|190150810|ref|YP_001969335.1|	EF-Tu	1.2e-233	1.3e-233	elongation factor Tu [Actinobaci	771.7	1	394	1	394	EF-Tu
Actinobacillus_pleuropneumoniae_serovar_7_AP76_uid59231	gi|190150841|ref|YP_001969366.1|	EF-Tu	1.2e-233	1.3e-233	elongation factor Tu [Actinobaci	771.7	1	394	1	394	EF-Tu
Actinobacillus_pleuropneumoniae_serovar_7_AP76_uid59231	gi|190150809|ref|YP_001969334.1|	EFG	0	0	elongation factor G [Actinobacil	1221.2	30	728	30	729	EFG
Actinobacillus_pleuropneumoniae_serovar_7_AP76_uid59231	gi|190149949|ref|YP_001968474.1|	IF2	0	0	translation initiation factor IF	1028.7	35	840	2	841	IF2
Actinobacillus_pleuropneumoniae_serovar_7_AP76_uid59231	gi|190149852|ref|YP_001968377.1|	LepA	0	0	GTP-binding protein LepA [Actino	1023.9	2	596	1	598	LepA
Actinobacillus_pleuropneumoniae_serovar_7_AP76_uid59231	gi|190149299|ref|YP_001967824.1|	RF3	5.7e-251	6.3e-251	peptide chain release factor 3 [	830.3	5	526	1	526	RF3
Actinobacillus_pleuropneumoniae_serovar_7_AP76_uid59231	gi|190150892|ref|YP_001969417.1|	SelB	2.4e-201	2.7e-201	selenocysteine-specific elongati	667.8	1	608	1	610	SelB
Actinobacillus_pleuropneumoniae_serovar_7_AP76_uid59231	gi|190149322|ref|YP_001967847.1|	TypA	2.1e-301	2.6e-301	GTP-binding protein [Actinobacil	997	44	647	41	650	TypA
Actinobacillus_succinogenes_130Z_uid58247	gi|152979346|ref|YP_001344975.1|	CysN	9.1e-170	1e-169	sulfate adenylyltransferase, lar	561.8	7	426	1	427	CysN
Actinobacillus_succinogenes_130Z_uid58247	gi|152977780|ref|YP_001343409.1|	EF-Tu	1.3e-233	1.5e-233	elongation factor Tu [Actinobaci	771.5	1	393	1	394	EF-Tu
Actinobacillus_succinogenes_130Z_uid58247	gi|152977963|ref|YP_001343592.1|	EF-Tu	1.3e-233	1.5e-233	elongation factor Tu [Actinobaci	771.5	1	393	1	394	EF-Tu
Actinobacillus_succinogenes_130Z_uid58247	gi|152977964|ref|YP_001343593.1|	EFG	0	0	elongation factor G [Actinobacil	1227.1	1	698	1	700	EFG
Actinobacillus_succinogenes_130Z_uid58247	gi|152978793|ref|YP_001344422.1|	IF2	0	0	translation initiation factor IF	1025.4	43	836	1	837	IF2
Actinobacillus_succinogenes_130Z_uid58247	gi|152978259|ref|YP_001343888.1|	LepA	0	0	GTP-binding protein LepA [Actino	1023.4	1	594	1	596	LepA
Actinobacillus_succinogenes_130Z_uid58247	gi|152978656|ref|YP_001344285.1|	RF3	7.6e-251	8.4e-251	peptide chain release factor 3 [	829.8	5	526	1	526	RF3
Actinobacillus_succinogenes_130Z_uid58247	gi|152978125|ref|YP_001343754.1|	SelB	9.2e-206	1e-205	selenocysteine-specific translat	682.3	1	619	1	621	SelB
Actinobacillus_succinogenes_130Z_uid58247	gi|152977853|ref|YP_001343482.1|	TypA	2.5e-300	2.9e-300	GTP-binding protein TypA [Actino	993.5	6	610	3	613	TypA
Actinosynnema_mirum_DSM_43827_uid58951	gi|256375373|ref|YP_003099033.1|	CysN	1.2e-174	1.4e-174	sulfate adenylyltransferase, lar	579.6	3	414	1	415	CysN
Actinosynnema_mirum_DSM_43827_uid58951	gi|256380600|ref|YP_003104260.1|	EF-Tu	3.8e-221	4.2e-221	translation elongation factor Tu	732.3	1	397	1	397	EF-Tu
Actinosynnema_mirum_DSM_43827_uid58951	gi|256380601|ref|YP_003104261.1|	EFG	0	0	translation elongation factor G	1194.7	7	697	1	699	EFG
Actinosynnema_mirum_DSM_43827_uid58951	gi|256376238|ref|YP_003099898.1|	EFGII	2e-278	3.4e-278	elongation factor G [Actinosynne	923.4	18	732	15	736	EFGII
Actinosynnema_mirum_DSM_43827_uid58951	gi|256379831|ref|YP_003103491.1|	IF2	4.4e-294	5.5e-294	translation initiation factor IF	976.2	4	1033	1	1034	IF2
Actinosynnema_mirum_DSM_43827_uid58951	gi|256375354|ref|YP_003099014.1|	LepA	2.4e-304	3e-304	GTP-binding protein LepA [Actino	1008.5	14	605	9	606	LepA
Actinosynnema_mirum_DSM_43827_uid58951	gi|256374907|ref|YP_003098567.1|	TypA	6.2e-275	7.2e-275	GTP-binding protein TypA [Actino	911.4	14	630	11	632	TypA
Acyrthosiphon_pisum	gi|328709706|ref|XP_003244047.1|	eEF1A	1.8e-258	2.1e-258	PREDICTED: elongation factor 1-a	857.4	1	458	1	459	eEF1A
Acyrthosiphon_pisum	gi|328713093|ref|XP_001948740.2|	eEF1A	3e-258	3.6e-258	PREDICTED: elongation factor 1-a	856.7	1	458	1	459	eEF1A
Acyrthosiphon_pisum	gi|328713089|ref|XP_001951287.2|	eEF1A	1.1e-220	1.3e-220	PREDICTED: elongation factor 1-a	733	1	378	1	379	eEF1A
Acyrthosiphon_pisum	gi|193690671|ref|XP_001952242.1|	eEF2	0	0	PREDICTED: elongation factor 2-l	1509.1	1	844	1	844	eEF2
Acyrthosiphon_pisum	gi|193599138|ref|XP_001951677.1|	eGTPBP1	3.7e-292	4.9e-292	PREDICTED: GTP-binding protein 1	970	23	562	3	578	eGTPBP1
Acyrthosiphon_pisum	gi|193648016|ref|XP_001947939.1|	eGTPBP2	8.2e-218	1.1e-217	PREDICTED: GTP-binding protein 2	724.4	25	561	14	564	eGTPBP2
Acyrthosiphon_pisum	gi|193620460|ref|XP_001951599.1|	eIF2g	7e-255	8.5e-255	PREDICTED: eukaryotic translatio	845.7	8	464	3	466	eIF2g
Acyrthosiphon_pisum	gi|193627337|ref|XP_001949877.1|	eIF5B	0	0	PREDICTED: eukaryotic translatio	1206	127	763	114	764	eIF5B
Acyrthosiphon_pisum	gi|328704405|ref|XP_001949512.2|	eRF3	1e-238	1.1e-238	PREDICTED: eukaryotic peptide ch	793.7	135	573	16	574	eRF3
Acyrthosiphon_pisum	gi|193676590|ref|XP_001951307.1|	Hbs1	2e-222	2.2e-222	PREDICTED: HBS1-like protein-lik	739.9	1	638	1	639	Hbs1
Acyrthosiphon_pisum	gi|193629578|ref|XP_001943762.1|	mEFG1	0	0	PREDICTED: elongation factor G,	1153.8	13	728	5	738	mEFG1
Acyrthosiphon_pisum	gi|328718311|ref|XP_003246449.1|	mEFG1	0	0	PREDICTED: elongation factor G,	1153.8	13	728	5	738	mEFG1
Acyrthosiphon_pisum	gi|328701929|ref|XP_001944132.2|	mEFG2	7e-264	9.6e-264	PREDICTED: ribosome-releasing fa	877.7	32	740	10	742	mEFG2
Acyrthosiphon_pisum	gi|193665787|ref|XP_001948492.1|	mEFTu	4.8e-209	5.8e-209	PREDICTED: elongation factor Tu,	694.2	63	459	17	461	mEFTu
Acyrthosiphon_pisum	gi|193669497|ref|XP_001951820.1|	mEFTu2	3.1e-218	3.4e-218	PREDICTED: elongation factor Tu,	724.6	4	439	1	440	mEFTu2
Acyrthosiphon_pisum	gi|328705706|ref|XP_003242882.1|	mIF2	1.1e-246	1.2e-246	PREDICTED: translation initiatio	822	1	632	1	635	mIF2
Acyrthosiphon_pisum	gi|328726240|ref|XP_003248812.1|	mIF2	8.5e-88	9.7e-88	PREDICTED: translation initiatio	295.5	22	191	7	191	mIF2
Acyrthosiphon_pisum	gi|328705640|ref|XP_001948720.2|	mIF2	9.3e-77	1.1e-76	PREDICTED: translation initiatio	258.9	76	334	58	337	mIF2
Acyrthosiphon_pisum	gi|193711485|ref|XP_001951514.1|	mLepA	2.8e-285	3.3e-285	PREDICTED: translation factor GU	947.5	34	658	5	658	mLepA
Acyrthosiphon_pisum	gi|328696684|ref|XP_001943454.2|	Ria1	0	0	PREDICTED: elongation factor Tu	1349.3	3	1045	1	1045	Ria1
Acyrthosiphon_pisum	gi|193618024|ref|XP_001950544.1|	Snu114	0	0	PREDICTED: 116 kDa U5 small nucl	1579.2	1	969	1	971	Snu114
Acyrthosiphon_pisum	gi|328706794|ref|XP_003243205.1|	Snu114	0	0	PREDICTED: 116 kDa U5 small nucl	1240.7	1	810	1	811	Snu114
Aerococcus_urinae_ACS_120_V_Col10a_uid64757	gi|326803030|ref|YP_004320848.1|	EF-Tu	2.8e-222	3.1e-222	translation elongation factor Tu	734	1	394	1	394	EF-Tu
Aerococcus_urinae_ACS_120_V_Col10a_uid64757	gi|326803029|ref|YP_004320847.1|	EFG	0	0	translation elongation factor G	1202.2	3	690	1	693	EFG
Aerococcus_urinae_ACS_120_V_Col10a_uid64757	gi|326803560|ref|YP_004321378.1|	LepA	0	0	GTP-binding protein LepA [Aeroco	1020.9	14	609	11	610	LepA
Aerococcus_urinae_ACS_120_V_Col10a_uid64757	gi|326803799|ref|YP_004321617.1|	RF3	3.4e-190	3.8e-190	peptide chain release factor 3 [	629.4	1	465	1	467	RF3
Aerococcus_urinae_ACS_120_V_Col10a_uid64757	gi|326802748|ref|YP_004320566.1|	Tet	4.2e-231	4.6e-231	putative translation elongation	765.2	1	647	1	651	Tet
Aerococcus_urinae_ACS_120_V_Col10a_uid64757	gi|326803922|ref|YP_004321740.1|	TypA	1.8e-285	2e-285	GTP-binding protein TypA [Aeroco	944.2	3	610	1	611	TypA
Aeromonas_hydrophila_ATCC_7966_uid58617	gi|117619351|ref|YP_858036.1|	CysN	2e-192	2.5e-192	sulfate adenylyltransferase subu	637.3	14	432	10	433	CysN
Aeromonas_hydrophila_ATCC_7966_uid58617	gi|117617738|ref|YP_858446.1|	EF-Tu	9.9e-233	1.1e-232	elongation factor Tu [Aeromonas	769.6	1	393	1	394	EF-Tu
Aeromonas_hydrophila_ATCC_7966_uid58617	gi|117620474|ref|YP_858463.1|	EF-Tu	9.9e-233	1.1e-232	elongation factor Tu [Aeromonas	769.6	1	393	1	394	EF-Tu
Aeromonas_hydrophila_ATCC_7966_uid58617	gi|117621354|ref|YP_858447.1|	EFG	0	0	translation elongation factor G	1235.3	1	699	1	700	EFG
Aeromonas_hydrophila_ATCC_7966_uid58617	gi|117620089|ref|YP_857794.1|	IF2	0	0	translation initiation factor IF	1043	187	897	173	897	IF2
Aeromonas_hydrophila_ATCC_7966_uid58617	gi|117619540|ref|YP_855341.1|	LepA	1.1e-306	1.2e-306	GTP-binding protein LepA [Aeromo	1015.6	1	594	1	596	LepA
Aeromonas_hydrophila_ATCC_7966_uid58617	gi|117617465|ref|YP_855276.1|	RF3	2.8e-250	3.1e-250	peptide chain release factor 3 [	828.9	6	528	1	528	RF3
Aeromonas_hydrophila_ATCC_7966_uid58617	gi|117618347|ref|YP_857022.1|	SelB	2.9e-158	3.7e-158	selenocysteine-specific translat	526.2	6	616	4	619	SelB
Aeromonas_hydrophila_ATCC_7966_uid58617	gi|117620821|ref|YP_854806.1|	TypA	8.5e-302	9.5e-302	GTP-binding protein TypA [Aeromo	999.4	3	602	1	603	TypA
Aeromonas_salmonicida_A449_uid58631	gi|145300397|ref|YP_001143238.1|	CysN	1.2e-191	1.5e-191	sulfate adenylyltransferase subu	634.8	14	432	10	433	CysN
Aeromonas_salmonicida_A449_uid58631	gi|145297371|ref|YP_001140212.1|	EF-Tu	2e-230	2.2e-230	elongation factor Tu [Aeromonas	762.2	1	393	1	394	EF-Tu
Aeromonas_salmonicida_A449_uid58631	gi|145297388|ref|YP_001140229.1|	EF-Tu	2e-230	2.2e-230	elongation factor Tu [Aeromonas	762.2	1	393	1	394	EF-Tu
Aeromonas_salmonicida_A449_uid58631	gi|145297387|ref|YP_001140228.1|	EFG	0	0	elongation factor G [Aeromonas s	1231.1	3	701	3	702	EFG
Aeromonas_salmonicida_A449_uid58631	gi|145298044|ref|YP_001140885.1|	IF2	0	0	translation initiation factor IF	1032.3	181	898	171	898	IF2
Aeromonas_salmonicida_A449_uid58631	gi|145300363|ref|YP_001143204.1|	LepA	4.8e-306	5.4e-306	GTP-binding protein LepA [Aeromo	1013.6	1	594	1	596	LepA
Aeromonas_salmonicida_A449_uid58631	gi|145297798|ref|YP_001140639.1|	RF3	3.5e-247	3.9e-247	peptide chain release factor 3 [	818.8	6	528	1	528	RF3
Aeromonas_salmonicida_A449_uid58631	gi|145298790|ref|YP_001141631.1|	SelB	6.8e-138	9.4e-138	selenocysteine-specific translat	458.9	1	587	1	590	SelB
Aeromonas_salmonicida_A449_uid58631	gi|145300966|ref|YP_001143807.1|	TypA	2e-299	2.3e-299	GTP-binding protein TypA [Aeromo	991.6	3	602	1	603	TypA
Aeromonas_veronii_B565_uid66323	gi|330828335|ref|YP_004391287.1|	CysN	2.8e-193	3.4e-193	sulfate adenylyltransferase subu	640.1	14	432	10	433	CysN
Aeromonas_veronii_B565_uid66323	gi|330831417|ref|YP_004394369.1|	EF-Tu	3.3e-231	3.7e-231	Elongation factor Tu [Aeromonas	764.6	1	393	1	394	EF-Tu
Aeromonas_veronii_B565_uid66323	gi|330831434|ref|YP_004394386.1|	EF-Tu	3.3e-231	3.7e-231	Elongation factor Tu [Aeromonas	764.6	1	393	1	394	EF-Tu
Aeromonas_veronii_B565_uid66323	gi|330831418|ref|YP_004394370.1|	EFG	0	0	translation elongation factor G	1233.7	1	699	1	700	EFG
Aeromonas_veronii_B565_uid66323	gi|330830888|ref|YP_004393840.1|	IF2	0	0	translation initiation factor IF	1041.6	178	897	168	897	IF2
Aeromonas_veronii_B565_uid66323	gi|330828480|ref|YP_004391432.1|	LepA	1.6e-307	1.8e-307	membrane GTPase LepA [Aeromonas	1018.4	1	594	1	596	LepA
Aeromonas_veronii_B565_uid66323	gi|330831118|ref|YP_004394070.1|	RF3	1.6e-250	1.8e-250	peptide chain release factor 3 [	829.7	6	528	1	528	RF3
Aeromonas_veronii_B565_uid66323	gi|330829829|ref|YP_004392781.1|	SelB	1e-157	1.3e-157	Selenocysteine-specific translat	524.4	6	616	4	619	SelB
Aeromonas_veronii_B565_uid66323	gi|330831515|ref|YP_004394467.1|	TypA	5.1e-302	5.7e-302	GTP-binding elongation factor fa	1000.1	3	601	1	603	TypA
Aeropyrum_pernix_K1_uid57757	gi|14601666|ref|NP_148207.1|	aEF1A	1.3e-228	1.5e-228	elongation factor 1-alpha [Aerop	755.1	2	431	1	432	aEF1A
Aeropyrum_pernix_K1_uid57757	gi|14601403|ref|NP_147939.1|	aEF2	0	0	elongation factor EF-2 [Aeropyru	1173.6	2	734	1	735	aEF2
Aeropyrum_pernix_K1_uid57757	gi|118431851|ref|NP_148568.2|	aIF2g	4e-200	4.8e-200	translation initiation factor IF	661.5	6	414	3	414	aIF2g
Aeropyrum_pernix_K1_uid57757	gi|14602026|ref|NP_148571.1|	aIF5B	2.9e-268	3.4e-268	translation initiation factor IF	887.7	11	605	9	606	aIF5B
Aggregatibacter_actinomycetemcomitans_D11S_1_uid41333	gi|261866931|ref|YP_003254853.1|	EF-Tu	3.9e-84	4.3e-84	translation elongation factor Tu	279.5	1	149	1	149	EF-Tu
Aggregatibacter_actinomycetemcomitans_D11S_1_uid41333	gi|261867415|ref|YP_003255337.1|	EF-Tu	1.7e-82	2e-82	elongation factor Tu [Aggregatib	274.1	21	164	8	164	EF-Tu
Aggregatibacter_actinomycetemcomitans_D11S_1_uid41333	gi|261866933|ref|YP_003254855.1|	EFG	0	0	elongation factor G [Aggregatiba	1225.2	1	699	1	700	EFG
Aggregatibacter_actinomycetemcomitans_D11S_1_uid41333	gi|261867880|ref|YP_003255802.1|	IF2	0	0	translation initiation factor IF	1041	36	828	6	829	IF2
Aggregatibacter_actinomycetemcomitans_D11S_1_uid41333	gi|261868613|ref|YP_003256535.1|	LepA	3.8e-307	4.3e-307	GTP-binding protein LepA [Aggreg	1016.2	1	594	1	596	LepA
Aggregatibacter_actinomycetemcomitans_D11S_1_uid41333	gi|261867416|ref|YP_003255338.1|	mEFTu	3.6e-113	4e-113	elongation factor Tu [Aggregatib	375.4	2	183	1	189	EF-Tu
Aggregatibacter_actinomycetemcomitans_D11S_1_uid41333	gi|261866932|ref|YP_003254854.1|	mEFTu	2.4e-106	2.9e-106	elongation factor Tu [Aggregatib	352.8	2	173	1	174	EF-Tu
Aggregatibacter_actinomycetemcomitans_D11S_1_uid41333	gi|261867827|ref|YP_003255749.1|	RF3	2.6e-250	2.9e-250	peptide chain release factor 3 [	828.2	5	527	1	527	RF3
Aggregatibacter_actinomycetemcomitans_D11S_1_uid41333	gi|261867439|ref|YP_003255361.1|	SelB	1.3e-206	1.5e-206	selenocysteine-specific translat	685.2	1	614	1	616	SelB
Aggregatibacter_actinomycetemcomitans_D11S_1_uid41333	gi|261868159|ref|YP_003256081.1|	TypA	2.5e-299	3e-299	TypA protein [Aggregatibacter ac	990.3	7	611	4	614	TypA
Aggregatibacter_aphrophilus_NJ8700_uid59407	gi|251793286|ref|YP_003008014.1|	EF-Tu	2.7e-233	3e-233	translation elongation factor Tu	770.6	1	394	1	394	EF-Tu
Aggregatibacter_aphrophilus_NJ8700_uid59407	gi|251793711|ref|YP_003008441.1|	EF-Tu	2.7e-233	3e-233	translation elongation factor Tu	770.6	1	394	1	394	EF-Tu
Aggregatibacter_aphrophilus_NJ8700_uid59407	gi|251793285|ref|YP_003008013.1|	EFG	0	0	elongation factor G [Aggregatiba	1224.9	1	699	1	700	EFG
Aggregatibacter_aphrophilus_NJ8700_uid59407	gi|251792718|ref|YP_003007444.1|	IF2	0	0	translation initiation factor IF	1032.8	11	626	2	627	IF2
Aggregatibacter_aphrophilus_NJ8700_uid59407	gi|251791909|ref|YP_003006629.1|	LepA	3.9e-307	4.7e-307	GTP-binding protein LepA [Aggreg	1016.1	8	601	6	603	LepA
Aggregatibacter_aphrophilus_NJ8700_uid59407	gi|251792209|ref|YP_003006929.1|	RF3	1.8e-251	2e-251	peptide chain release factor 3 [	831.9	5	527	1	527	RF3
Aggregatibacter_aphrophilus_NJ8700_uid59407	gi|251793648|ref|YP_003008378.1|	SelB	1.4e-207	1.6e-207	selenocysteine-specific translat	688.4	1	614	1	616	SelB
Aggregatibacter_aphrophilus_NJ8700_uid59407	gi|251791959|ref|YP_003006679.1|	TypA	5.2e-301	6.1e-301	hypothetical protein NT05HA_0154	995.8	7	610	4	613	TypA
Agrobacterium_H13_3_uid63403	gi|325293339|ref|YP_004279203.1|	cEFG	0	0	translation elongation factor EF	1225.1	2	696	1	699	EF-G
Agrobacterium_H13_3_uid63403	gi|325292195|ref|YP_004278059.1|	CysN	1.9e-166	2.4e-166	sulfate adenylyltransferase subu	552	20	434	16	435	CysN
Agrobacterium_H13_3_uid63403	gi|325293338|ref|YP_004279202.1|	EF-Tu	2.8e-223	3.1e-223	elongation factor Tu [Agrobacter	738.9	1	391	1	391	EF-Tu
Agrobacterium_H13_3_uid63403	gi|325293354|ref|YP_004279218.1|	EF-Tu	2.8e-223	3.1e-223	elongation factor Tu [Agrobacter	738.9	1	391	1	391	EF-Tu
Agrobacterium_H13_3_uid63403	gi|325291531|ref|YP_004277395.1|	IF2	3.6e-299	6.2e-299	translation initiation factor IF	992.2	149	915	5	915	IF2
Agrobacterium_H13_3_uid63403	gi|325291676|ref|YP_004277540.1|	LepA	5.1e-302	6.4e-302	GTP-binding protein lepA [Agroba	1000.4	11	606	8	607	LepA
Agrobacterium_H13_3_uid63403	gi|325291749|ref|YP_004277613.1|	RF3	2.1e-224	2.4e-224	peptide chain release factor 3 [	743.9	3	521	1	523	RF3
Agrobacterium_H13_3_uid63403	gi|332715965|ref|YP_004443431.1|	Tet	8.2e-96	9.1e-96	tetracycline resistance protein	319.8	1	236	1	237	Tet
Agrobacterium_H13_3_uid63403	gi|325294032|ref|YP_004279896.1|	TypA	1.6e-284	2e-284	GTP-binding tyrosin phosphorylat	942.6	2	603	1	605	TypA
Agrobacterium_radiobacter_K84_uid58269	gi|222085673|ref|YP_002544203.1|	cEFG	0	0	translation elongation factor G	1216.4	2	696	1	699	EF-G
Agrobacterium_radiobacter_K84_uid58269	gi|222085197|ref|YP_002543727.1|	CysN	2.9e-165	3.7e-165	sulfate adenylate transferase su	548.5	20	431	14	432	CysN
Agrobacterium_radiobacter_K84_uid58269	gi|222085674|ref|YP_002544204.1|	EF-Tu	1.2e-223	1.3e-223	translation elongation factor Tu	740.4	1	391	1	391	EF-Tu
Agrobacterium_radiobacter_K84_uid58269	gi|222085657|ref|YP_002544187.1|	EF-Tu	1.8e-222	2e-222	elongation factor EF-Tu protein	736.5	1	391	1	391	EF-Tu
Agrobacterium_radiobacter_K84_uid58269	gi|222084326|ref|YP_002542855.1|	IF2	7.7e-304	1.2e-303	translation initiation factor IF	1008	121	908	6	908	IF2
Agrobacterium_radiobacter_K84_uid58269	gi|222084518|ref|YP_002543047.1|	LepA	2.2e-304	2.7e-304	GTP-binding protein LepA [Agroba	1008.6	13	608	9	609	LepA
Agrobacterium_radiobacter_K84_uid58269	gi|222084615|ref|YP_002543144.1|	RF3	7.2e-224	8.2e-224	peptide chain release factor 3 [	742.4	4	521	1	523	RF3
Agrobacterium_radiobacter_K84_uid58269	gi|222081518|ref|YP_002540882.1|	Tet	1.4e-220	1.5e-220	tetracycline resistance protein	732.4	1	647	1	649	Tet
Agrobacterium_radiobacter_K84_uid58269	gi|222087488|ref|YP_002546025.1|	TypA	1.8e-279	2e-279	GTP-binding elongation factor pr	926.4	2	606	1	608	TypA
Agrobacterium_tumefaciens_C58_uid57865	gi|15889244|ref|NP_354925.1|	cEFG	0	0	elongation factor G [Agrobacteri	1227	2	696	1	699	EF-G
Agrobacterium_tumefaciens_C58_uid57865	gi|15888157|ref|NP_353838.1|	CysN	2.1e-165	2.6e-165	sulfate adenylate transferase, s	548.6	23	435	17	436	CysN
Agrobacterium_tumefaciens_C58_uid57865	gi|15889243|ref|NP_354924.1|	EF-Tu	4.6e-223	5.2e-223	elongation factor Tu [Agrobacter	738.2	1	391	1	391	EF-Tu
Agrobacterium_tumefaciens_C58_uid57865	gi|15889258|ref|NP_354939.1|	EF-Tu	4.6e-223	5.2e-223	elongation factor Tu [Agrobacter	738.2	1	391	1	391	EF-Tu
Agrobacterium_tumefaciens_C58_uid57865	gi|15887441|ref|NP_353122.1|	IF2	3.9e-304	5.4e-304	translation initiation factor IF	1008.9	138	913	13	913	IF2
Agrobacterium_tumefaciens_C58_uid57865	gi|15887591|ref|NP_353272.1|	LepA	5.9e-303	7.4e-303	GTP-binding protein LepA [Agroba	1003.5	11	606	8	607	LepA
Agrobacterium_tumefaciens_C58_uid57865	gi|15887665|ref|NP_353346.1|	RF3	2.8e-224	3.2e-224	peptide chain release factor 3 [	743.5	3	521	1	523	RF3
Agrobacterium_tumefaciens_C58_uid57865	gi|15888673|ref|NP_354354.1|	Tet	1.1e-212	1.2e-212	TetM/TetO subfamily tetracycline	706	1	647	1	649	Tet
Agrobacterium_tumefaciens_C58_uid57865	gi|15889919|ref|NP_355600.1|	TypA	1.4e-283	1.6e-283	GTP-binding tyrosin phosphorylat	939.6	2	603	1	605	TypA
Agrobacterium_vitis_S4_uid58249	gi|222148363|ref|YP_002549320.1|	cEFG	0	0	elongation factor G [Agrobacteri	1217	2	696	1	699	EF-G
Agrobacterium_vitis_S4_uid58249	gi|222147849|ref|YP_002548806.1|	CysN	1.8e-165	2.3e-165	sulfate adenylyltransferase subu	548.8	43	451	33	452	CysN
Agrobacterium_vitis_S4_uid58249	gi|222109202|ref|YP_002551467.1|	CysN	8.9e-163	1.2e-162	sulfate adenylate transferase su	539.9	11	424	7	425	CysN
Agrobacterium_vitis_S4_uid58249	gi|222148347|ref|YP_002549304.1|	EF-Tu	1.2e-223	1.3e-223	elongation factor Tu [Agrobacter	740.2	1	391	1	391	EF-Tu
Agrobacterium_vitis_S4_uid58249	gi|222148364|ref|YP_002549321.1|	EF-Tu	1.2e-223	1.3e-223	elongation factor Tu [Agrobacter	740.2	1	391	1	391	EF-Tu
Agrobacterium_vitis_S4_uid58249	gi|222147149|ref|YP_002548106.1|	IF2	3.1e-296	6e-296	translation initiation factor IF	982.3	160	926	4	926	IF2
Agrobacterium_vitis_S4_uid58249	gi|222147113|ref|YP_002548070.1|	LepA	7.9e-302	9.8e-302	GTP-binding protein LepA [Agroba	999.8	28	623	23	624	LepA
Agrobacterium_vitis_S4_uid58249	gi|222147297|ref|YP_002548254.1|	RF3	2.9e-224	3.3e-224	peptide chain release factor 3 [	743.4	3	521	1	523	RF3
Agrobacterium_vitis_S4_uid58249	gi|222150066|ref|YP_002551023.1|	TypA	1.6e-284	2e-284	GTP-binding tyrosin phosphorylat	942.6	13	616	10	620	TypA
Ailuropoda_melanoleuca	gi|301762400|ref|XP_002916621.1|	eEF1A	3.7e-268	4.5e-268	PREDICTED: elongation factor 1-a	889.5	1	458	1	459	eEF1A
Ailuropoda_melanoleuca	gi|301754944|ref|XP_002913317.1|	eEF1A	7.7e-254	9.1e-254	PREDICTED: elongation factor 1-a	842.3	1	458	1	459	eEF1A
Ailuropoda_melanoleuca	gi|301792224|ref|XP_002931080.1|	eEF1A	2e-250	2.4e-250	PREDICTED: elongation factor 1-a	831	1	451	1	452	eEF1A
Ailuropoda_melanoleuca	gi|301780610|ref|XP_002925751.1|	eEF1A	2.2e-249	2.6e-249	PREDICTED: elongation factor 1-a	827.6	1	424	1	428	eEF1A
Ailuropoda_melanoleuca	gi|301770723|ref|XP_002920780.1|	eEF1A	2.4e-238	2.9e-238	PREDICTED: LOW QUALITY PROTEIN:	791.2	1	458	1	459	eEF1A
Ailuropoda_melanoleuca	gi|301787119|ref|XP_002928976.1|	eEF1A	6.9e-228	8.5e-136	PREDICTED: elongation factor 1-a	453.5	1	213	1	218	eEF1A
Ailuropoda_melanoleuca	gi|301758529|ref|XP_002915118.1|	eEF1A	4e-173	4.7e-173	PREDICTED: elongation factor 1-a	576.3	1	334	1	350	eEF1A
Ailuropoda_melanoleuca	gi|301780268|ref|XP_002925551.1|	eEF1A	2.4e-128	2.7e-128	PREDICTED: elongation factor 1-a	428.8	1	199	1	199	eEF1A
Ailuropoda_melanoleuca	gi|301764038|ref|XP_002917442.1|	eEF1A	3.4e-22	3.8e-22	PREDICTED: elongation factor 1-a	78.9	12	93	1	95	eEF1A
Ailuropoda_melanoleuca	gi|301786208|ref|XP_002928507.1|	eEF2	0	0	PREDICTED: elongation factor 2-l	1538.9	1	858	1	858	eEF2
Ailuropoda_melanoleuca	gi|301757538|ref|XP_002914598.1|	eGTPBP1	1.4e-306	1.7e-306	PREDICTED: GTP-binding protein 1	1017.9	60	599	5	617	eGTPBP1
Ailuropoda_melanoleuca	gi|301757338|ref|XP_002914548.1|	eGTPBP2	2.9e-240	3.6e-240	PREDICTED: GTP-binding protein 2	798.8	22	565	7	569	eGTPBP2
Ailuropoda_melanoleuca	gi|301784336|ref|XP_002927583.1|	eIF2g	5e-265	5.9e-265	PREDICTED: eukaryotic translatio	879.3	12	469	5	471	eIF2g
Ailuropoda_melanoleuca	gi|301769165|ref|XP_002920001.1|	eIF5B	0	0	PREDICTED: eukaryotic translatio	1486	4	1218	1	1218	eIF5B
Ailuropoda_melanoleuca	gi|301780308|ref|XP_002925572.1|	eRF3-2	0	0	PREDICTED: eukaryotic peptide ch	1181.5	25	545	21	545	eRF3-2
Ailuropoda_melanoleuca	gi|301791544|ref|XP_002930740.1|	eRF3-2	0	0	PREDICTED: eukaryotic peptide ch	1472.3	1	627	1	627	eRF3-2
Ailuropoda_melanoleuca	gi|301764527|ref|XP_002917692.1|	eSelB	5.2e-219	6.4e-219	PREDICTED: selenocysteine-specif	728.5	25	594	20	596	eSelB
Ailuropoda_melanoleuca	gi|301758541|ref|XP_002915121.1|	Hbs1	9.5e-266	1.1e-265	PREDICTED: HBS1-like protein-lik	883.1	1	684	1	685	Hbs1
Ailuropoda_melanoleuca	gi|301766874|ref|XP_002918855.1|	mEFG1	0	0	PREDICTED: elongation factor G,	1210	43	739	21	750	mEFG1
Ailuropoda_melanoleuca	gi|301763669|ref|XP_002917263.1|	mEFG2	3.3e-306	5.7e-306	PREDICTED: ribosome-releasing fa	1017.5	64	778	11	780	mEFG2
Ailuropoda_melanoleuca	gi|301783981|ref|XP_002927371.1|	mEFTu	4.9e-224	5.9e-224	PREDICTED: elongation factor Tu,	743.7	39	441	5	443	mEFTu
Ailuropoda_melanoleuca	gi|301756476|ref|XP_002914086.1|	mIF2	2e-281	2.4e-281	PREDICTED: translation initiatio	937.2	73	724	62	727	mIF2
Ailuropoda_melanoleuca	gi|301772764|ref|XP_002921802.1|	mLepA	0	0	PREDICTED: GTP-binding protein G	1127.4	39	668	11	669	mLepA
Ailuropoda_melanoleuca	gi|301767406|ref|XP_002919124.1|	Ria1	0	0	PREDICTED: elongation factor Tu	1502.9	1	1128	1	1128	Ria1
Ailuropoda_melanoleuca	gi|301767408|ref|XP_002919125.1|	Ria1	0	0	PREDICTED: elongation factor Tu	1337.8	33	1077	32	1077	Ria1
Ailuropoda_melanoleuca	gi|301768777|ref|XP_002919793.1|	Snu114	0	0	PREDICTED: 116 kDa U5 small nucl	1619.4	1	967	1	968	Snu114
Akkermansia_muciniphila_ATCC_BAA_835_uid58985	gi|187735791|ref|YP_001877903.1|	CysN	4.5e-182	5.2e-182	sulfate adenylyltransferase, lar	602.3	3	422	1	423	CysN
Akkermansia_muciniphila_ATCC_BAA_835_uid58985	gi|187735543|ref|YP_001877655.1|	EF-Tu	1.7e-228	1.9e-228	translation elongation factor Tu	754.8	1	393	1	394	EF-Tu
Akkermansia_muciniphila_ATCC_BAA_835_uid58985	gi|187734817|ref|YP_001876929.1|	EFG	0	0	translation elongation factor G	1075.2	10	713	8	715	EFG
Akkermansia_muciniphila_ATCC_BAA_835_uid58985	gi|187735457|ref|YP_001877569.1|	IF2	3.5e-245	4.2e-245	translation initiation factor IF	812.8	45	683	2	683	IF2
Akkermansia_muciniphila_ATCC_BAA_835_uid58985	gi|187735531|ref|YP_001877643.1|	LepA	1.3e-287	1.4e-287	GTP-binding protein LepA [Akkerm	951.7	5	598	1	599	LepA
Akkermansia_muciniphila_ATCC_BAA_835_uid58985	gi|187735228|ref|YP_001877340.1|	TypA	1.7e-253	1.9e-253	GTP-binding protein TypA [Akkerm	838.9	5	609	1	611	TypA
Alcanivorax_borkumensis_SK2_uid58169	gi|110833232|ref|YP_692091.1|	EF-Tu	1.7e-229	1.9e-229	elongation factor Tu [Alcanivora	758.4	1	395	1	396	EF-Tu
Alcanivorax_borkumensis_SK2_uid58169	gi|110833244|ref|YP_692103.1|	EF-Tu	1.7e-229	1.9e-229	elongation factor Tu [Alcanivora	758.4	1	395	1	396	EF-Tu
Alcanivorax_borkumensis_SK2_uid58169	gi|110833243|ref|YP_692102.1|	EFG	0	0	elongation factor (EF) [Alcanivo	1215.1	1	697	1	699	EFG
Alcanivorax_borkumensis_SK2_uid58169	gi|110833190|ref|YP_692049.1|	IF2	3.4e-296	3.4e-296	translation initiation factor IF	982.1	186	896	164	898	IF2
Alcanivorax_borkumensis_SK2_uid58169	gi|110834495|ref|YP_693354.1|	LepA	7.1e-299	8.3e-299	GTP-binding protein LepA [Alcani	989.2	4	598	2	599	LepA
Alcanivorax_borkumensis_SK2_uid58169	gi|110833504|ref|YP_692363.1|	RF3	7.5e-247	8.5e-247	peptide chain release factor 3 [	817	5	528	2	529	RF3
Alcanivorax_borkumensis_SK2_uid58169	gi|110835130|ref|YP_693989.1|	TypA	1.5e-293	1.7e-293	GTP-binding protein TypA/BipA [A	971.6	3	600	1	602	TypA
Alicycliphilus_denitrificans_BC_uid49953	gi|319762493|ref|YP_004126430.1|	CysN	4.2e-153	5.3e-153	sulfate adenylyltransferase, lar	507.9	17	453	10	454	CysN
Alicycliphilus_denitrificans_BC_uid49953	gi|319761136|ref|YP_004125073.1|	EF-Tu	1.8e-231	2e-231	translation elongation factor tu	765.6	1	396	1	396	EF-Tu
Alicycliphilus_denitrificans_BC_uid49953	gi|319761179|ref|YP_004125116.1|	EF-Tu	1.8e-231	2e-231	translation elongation factor tu	765.6	1	396	1	396	EF-Tu
Alicycliphilus_denitrificans_BC_uid49953	gi|319761135|ref|YP_004125072.1|	EFG	0	0	translation elongation factor g	1216.1	1	700	1	702	EFG
Alicycliphilus_denitrificans_BC_uid49953	gi|319761502|ref|YP_004125439.1|	EFGII	5.5e-244	8e-244	small gtp-binding protein [Alicy	809.2	9	678	4	682	EFGII
Alicycliphilus_denitrificans_BC_uid49953	gi|319762634|ref|YP_004126571.1|	IF2	5.4e-303	2.3e-301	translation initiation factor if	1000	2	943	1	943	IF2
Alicycliphilus_denitrificans_BC_uid49953	gi|319763848|ref|YP_004127785.1|	LepA	6.8e-307	7.7e-307	gtp-binding protein lepa [Alicyc	1016.4	2	601	1	602	LepA
Alicycliphilus_denitrificans_BC_uid49953	gi|319761419|ref|YP_004125356.1|	RF3	1.8e-229	2e-229	peptide chain release factor 3 [	760.4	4	533	1	535	RF3
Alicycliphilus_denitrificans_BC_uid49953	gi|319762637|ref|YP_004126574.1|	TypA	8.4e-288	9.3e-288	gtp-binding protein typa [Alicyc	953.3	2	607	1	609	TypA
Alicycliphilus_denitrificans_K601_uid66307	gi|330825656|ref|YP_004388959.1|	CysN	4.4e-153	5.5e-153	sulfate adenylyltransferase, lar	507.9	17	453	10	454	CysN
Alicycliphilus_denitrificans_K601_uid66307	gi|330822994|ref|YP_004386297.1|	EF-Tu	1.9e-231	2.1e-231	translation elongation factor Tu	765.6	1	396	1	396	EF-Tu
Alicycliphilus_denitrificans_K601_uid66307	gi|330823039|ref|YP_004386342.1|	EF-Tu	1.9e-231	2.1e-231	translation elongation factor Tu	765.6	1	396	1	396	EF-Tu
Alicycliphilus_denitrificans_K601_uid66307	gi|330822993|ref|YP_004386296.1|	EFG	0	0	translation elongation factor G	1216.1	1	700	1	702	EFG
Alicycliphilus_denitrificans_K601_uid66307	gi|330823371|ref|YP_004386674.1|	EFGII	9e-244	1.3e-243	small GTP-binding protein [Alicy	808.5	9	678	4	682	EFGII
Alicycliphilus_denitrificans_K601_uid66307	gi|330824724|ref|YP_004388027.1|	IF2	5.6e-303	2.4e-301	translation initiation factor IF	1000	2	943	1	943	IF2
Alicycliphilus_denitrificans_K601_uid66307	gi|330823888|ref|YP_004387191.1|	LepA	7.1e-307	7.9e-307	GTP-binding protein LepA [Alicyc	1016.4	2	601	1	602	LepA
Alicycliphilus_denitrificans_K601_uid66307	gi|330823284|ref|YP_004386587.1|	RF3	8.4e-230	9.4e-230	peptide chain release factor 3 [	761.5	4	533	1	535	RF3
Alicycliphilus_denitrificans_K601_uid66307	gi|330824727|ref|YP_004388030.1|	TypA	8.6e-288	9.6e-288	GTP-binding protein TypA [Alicyc	953.3	2	607	1	609	TypA
Alicyclobacillus_acidocaldarius_DSM_446_uid59199	gi|258511967|ref|YP_003185401.1|	cLepA	0	0	GTP-binding protein LepA [Alicyc	1086.2	7	601	2	602	LepA
Alicyclobacillus_acidocaldarius_DSM_446_uid59199	gi|258512672|ref|YP_003186106.1|	EF-Tu	1e-233	1.1e-233	translation elongation factor Tu	772.5	1	394	1	395	EF-Tu
Alicyclobacillus_acidocaldarius_DSM_446_uid59199	gi|258512673|ref|YP_003186107.1|	EFG	0	0	translation elongation factor G	1238.4	1	689	1	690	EFG
Alicyclobacillus_acidocaldarius_DSM_446_uid59199	gi|258511415|ref|YP_003184849.1|	IF2	0	0	translation initiation factor IF	1070	2	859	1	860	IF2
Alicyclobacillus_acidocaldarius_DSM_446_uid59199	gi|258510778|ref|YP_003184212.1|	RF3	8.2e-243	1.1e-242	peptide chain release factor 3 [	803.6	15	531	10	534	RF3
Alicyclobacillus_acidocaldarius_DSM_446_uid59199	gi|258511411|ref|YP_003184845.1|	TypA	5e-285	5.7e-285	GTP-binding protein TypA [Alicyc	943.6	7	608	3	609	TypA
Aliivibrio_salmonicida_LFI1238_uid59251	gi|209694022|ref|YP_002261950.1|	CysN	1.7e-187	2.1e-187	sulfate adenylyltransferase subu	621	15	435	10	435	CysN
Aliivibrio_salmonicida_LFI1238_uid59251	gi|209693919|ref|YP_002261847.1|	EF-Tu	7.6e-227	8.5e-227	elongation factor Tu [Aliivibrio	750.2	1	393	1	394	EF-Tu
Aliivibrio_salmonicida_LFI1238_uid59251	gi|209693918|ref|YP_002261846.1|	EFG	0	0	elongation factor G [Aliivibrio	1231.1	1	694	1	695	EFG
Aliivibrio_salmonicida_LFI1238_uid59251	gi|209694218|ref|YP_002262146.1|	gcEFG2	0	0	elongation factor G [Aliivibrio	1368.9	1	694	1	694	gcEFG2
Aliivibrio_salmonicida_LFI1238_uid59251	gi|209694190|ref|YP_002262118.1|	IF2	0	0	translation initiation factor IF	1030.1	173	890	163	891	IF2
Aliivibrio_salmonicida_LFI1238_uid59251	gi|209695945|ref|YP_002263875.1|	LepA	1.2e-301	1.3e-301	GTP-binding protein LepA [Aliivi	998.9	1	594	1	596	LepA
Aliivibrio_salmonicida_LFI1238_uid59251	gi|209694205|ref|YP_002262133.1|	RF3	1.1e-245	1.2e-245	peptide chain release factor 3 [	813.7	5	526	1	526	RF3
Aliivibrio_salmonicida_LFI1238_uid59251	gi|209696336|ref|YP_002264267.1|	TypA	2.9e-292	3.3e-292	putative elongation factor Tu, G	967.8	6	607	3	609	TypA
Alkalilimnicola_ehrlichii_MLHE_1_uid58467	gi|114321492|ref|YP_743175.1|	CysN	1.4e-193	1.9e-193	sulfate adenylyltransferase subu	640.5	12	430	9	431	CysN
Alkalilimnicola_ehrlichii_MLHE_1_uid58467	gi|114320416|ref|YP_742099.1|	CysN	1.3e-172	1.6e-172	sulfate adenylyltransferase subu	571.5	9	429	5	430	CysN
Alkalilimnicola_ehrlichii_MLHE_1_uid58467	gi|114319605|ref|YP_741288.1|	EF-Tu	3.6e-231	4.1e-231	elongation factor Tu [Alkalilimn	764	1	396	1	396	EF-Tu
Alkalilimnicola_ehrlichii_MLHE_1_uid58467	gi|114319617|ref|YP_741300.1|	EF-Tu	3.6e-231	4.1e-231	elongation factor Tu [Alkalilimn	764	1	396	1	396	EF-Tu
Alkalilimnicola_ehrlichii_MLHE_1_uid58467	gi|114319616|ref|YP_741299.1|	EFG	0	0	elongation factor G [Alkalilimni	1230.8	1	698	1	699	EFG
Alkalilimnicola_ehrlichii_MLHE_1_uid58467	gi|114321097|ref|YP_742780.1|	IF2	0	0	translation initiation factor IF	1024	110	883	6	883	IF2
Alkalilimnicola_ehrlichii_MLHE_1_uid58467	gi|114320500|ref|YP_742183.1|	LepA	4.3e-306	5.3e-306	GTP-binding protein LepA [Alkali	1013	29	623	27	624	LepA
Alkalilimnicola_ehrlichii_MLHE_1_uid58467	gi|114320549|ref|YP_742232.1|	RF3	1.2e-249	1.3e-249	peptide chain release factor 3 [	826.3	3	524	1	524	RF3
Alkalilimnicola_ehrlichii_MLHE_1_uid58467	gi|114320102|ref|YP_741785.1|	TypA	3.4e-300	3.8e-300	GTP-binding protein TypA [Alkali	993.6	2	601	1	602	TypA
Alkaliphilus_metalliredigens_QYMF_uid58171	gi|150391230|ref|YP_001321279.1|	CysN	2.8e-139	4.3e-139	sulfate adenylyltransferase, lar	462.1	15	426	6	427	CysN
Alkaliphilus_metalliredigens_QYMF_uid58171	gi|150392162|ref|YP_001322211.1|	EF-Tu	2.5e-223	2.8e-223	elongation factor Tu [Alkaliphil	738.8	1	397	1	397	EF-Tu
Alkaliphilus_metalliredigens_QYMF_uid58171	gi|150392176|ref|YP_001322225.1|	EF-Tu	5.4e-223	6.1e-223	elongation factor Tu [Alkaliphil	737.7	7	403	7	403	EF-Tu
Alkaliphilus_metalliredigens_QYMF_uid58171	gi|150392163|ref|YP_001322212.1|	EFG	0	0	elongation factor G [Alkaliphilu	1213.7	1	687	1	689	EFG
Alkaliphilus_metalliredigens_QYMF_uid58171	gi|150392197|ref|YP_001322246.1|	EFGII	2.7e-283	3.2e-283	translation elongation factor G	939.5	1	686	1	688	EFGII
Alkaliphilus_metalliredigens_QYMF_uid58171	gi|150390435|ref|YP_001320484.1|	IF2	3.5e-294	4.4e-294	translation initiation factor IF	975.9	1	706	1	706	IF2
Alkaliphilus_metalliredigens_QYMF_uid58171	gi|150390802|ref|YP_001320851.1|	LepA	1.1e-307	1.3e-307	GTP-binding protein LepA [Alkali	1019	6	601	4	602	LepA
Alkaliphilus_metalliredigens_QYMF_uid58171	gi|150391422|ref|YP_001321471.1|	RF3	2e-238	2.7e-238	peptide chain release factor 3 [	789.7	10	531	4	534	RF3
Alkaliphilus_metalliredigens_QYMF_uid58171	gi|150390091|ref|YP_001320140.1|	SelB	3.9e-210	4.4e-210	selenocysteine-specific translat	697.9	3	630	2	631	SelB
Alkaliphilus_metalliredigens_QYMF_uid58171	gi|150389496|ref|YP_001319545.1|	TypA	1.9e-285	2.1e-285	GTP-binding protein TypA [Alkali	945.6	2	602	1	603	TypA
Alkaliphilus_oremlandii_OhILAs_uid58495	gi|158319527|ref|YP_001512034.1|	EF-Tu	9.8e-226	1.1e-225	elongation factor Tu [Alkaliphil	746.1	1	397	1	397	EF-Tu
Alkaliphilus_oremlandii_OhILAs_uid58495	gi|158319541|ref|YP_001512048.1|	EF-Tu	9.8e-226	1.1e-225	elongation factor Tu [Alkaliphil	746.1	1	397	1	397	EF-Tu
Alkaliphilus_oremlandii_OhILAs_uid58495	gi|158319540|ref|YP_001512047.1|	EFG	0	0	translation elongation factor G	1219.9	1	689	1	690	EFG
Alkaliphilus_oremlandii_OhILAs_uid58495	gi|158319504|ref|YP_001512011.1|	EFGII	1.4e-285	1.6e-285	translation elongation factor G	946.4	2	686	1	688	EFGII
Alkaliphilus_oremlandii_OhILAs_uid58495	gi|158320560|ref|YP_001513067.1|	IF2	7.6e-304	8.5e-304	translation initiation factor IF	1007.3	2	719	1	719	IF2
Alkaliphilus_oremlandii_OhILAs_uid58495	gi|158320264|ref|YP_001512771.1|	LepA	0	0	GTP-binding protein LepA [Alkali	1036.2	6	601	4	602	LepA
Alkaliphilus_oremlandii_OhILAs_uid58495	gi|158319759|ref|YP_001512266.1|	RF3	1.1e-241	1.3e-241	peptide chain release factor 3 [	800	7	529	2	531	RF3
Alkaliphilus_oremlandii_OhILAs_uid58495	gi|158320764|ref|YP_001513271.1|	SelB	1.4e-208	1.6e-208	selenocysteine-specific translat	692.1	3	630	2	631	SelB
Alkaliphilus_oremlandii_OhILAs_uid58495	gi|158320866|ref|YP_001513373.1|	TypA	1.1e-289	1.2e-289	GTP-binding protein TypA [Alkali	958.9	2	601	1	602	TypA
Allochromatium_vinosum_DSM_180_uid46083	gi|288942153|ref|YP_003444393.1|	CysN	1.9e-185	2.3e-185	sulfate adenylyltransferase larg	614	12	425	4	426	CysN
Allochromatium_vinosum_DSM_180_uid46083	gi|288942074|ref|YP_003444314.1|	EF-Tu	5e-228	5.6e-228	translation elongation factor Tu	753.8	1	396	1	396	EF-Tu
Allochromatium_vinosum_DSM_180_uid46083	gi|288942086|ref|YP_003444326.1|	EF-Tu	5e-228	5.6e-228	translation elongation factor Tu	753.8	1	396	1	396	EF-Tu
Allochromatium_vinosum_DSM_180_uid46083	gi|288942075|ref|YP_003444315.1|	EFG	0	0	translation elongation factor G	1261.4	1	697	1	698	EFG
Allochromatium_vinosum_DSM_180_uid46083	gi|288941897|ref|YP_003444137.1|	EFGII	2.1e-245	2.8e-245	small GTP-binding protein [Alloc	813.5	2	677	1	680	EFGII
Allochromatium_vinosum_DSM_180_uid46083	gi|288940251|ref|YP_003442491.1|	IF2	6.2e-308	7.7e-307	translation initiation factor IF	1017.6	2	922	1	923	IF2
Allochromatium_vinosum_DSM_180_uid46083	gi|288941445|ref|YP_003443685.1|	LepA	3e-302	3.5e-302	GTP-binding protein LepA [Alloch	1000.6	5	596	2	598	LepA
Allochromatium_vinosum_DSM_180_uid46083	gi|288940243|ref|YP_003442483.1|	RF3	2e-245	2.2e-245	peptide chain release factor 3 [	812.6	5	525	1	526	RF3
Allochromatium_vinosum_DSM_180_uid46083	gi|288941117|ref|YP_003443357.1|	SelB	6.5e-215	7.3e-215	selenocysteine-specific translat	713.2	1	633	1	635	SelB
Allochromatium_vinosum_DSM_180_uid46083	gi|288942660|ref|YP_003444900.1|	spdEFG2	1.1e-249	1.2e-249	small GTP-binding protein [Alloc	827.8	5	681	1	682	spdEFG2
Allochromatium_vinosum_DSM_180_uid46083	gi|288942389|ref|YP_003444629.1|	TypA	2.6e-292	2.9e-292	GTP-binding protein TypA [Alloch	967.7	3	602	1	603	TypA
Alteromonas_macleodii__Deep_ecotype__uid58251	gi|332140747|ref|YP_004426485.1|	CysN	3.1e-194	3.9e-194	sulfate adenylyltransferase subu	643.2	14	430	10	431	CysN
Alteromonas_macleodii__Deep_ecotype__uid58251	gi|332142864|ref|YP_004428602.1|	EF-Tu	2.1e-232	2.3e-232	elongation factor Tu [Alteromona	768.6	1	393	1	394	EF-Tu
Alteromonas_macleodii__Deep_ecotype__uid58251	gi|332143091|ref|YP_004428829.1|	EF-Tu	2.1e-232	2.3e-232	elongation factor Tu [Alteromona	768.6	1	393	1	394	EF-Tu
Alteromonas_macleodii__Deep_ecotype__uid58251	gi|332142863|ref|YP_004428601.1|	EFG	6.4e-50	7e-50	elongation factor EF-2 [Alteromo	167.8	1	112	1	114	EFG
Alteromonas_macleodii__Deep_ecotype__uid58251	gi|332143092|ref|YP_004428830.1|	EFG	6.4e-50	7e-50	elongation factor EF-2 [Alteromo	167.8	1	112	1	114	EFG
Alteromonas_macleodii__Deep_ecotype__uid58251	gi|332140940|ref|YP_004426678.1|	gcEFG2	0	0	elongation factor G [Alteromonas	1354.7	1	695	1	695	gcEFG2
Alteromonas_macleodii__Deep_ecotype__uid58251	gi|332141182|ref|YP_004426920.1|	IF2	6e-305	6e-305	translation initiation factor IF	1011.6	177	867	162	868	IF2
Alteromonas_macleodii__Deep_ecotype__uid58251	gi|332140430|ref|YP_004426168.1|	LepA	2.9e-307	3.3e-307	GTP-binding protein LepA [Altero	1017.5	2	597	1	598	LepA
Alteromonas_macleodii__Deep_ecotype__uid58251	gi|332141901|ref|YP_004427639.1|	LepA	2.9e-307	3.3e-307	GTP-binding protein LepA [Altero	1017.5	2	597	1	598	LepA
Alteromonas_macleodii__Deep_ecotype__uid58251	gi|332140678|ref|YP_004426416.1|	RF3	6e-246	6.8e-246	peptide chain release factor 3 [	814.6	5	528	2	529	RF3
Alteromonas_macleodii__Deep_ecotype__uid58251	gi|332142585|ref|YP_004428323.1|	TypA	2.9e-301	3.4e-301	BipA protein [Alteromonas macleo	997.6	6	607	3	610	TypA
Alteromonas_SN2_uid67349	gi|333893934|ref|YP_004467809.1|	CysN	1.7e-192	2.2e-192	sulfate adenylyltransferase subu	637.6	14	430	10	431	CysN
Alteromonas_SN2_uid67349	gi|333891530|ref|YP_004465405.1|	EF-Tu	1.6e-233	1.8e-233	elongation factor Tu [Alteromona	772.3	1	393	1	393	EF-Tu
Alteromonas_SN2_uid67349	gi|333895340|ref|YP_004469215.1|	EF-Tu	1.6e-233	1.8e-233	elongation factor Tu [Alteromona	772.3	1	393	1	393	EF-Tu
Alteromonas_SN2_uid67349	gi|333895341|ref|YP_004469216.1|	EFG	0	0	translation elongation factor G	1230.7	1	699	1	701	EFG
Alteromonas_SN2_uid67349	gi|333893671|ref|YP_004467546.1|	gcEFG2	0	0	elongation factor G [Alteromonas	1376.8	1	694	1	694	gcEFG2
Alteromonas_SN2_uid67349	gi|333892800|ref|YP_004466675.1|	IF2	5.4e-304	5.4e-304	translation initiation factor IF	1008.6	177	867	162	868	IF2
Alteromonas_SN2_uid67349	gi|333892333|ref|YP_004466208.1|	LepA	2.8e-305	3.1e-305	GTP-binding protein LepA [Altero	1011.1	2	597	1	598	LepA
Alteromonas_SN2_uid67349	gi|333894010|ref|YP_004467885.1|	RF3	6.7e-246	7.6e-246	peptide chain release factor 3 [	814.5	8	528	2	529	RF3
Alteromonas_SN2_uid67349	gi|333891779|ref|YP_004465654.1|	TypA	1.2e-297	1.4e-297	BipA protein [Alteromonas sp. SN	985.7	6	608	3	609	TypA
Aminobacterium_colombiense_DSM_12261_uid47083	gi|294101626|ref|YP_003553484.1|	EF-Tu	9.4e-224	1.1e-223	translation elongation factor Tu	738.9	1	399	1	400	EF-Tu
Aminobacterium_colombiense_DSM_12261_uid47083	gi|294101321|ref|YP_003553179.1|	EF-Tu	1.1e-223	1.2e-223	translation elongation factor Tu	738.7	1	399	1	400	EF-Tu
Aminobacterium_colombiense_DSM_12261_uid47083	gi|294101625|ref|YP_003553483.1|	EFG	0	0	translation elongation factor G	1157.5	3	686	1	687	EFG
Aminobacterium_colombiense_DSM_12261_uid47083	gi|294102354|ref|YP_003554212.1|	EFGII	7.7e-271	8.8e-271	translation elongation factor G	897	3	689	1	691	EFGII
Aminobacterium_colombiense_DSM_12261_uid47083	gi|294101963|ref|YP_003553821.1|	IF2	4.2e-287	2e-285	translation initiation factor IF	946	51	653	44	654	IF2
Aminobacterium_colombiense_DSM_12261_uid47083	gi|294102150|ref|YP_003554008.1|	LepA	2.3e-295	2.6e-295	GTP-binding protein LepA [Aminob	977.1	4	598	1	599	LepA
Aminobacterium_colombiense_DSM_12261_uid47083	gi|294102145|ref|YP_003554003.1|	SelB	3.1e-198	3.7e-198	selenocysteine-specific translat	657.2	8	636	6	640	SelB
Aminobacterium_colombiense_DSM_12261_uid47083	gi|294102602|ref|YP_003554460.1|	TypA	4.5e-263	5.1e-263	GTP-binding protein TypA [Aminob	870.3	3	620	1	621	TypA
Ammonifex_degensii_KC4_uid41053	gi|260893374|ref|YP_003239471.1|	EF-Tu	1.2e-226	1.3e-226	translation elongation factor Tu	748.7	1	399	1	400	EF-Tu
Ammonifex_degensii_KC4_uid41053	gi|260892315|ref|YP_003238412.1|	EF-Tu	1.7e-226	1.8e-226	translation elongation factor Tu	748.2	1	399	1	400	EF-Tu
Ammonifex_degensii_KC4_uid41053	gi|260893375|ref|YP_003239472.1|	EFG	0	0	translation elongation factor G	1210.8	1	689	1	690	EFG
Ammonifex_degensii_KC4_uid41053	gi|260893508|ref|YP_003239605.1|	IF2	0	0	translation initiation factor IF	1059.7	2	821	1	822	IF2
Ammonifex_degensii_KC4_uid41053	gi|260892503|ref|YP_003238600.1|	LepA	2.8e-307	3.1e-307	GTP-binding protein LepA [Ammoni	1016.6	4	598	1	599	LepA
Ammonifex_degensii_KC4_uid41053	gi|260892573|ref|YP_003238670.1|	SelB	4.8e-224	5.4e-224	selenocysteine-specific translat	742.7	3	634	2	635	SelB
Amycolatopsis_mediterranei_U32_uid50565	gi|300786102|ref|YP_003766393.1|	actEFTu2	3.9e-230	4.4e-230	elongation factor EF-Tu [Amycola	762.1	1	395	1	395	actEFTu2
Amycolatopsis_mediterranei_U32_uid50565	gi|300784750|ref|YP_003765041.1|	CysN	9e-176	1.1e-175	adenylylsulfate kinase [Amycolat	583.7	2	409	1	410	CysN
Amycolatopsis_mediterranei_U32_uid50565	gi|300788497|ref|YP_003768788.1|	CysN	6.4e-174	7.2e-174	sulfate adenylyltransferase subu	577.6	3	415	1	416	CysN
Amycolatopsis_mediterranei_U32_uid50565	gi|300782606|ref|YP_003762897.1|	EF-Tu	7.1e-223	8e-223	elongation factor EF-Tu [Amycola	738.3	1	397	1	397	EF-Tu
Amycolatopsis_mediterranei_U32_uid50565	gi|300782605|ref|YP_003762896.1|	EFG	0	0	elongation factor EF-G [Amycolat	1185.1	7	696	1	698	EFG
Amycolatopsis_mediterranei_U32_uid50565	gi|300787190|ref|YP_003767481.1|	EFGII	9.7e-283	1.2e-282	elongation factor EF-G [Amycolat	938.5	18	700	15	702	EFGII
Amycolatopsis_mediterranei_U32_uid50565	gi|300788183|ref|YP_003768474.1|	IF2	1.5e-292	1.7e-292	translation initiation factor IF	971.6	5	1003	1	1004	IF2
Amycolatopsis_mediterranei_U32_uid50565	gi|300788518|ref|YP_003768809.1|	LepA	6.7e-306	8.4e-306	GTP-binding protein LepA [Amycol	1014	17	609	13	610	LepA
Amycolatopsis_mediterranei_U32_uid50565	gi|300786992|ref|YP_003767283.1|	SelB	2.9e-159	3.3e-159	selenocysteine-specific elongati	530.9	2	571	1	574	SelB
Amycolatopsis_mediterranei_U32_uid50565	gi|300786353|ref|YP_003766644.1|	spdEFG2	3.6e-249	6.9e-249	elongation factor EF-G [Amycolat	826.8	4	650	1	651	spdEFG2
Amycolatopsis_mediterranei_U32_uid50565	gi|300789952|ref|YP_003770243.1|	Tet	9.2e-186	7.8e-104	elongation factor EF-G/tetracycl	268.7	5	171	3	181	Tet
Amycolatopsis_mediterranei_U32_uid50565	gi|300789845|ref|YP_003770136.1|	TypA	5.5e-273	6.5e-273	GTP-binding protein TypA [Amycol	905.3	17	636	15	638	TypA
Amycolicicoccus_subflavus_DQS3_9A1_uid67253	gi|333918858|ref|YP_004492439.1|	CysN	2.3e-169	2.6e-169	sulfate adenylyltransferase subu	561.6	3	415	1	416	CysN
Amycolicicoccus_subflavus_DQS3_9A1_uid67253	gi|333918128|ref|YP_004491709.1|	EF-Tu	3e-222	3.4e-222	elongation factor Tu [Amycolicic	735.3	1	397	1	397	EF-Tu
Amycolicicoccus_subflavus_DQS3_9A1_uid67253	gi|333918127|ref|YP_004491708.1|	EFG	0	0	elongation factor G [Amycolicico	1198	7	702	2	704	EFG
Amycolicicoccus_subflavus_DQS3_9A1_uid67253	gi|333918387|ref|YP_004491968.1|	EFGII	1.3e-251	1.5e-251	elongation factor G [Amycolicico	834.8	2	668	1	668	EFGII
Amycolicicoccus_subflavus_DQS3_9A1_uid67253	gi|333919292|ref|YP_004492873.1|	IF2	1.9e-279	2.2e-279	translation initiation factor IF	927.3	3	591	1	592	IF2
Amycolicicoccus_subflavus_DQS3_9A1_uid67253	gi|333918823|ref|YP_004492404.1|	LepA	3.7e-303	4.5e-303	GTP-binding protein lepA [Amycol	1004	13	610	10	611	LepA
Amycolicicoccus_subflavus_DQS3_9A1_uid67253	gi|333921149|ref|YP_004494730.1|	RF3	2.6e-210	3e-210	peptide chain release factor 3 [	697.2	20	549	17	552	RF3
Amycolicicoccus_subflavus_DQS3_9A1_uid67253	gi|333921034|ref|YP_004494615.1|	TypA	3.7e-271	4.5e-271	putative GTP-binding elongation	898.3	10	633	7	635	TypA
Anabaena_variabilis_ATCC_29413_uid58043	gi|75907510|ref|YP_321806.1|	cEFTu	3.2e-237	3.6e-237	elongation factor Tu [Anabaena v	785.1	1	409	1	409	EF-Tu
Anabaena_variabilis_ATCC_29413_uid58043	gi|75906665|ref|YP_320961.1|	cLepA	0	0	GTP-binding protein LepA [Anabae	1168.1	3	602	1	603	LepA
Anabaena_variabilis_ATCC_29413_uid58043	gi|75907511|ref|YP_321807.1|	EFG	0	0	elongation factor G [Anabaena va	1160.2	1	689	1	690	EFG
Anabaena_variabilis_ATCC_29413_uid58043	gi|75909501|ref|YP_323797.1|	EFGII	4.6e-246	5.3e-246	elongation factor G [Anabaena va	816.7	9	671	1	675	EFGII
Anabaena_variabilis_ATCC_29413_uid58043	gi|75908088|ref|YP_322384.1|	IF2	4.5e-294	8.8e-294	translation initiation factor IF	975.2	5	1035	1	1038	IF2
Anabaena_variabilis_ATCC_29413_uid58043	gi|75909505|ref|YP_323801.1|	oRF3	6e-269	7.1e-269	peptide chain release factor 3 [	891.4	9	531	1	537	RF3
Anabaena_variabilis_ATCC_29413_uid58043	gi|75906986|ref|YP_321282.1|	TypA	1.5e-287	1.7e-287	small GTP-binding protein domain	952.8	4	593	1	596	TypA
Anaerococcus_prevotii_DSM_20548_uid59219	gi|257065972|ref|YP_003152228.1|	EF-Tu	5.2e-213	5.8e-213	translation elongation factor Tu	703.5	1	398	1	398	EF-Tu
Anaerococcus_prevotii_DSM_20548_uid59219	gi|257066631|ref|YP_003152887.1|	EF-Tu	5.2e-213	5.8e-213	translation elongation factor Tu	703.5	1	398	1	398	EF-Tu
Anaerococcus_prevotii_DSM_20548_uid59219	gi|257065971|ref|YP_003152227.1|	EFG	0	0	translation elongation factor G	1155.3	1	689	1	690	EFG
Anaerococcus_prevotii_DSM_20548_uid59219	gi|257065721|ref|YP_003151977.1|	EFGII	9.6e-271	1.1e-270	small GTP-binding protein [Anaer	896.7	1	681	1	682	EFGII
Anaerococcus_prevotii_DSM_20548_uid59219	gi|257066116|ref|YP_003152372.1|	IF2	8.7e-286	1.1e-285	translation initiation factor IF	946.8	4	710	1	711	IF2
Anaerococcus_prevotii_DSM_20548_uid59219	gi|257066672|ref|YP_003152928.1|	LepA	5.4e-297	6.8e-297	GTP-binding protein LepA [Anaero	982.3	4	600	2	601	LepA
Anaerococcus_prevotii_DSM_20548_uid59219	gi|257066956|ref|YP_003153212.1|	TypA	2.4e-273	2.7e-273	GTP-binding protein TypA [Anaero	904.2	2	606	1	607	TypA
Anaerolinea_thermophila_UNI_1_uid62245	gi|320160412|ref|YP_004173636.1|	EF-Tu	1.5e-215	1.7e-215	elongation factor Tu [Anaeroline	712.7	1	400	1	400	EF-Tu
Anaerolinea_thermophila_UNI_1_uid62245	gi|320161304|ref|YP_004174528.1|	EF-Tu	1.5e-215	1.7e-215	elongation factor Tu [Anaeroline	712.7	1	400	1	400	EF-Tu
Anaerolinea_thermophila_UNI_1_uid62245	gi|320160411|ref|YP_004173635.1|	EFG	0	0	elongation factor G [Anaerolinea	1125.9	1	689	1	690	EFG
Anaerolinea_thermophila_UNI_1_uid62245	gi|320160807|ref|YP_004174031.1|	EFGII	1.7e-263	2e-263	putative elongation factor G [An	873.5	1	683	1	685	EFGII
Anaerolinea_thermophila_UNI_1_uid62245	gi|320159635|ref|YP_004172859.1|	IF2	1e-271	1.3e-271	translation initiation factor IF	901.1	6	592	2	593	IF2
Anaerolinea_thermophila_UNI_1_uid62245	gi|320160993|ref|YP_004174217.1|	LepA	3e-293	3.7e-293	GTP-binding protein LepA [Anaero	970.7	8	601	4	603	LepA
Anaerolinea_thermophila_UNI_1_uid62245	gi|320161911|ref|YP_004175136.1|	SelB	5.6e-211	6.3e-211	selenocysteine-specific elongati	700.2	2	630	1	630	SelB
Anaerolinea_thermophila_UNI_1_uid62245	gi|320160953|ref|YP_004174177.1|	TypA	3e-266	3.5e-266	GTP-binding protein TypA/BipA [A	881.5	11	619	9	621	TypA
Anaeromyxobacter_dehalogenans_2CP_1_uid58989	gi|220917301|ref|YP_002492605.1|	CysN	4.3e-182	4.8e-182	sulfate adenylyltransferase, lar	603.5	4	416	1	416	CysN
Anaeromyxobacter_dehalogenans_2CP_1_uid58989	gi|220917120|ref|YP_002492424.1|	EF-Tu	5.1e-231	5.7e-231	translation elongation factor Tu	764.1	1	395	1	396	EF-Tu
Anaeromyxobacter_dehalogenans_2CP_1_uid58989	gi|220917467|ref|YP_002492771.1|	EF-Tu	5.1e-231	5.7e-231	translation elongation factor Tu	764.1	1	395	1	396	EF-Tu
Anaeromyxobacter_dehalogenans_2CP_1_uid58989	gi|220917119|ref|YP_002492423.1|	EFG	0	0	translation elongation factor G	1233	1	689	1	691	EFG
Anaeromyxobacter_dehalogenans_2CP_1_uid58989	gi|220917898|ref|YP_002493202.1|	EFGII	1.6e-238	1.9e-238	small GTP-binding protein [Anaer	791.4	3	682	1	684	EFGII
Anaeromyxobacter_dehalogenans_2CP_1_uid58989	gi|220916336|ref|YP_002491640.1|	IF2	1.1e-292	1.2e-292	translation initiation factor IF	971	3	950	1	951	IF2
Anaeromyxobacter_dehalogenans_2CP_1_uid58989	gi|220917434|ref|YP_002492738.1|	LepA	4.5e-307	5.3e-307	GTP-binding protein LepA [Anaero	1016.9	5	600	2	601	LepA
Anaeromyxobacter_dehalogenans_2CP_1_uid58989	gi|220916948|ref|YP_002492252.1|	RF3	1.2e-227	1.4e-227	peptide chain release factor 3 [	754.3	3	533	1	536	RF3
Anaeromyxobacter_dehalogenans_2CP_1_uid58989	gi|220915567|ref|YP_002490871.1|	SelB	1.4e-215	1.6e-215	selenocysteine-specific translat	715.9	3	646	2	649	SelB
Anaeromyxobacter_dehalogenans_2CP_1_uid58989	gi|220916765|ref|YP_002492069.1|	spdEFG1	0	0	translation elongation factor G	1252.5	2	691	1	694	spdEFG1
Anaeromyxobacter_dehalogenans_2CP_1_uid58989	gi|220917002|ref|YP_002492306.1|	spdEFG2	3.8e-280	4.5e-280	translation elongation factor G	928.8	12	688	9	689	spdEFG2
Anaeromyxobacter_dehalogenans_2CP_1_uid58989	gi|220917079|ref|YP_002492383.1|	TypA	4.8e-279	5.6e-279	GTP-binding protein TypA [Anaero	924.3	4	608	1	610	TypA
Anaeromyxobacter_dehalogenans_2CP_C_uid58135	gi|86158009|ref|YP_464794.1|	EF-Tu	4.1e-231	4.5e-231	elongation factor Tu [Anaeromyxo	764.4	1	395	1	396	EF-Tu
Anaeromyxobacter_dehalogenans_2CP_C_uid58135	gi|86158370|ref|YP_465155.1|	EF-Tu	4.1e-231	4.5e-231	elongation factor Tu [Anaeromyxo	764.4	1	395	1	396	EF-Tu
Anaeromyxobacter_dehalogenans_2CP_C_uid58135	gi|86158371|ref|YP_465156.1|	EFG	0	0	elongation factor G [Anaeromyxob	1234.3	1	689	1	691	EFG
Anaeromyxobacter_dehalogenans_2CP_C_uid58135	gi|86159040|ref|YP_465825.1|	EFGII	1.2e-240	1.4e-240	elongation factor G-like [Anaero	798.4	3	681	1	684	EFGII
Anaeromyxobacter_dehalogenans_2CP_C_uid58135	gi|86157529|ref|YP_464314.1|	IF2	2.5e-292	2.8e-292	translation initiation factor IF	969.8	3	949	1	950	IF2
Anaeromyxobacter_dehalogenans_2CP_C_uid58135	gi|86158039|ref|YP_464824.1|	LepA	1.1e-306	1.3e-306	GTP-binding protein LepA [Anaero	1015.6	5	600	2	601	LepA
Anaeromyxobacter_dehalogenans_2CP_C_uid58135	gi|86158534|ref|YP_465319.1|	RF3	1.2e-226	1.4e-226	peptide chain release factor 3 [	750.9	3	533	1	536	RF3
Anaeromyxobacter_dehalogenans_2CP_C_uid58135	gi|86156847|ref|YP_463632.1|	SelB	1.5e-215	1.7e-215	selenocysteine-specific translat	715.7	3	646	2	649	SelB
Anaeromyxobacter_dehalogenans_2CP_C_uid58135	gi|86158714|ref|YP_465499.1|	spdEFG1	0	0	elongation factor G [Anaeromyxob	1252	2	690	1	694	spdEFG1
Anaeromyxobacter_dehalogenans_2CP_C_uid58135	gi|86158481|ref|YP_465266.1|	spdEFG2	1.5e-279	1.8e-279	translation elongation factor 2	926.8	12	688	9	689	spdEFG2
Anaeromyxobacter_dehalogenans_2CP_C_uid58135	gi|86158410|ref|YP_465195.1|	TypA	1.1e-278	1.3e-278	small GTP-binding TypA [Anaeromy	923.1	4	608	1	610	TypA
Anaeromyxobacter_Fw109_5_uid58755	gi|153004506|ref|YP_001378831.1|	CysN	2.6e-186	3.1e-186	sulfate adenylyltransferase, lar	617.3	11	423	3	424	CysN
Anaeromyxobacter_Fw109_5_uid58755	gi|153004772|ref|YP_001379097.1|	EF-Tu	1.3e-230	1.4e-230	elongation factor Tu [Anaeromyxo	762.8	1	395	1	396	EF-Tu
Anaeromyxobacter_Fw109_5_uid58755	gi|153005090|ref|YP_001379415.1|	EF-Tu	1.3e-230	1.4e-230	elongation factor Tu [Anaeromyxo	762.8	1	395	1	396	EF-Tu
Anaeromyxobacter_Fw109_5_uid58755	gi|153004771|ref|YP_001379096.1|	EFG	0	0	elongation factor G [Anaeromyxob	1228.6	1	690	1	691	EFG
Anaeromyxobacter_Fw109_5_uid58755	gi|153005445|ref|YP_001379770.1|	EFGII	2.2e-238	2.9e-238	elongation factor G domain-conta	790.8	8	685	4	687	EFGII
Anaeromyxobacter_Fw109_5_uid58755	gi|153004008|ref|YP_001378333.1|	IF2	8.1e-294	9.1e-294	translation initiation factor IF	974.8	3	969	1	970	IF2
Anaeromyxobacter_Fw109_5_uid58755	gi|153005058|ref|YP_001379383.1|	LepA	1.6e-306	1.9e-306	GTP-binding protein LepA [Anaero	1015.1	6	600	3	601	LepA
Anaeromyxobacter_Fw109_5_uid58755	gi|153004567|ref|YP_001378892.1|	RF3	1.6e-228	1.9e-228	peptide chain release factor 3 [	757.1	5	534	1	537	RF3
Anaeromyxobacter_Fw109_5_uid58755	gi|153006987|ref|YP_001381312.1|	SelB	9.1e-213	1e-212	selenocysteine-specific translat	706.6	3	645	2	648	SelB
Anaeromyxobacter_Fw109_5_uid58755	gi|153005672|ref|YP_001379997.1|	spdEFG1	0	0	elongation factor G [Anaeromyxob	1253.1	2	691	1	694	spdEFG1
Anaeromyxobacter_Fw109_5_uid58755	gi|153004619|ref|YP_001378944.1|	spdEFG2	1.4e-283	1.6e-283	translation elongation factor G	940.2	13	688	9	689	spdEFG2
Anaeromyxobacter_Fw109_5_uid58755	gi|153004715|ref|YP_001379040.1|	TypA	1.3e-278	1.5e-278	GTP-binding protein TypA [Anaero	922.9	4	608	1	610	TypA
Anaeromyxobacter_K_uid58953	gi|197122516|ref|YP_002134467.1|	CysN	1.7e-182	2e-182	sulfate adenylyltransferase, lar	604.7	23	437	16	437	CysN
Anaeromyxobacter_K_uid58953	gi|197122338|ref|YP_002134289.1|	EF-Tu	5.1e-231	5.7e-231	elongation factor Tu [Anaeromyxo	764.1	1	395	1	396	EF-Tu
Anaeromyxobacter_K_uid58953	gi|197122684|ref|YP_002134635.1|	EF-Tu	5.1e-231	5.7e-231	elongation factor Tu [Anaeromyxo	764.1	1	395	1	396	EF-Tu
Anaeromyxobacter_K_uid58953	gi|197122337|ref|YP_002134288.1|	EFG	0	0	elongation factor G [Anaeromyxob	1232.1	1	689	1	691	EFG
Anaeromyxobacter_K_uid58953	gi|197123107|ref|YP_002135058.1|	EFGII	1.9e-238	2.3e-238	small GTP-binding protein [Anaer	791.1	3	682	1	684	EFGII
Anaeromyxobacter_K_uid58953	gi|197121573|ref|YP_002133524.1|	IF2	2.3e-292	2.6e-292	translation initiation factor IF	970	3	945	1	946	IF2
Anaeromyxobacter_K_uid58953	gi|197122651|ref|YP_002134602.1|	LepA	2.9e-307	3.4e-307	GTP-binding protein LepA [Anaero	1017.6	5	600	2	601	LepA
Anaeromyxobacter_K_uid58953	gi|197122171|ref|YP_002134122.1|	RF3	1.1e-227	1.3e-227	peptide chain release factor 3 [	754.3	3	533	1	536	RF3
Anaeromyxobacter_K_uid58953	gi|197120867|ref|YP_002132818.1|	SelB	1.2e-215	1.4e-215	selenocysteine-specific translat	716.1	3	646	2	649	SelB
Anaeromyxobacter_K_uid58953	gi|197121990|ref|YP_002133941.1|	spdEFG1	0	0	elongation factor G [Anaeromyxob	1252.2	2	690	1	694	spdEFG1
Anaeromyxobacter_K_uid58953	gi|197122226|ref|YP_002134177.1|	spdEFG2	1.4e-280	1.6e-280	translation elongation factor G	930.3	12	688	9	689	spdEFG2
Anaeromyxobacter_K_uid58953	gi|197122297|ref|YP_002134248.1|	TypA	3.1e-279	3.6e-279	GTP-binding protein TypA [Anaero	924.9	4	608	1	610	TypA
Anaplasma_centrale_Israel_uid42155	gi|269959047|ref|YP_003328836.1|	cEFG	0	0	translation elongation factor G	1152.6	6	689	2	690	EF-G
Anaplasma_centrale_Israel_uid42155	gi|269958582|ref|YP_003328369.1|	EF-Tu	1.9e-205	2.1e-205	translation elongation factor Tu	677.7	4	393	1	393	EF-Tu
Anaplasma_centrale_Israel_uid42155	gi|269959046|ref|YP_003328835.1|	EF-Tu	1.9e-205	2.1e-205	translation elongation factor Tu	677.7	4	393	1	393	EF-Tu
Anaplasma_centrale_Israel_uid42155	gi|269958719|ref|YP_003328506.1|	IF2	1.7e-245	2e-245	translation initiation factor IF	812.7	107	828	29	829	IF2
Anaplasma_centrale_Israel_uid42155	gi|269958851|ref|YP_003328639.1|	LepA	1.3e-283	1.6e-283	GTP-binding protein LepA [Anapla	937.2	5	598	2	599	LepA
Anaplasma_centrale_Israel_uid42155	gi|269958723|ref|YP_003328510.1|	TypA	2.4e-278	2.8e-278	GTP-binding protein TypA [Anapla	919.8	5	608	2	610	TypA
Anaplasma_marginale_Florida_uid58577	gi|222474906|ref|YP_002563321.1|	cEFG	0	0	elongation factor G (fusA) [Anap	1163.2	6	689	2	690	EF-G
Anaplasma_marginale_Florida_uid58577	gi|222475373|ref|YP_002563790.1|	EF-Tu	7.4e-206	8.9e-206	translation elongation factor Tu	678.9	10	400	6	400	EF-Tu
Anaplasma_marginale_Florida_uid58577	gi|222474907|ref|YP_002563322.1|	EF-Tu	1.1e-205	1.2e-205	translation elongation factor Tu	678.5	4	393	1	393	EF-Tu
Anaplasma_marginale_Florida_uid58577	gi|222475231|ref|YP_002563647.1|	IF2	5.1e-245	6e-245	translation initiation factor IF	811.1	114	831	25	832	IF2
Anaplasma_marginale_Florida_uid58577	gi|222475124|ref|YP_002563540.1|	IF2	4.3e-80	5.2e-80	translation initiation factor IF	265.6	26	239	22	241	IF2
Anaplasma_marginale_Florida_uid58577	gi|222475097|ref|YP_002563513.1|	LepA	7.2e-284	8.4e-284	GTP binding protein (lepA) [Anap	938.1	5	598	2	599	LepA
Anaplasma_marginale_Florida_uid58577	gi|222475227|ref|YP_002563643.1|	TypA	2.5e-278	3e-278	GTP-binding protein TypA (typA)	919.7	14	617	11	619	TypA
Anaplasma_marginale_Maries_uid57629	gi|56416538|ref|YP_153612.1|	cEFG	0	0	elongation factor G [Anaplasma m	1162.3	6	689	2	690	EF-G
Anaplasma_marginale_Maries_uid57629	gi|56416539|ref|YP_153613.1|	EF-Tu	1.1e-205	1.2e-205	elongation factor Tu [Anaplasma	678.5	4	393	1	393	EF-Tu
Anaplasma_marginale_Maries_uid57629	gi|56417005|ref|YP_154079.1|	EF-Tu	1.1e-205	1.2e-205	elongation factor Tu [Anaplasma	678.5	4	393	1	393	EF-Tu
Anaplasma_marginale_Maries_uid57629	gi|56416866|ref|YP_153940.1|	IF2	8.9e-246	1.1e-245	translation initiation factor IF	813.6	115	831	25	832	IF2
Anaplasma_marginale_Maries_uid57629	gi|56416760|ref|YP_153834.1|	IF2	7.2e-54	8.5e-54	translation initiation factor IF	178.9	2	168	1	174	IF2
Anaplasma_marginale_Maries_uid57629	gi|56416733|ref|YP_153807.1|	LepA	7.3e-284	8.5e-284	GTP-binding protein LepA [Anapla	938.1	5	598	2	599	LepA
Anaplasma_marginale_Maries_uid57629	gi|56416862|ref|YP_153936.1|	TypA	1.2e-278	1.4e-278	GTP-binding protein [Anaplasma m	920.8	14	617	11	619	TypA
Anaplasma_phagocytophilum_HZ_uid57951	gi|88606747|ref|YP_505591.1|	cEFG	0	0	elongation factor G [Anaplasma p	1159	6	684	2	690	EF-G
Anaplasma_phagocytophilum_HZ_uid57951	gi|88607530|ref|YP_504890.1|	EF-Tu	1.2e-205	1.3e-205	elongation factor Tu [Anaplasma	678.8	4	393	1	393	EF-Tu
Anaplasma_phagocytophilum_HZ_uid57951	gi|88607578|ref|YP_505590.1|	EF-Tu	1.2e-205	1.3e-205	elongation factor Tu [Anaplasma	678.8	4	393	1	393	EF-Tu
Anaplasma_phagocytophilum_HZ_uid57951	gi|88607319|ref|YP_505049.1|	IF2	2.3e-245	2.8e-245	translation initiation factor IF	812.6	93	820	14	823	IF2
Anaplasma_phagocytophilum_HZ_uid57951	gi|88607108|ref|YP_505344.1|	LepA	7.5e-284	8.4e-284	GTP-binding protein LepA [Anapla	938.5	4	597	1	598	LepA
Anaplasma_phagocytophilum_HZ_uid57951	gi|88607727|ref|YP_505054.1|	TypA	1.2e-279	1.5e-279	GTP-binding protein TypA [Anapla	924.3	6	607	3	609	TypA
Anolis_carolinensis	gi|327282742|ref|XP_003226101.1|	eEF1A	1.1e-268	1.4e-268	PREDICTED: elongation factor 1-a	891	1	458	1	459	eEF1A
Anolis_carolinensis	gi|327271965|ref|XP_003220757.1|	eEF1A	1.1e-265	1.4e-265	PREDICTED: elongation factor 1-a	881.1	1	458	1	459	eEF1A
Anolis_carolinensis	gi|327259453|ref|XP_003214551.1|	eEF2	0	0	PREDICTED: elongation factor 2-l	1546.7	1	859	1	859	eEF2
Anolis_carolinensis	gi|327272501|ref|XP_003221023.1|	eGTPBP1	6e-306	7.8e-306	PREDICTED: GTP-binding protein 1	1015.5	66	602	49	625	eGTPBP1
Anolis_carolinensis	gi|327262310|ref|XP_003215968.1|	eGTPBP2	8.1e-245	1.1e-244	PREDICTED: GTP-binding protein 2	813.5	44	594	26	604	eGTPBP2
Anolis_carolinensis	gi|327268214|ref|XP_003218893.1|	eIF2g	1.6e-264	1.9e-264	PREDICTED: eukaryotic translatio	877.5	12	469	4	471	eIF2g
Anolis_carolinensis	gi|327284904|ref|XP_003227175.1|	eIF5B	0	0	PREDICTED: eukaryotic translatio	1466.2	4	1192	1	1192	eIF5B
Anolis_carolinensis	gi|327286915|ref|XP_003228175.1|	eRF3-2	0	0	PREDICTED: eukaryotic peptide ch	1113.6	2	517	1	517	eRF3-2
Anolis_carolinensis	gi|327266041|ref|XP_003217815.1|	eSelB	2.1e-95	1.7e-72	PREDICTED: selenocysteine-specif	244.7	90	247	89	249	eSelB
Anolis_carolinensis	gi|327277169|ref|XP_003223338.1|	Hbs1	7.9e-263	9e-263	PREDICTED: HBS1-like protein-lik	873.2	1	684	1	685	Hbs1
Anolis_carolinensis	gi|327266854|ref|XP_003218219.1|	mEFG1	0	0	PREDICTED: elongation factor G,	1203.4	30	725	18	735	mEFG1
Anolis_carolinensis	gi|327263108|ref|XP_003216363.1|	mEFG2	5e-296	9.4e-296	PREDICTED: ribosome-releasing fa	983.5	17	729	6	731	mEFG2
Anolis_carolinensis	gi|327281099|ref|XP_003225287.1|	mEFTu	1.6e-223	2e-223	PREDICTED: elongation factor Tu,	741.8	48	449	23	451	mEFTu
Anolis_carolinensis	gi|327262749|ref|XP_003216186.1|	mIF2	6.9e-276	8.5e-276	PREDICTED: translation initiatio	918.6	64	717	58	720	mIF2
Anolis_carolinensis	gi|327273668|ref|XP_003221602.1|	mLepA	0	0	PREDICTED: translation factor GU	1097.3	55	670	23	671	mLepA
Anolis_carolinensis	gi|327288377|ref|XP_003228903.1|	Ria1	0	0	PREDICTED: elongation factor Tu	1333.3	32	1076	31	1076	Ria1
Anolis_carolinensis	gi|327288379|ref|XP_003228904.1|	Ria1	0	0	PREDICTED: elongation factor Tu	1498.6	1	1127	1	1127	Ria1
Anolis_carolinensis	gi|327275796|ref|XP_003222658.1|	Snu114	0	0	PREDICTED: 116 kDa U5 small nucl	1619	1	967	1	968	Snu114
Anolis_carolinensis	gi|327275614|ref|XP_003222568.1|	Snu114	3e-80	3.4e-80	PREDICTED: 116 kDa U5 small nucl	270	1	140	1	141	Snu114
Anoxybacillus_flavithermus_WK1_uid59135	gi|212637952|ref|YP_002314472.1|	EF-Tu	1.3e-232	1.4e-232	elongation factor Tu [Anoxybacil	768.7	1	395	1	395	EF-Tu
Anoxybacillus_flavithermus_WK1_uid59135	gi|212637951|ref|YP_002314471.1|	EFG	0	0	elongation factor G [Anoxybacill	1259.3	1	690	1	691	EFG
Anoxybacillus_flavithermus_WK1_uid59135	gi|212639521|ref|YP_002316041.1|	IF2	0	0	translation initiation factor IF	1066.1	2	723	1	723	IF2
Anoxybacillus_flavithermus_WK1_uid59135	gi|212638674|ref|YP_002315194.1|	LepA	0	0	GTP-binding protein LepA [Anoxyb	1068.9	11	605	7	606	LepA
Anoxybacillus_flavithermus_WK1_uid59135	gi|212639707|ref|YP_002316227.1|	TypA	2.5e-282	3e-282	translation regulatory factor Bi	934.5	1	581	1	583	TypA
Apis_mellifera	gi|62526112|ref|NP_001014993.1|	eEF1A	7.1e-260	8.9e-260	elongation factor 1-alpha [Apis	861.3	1	457	1	458	eEF1A
Apis_mellifera	gi|58585198|ref|NP_001011628.1|	eEF1A	1.1e-257	1.3e-257	elongation factor 1-alpha [Apis	854.2	1	457	1	459	eEF1A
Apis_mellifera	gi|66508439|ref|XP_392691.2|	eEF2	0	0	PREDICTED: elongation factor 2-l	1524.9	1	844	1	844	eEF2
Apis_mellifera	gi|328793097|ref|XP_623581.2|	eGTPBP1	1.7e-296	2.2e-296	PREDICTED: GTP-binding protein 1	983.7	19	566	4	597	eGTPBP1
Apis_mellifera	gi|328780923|ref|XP_394725.3|	eGTPBP2	3.6e-198	4.3e-198	PREDICTED: GTP-binding protein 2	658.9	23	558	1	564	eGTPBP2
Apis_mellifera	gi|283837917|ref|NP_001164640.1|	eIF2g	1.2e-258	1.5e-258	suppressor of variegation 3-9 is	857.4	13	469	6	472	eIF2g
Apis_mellifera	gi|94420672|ref|NP_001035367.1|	eIF2g	3.2e-35	6.2e-35	suppressor of variegation 3-9 is	120	13	82	6	107	eIF2g
Apis_mellifera	gi|328778392|ref|XP_392101.4|	eIF5B	0	0	PREDICTED: eukaryotic translatio	1357.8	32	1079	19	1080	eIF5B
Apis_mellifera	gi|48142864|ref|XP_397380.1|	eRF3	5.6e-248	7e-248	PREDICTED: eukaryotic peptide ch	823.4	115	597	15	598	eRF3
Apis_mellifera	gi|66559615|ref|XP_625064.1|	LepA	9.6e-237	1.2e-236	PREDICTED: elongation factor 4-l	785.9	7	481	4	482	LepA
Apis_mellifera	gi|328794234|ref|XP_001122410.2|	LepA	6.3e-164	7e-164	PREDICTED: elongation factor 4-l	545.5	1	337	1	338	LepA
Apis_mellifera	gi|328792232|ref|XP_394825.2|	mEFG1	0	1.9e-297	PREDICTED: elongation factor G,	987.5	30	610	7	611	mEFG1
Apis_mellifera	gi|328784337|ref|XP_392362.3|	mEFG2	1.2e-294	2e-294	PREDICTED: ribosome-releasing fa	978.5	19	742	2	743	mEFG2
Apis_mellifera	gi|66518853|ref|XP_391880.2|	mEFTu	2.2e-210	2.7e-210	PREDICTED: elongation factor Tu,	697.8	50	444	17	446	mEFTu
Apis_mellifera	gi|58585120|ref|NP_001011586.1|	mIF2	2.1e-239	2.5e-239	translation initiation factor 2	797.1	44	687	16	690	mIF2
Apis_mellifera	gi|110757698|ref|XP_392823.3|	Ria1	0	0	PREDICTED: elongation factor Tu	1333	1	1065	1	1065	Ria1
Apis_mellifera	gi|328791618|ref|XP_003251599.1|	Ria1	0	0	PREDICTED: elongation factor Tu	1217.7	1	1004	1	1006	Ria1
Apis_mellifera	gi|48097815|ref|XP_393894.1|	Snu114	0	0	PREDICTED: 116 kDa U5 small nucl	1576.1	1	974	1	976	Snu114
Apis_mellifera	gi|328794193|ref|XP_003252015.1|	TypA	4.7e-155	5.2e-155	PREDICTED: GTP-binding protein t	516.1	1	353	1	353	TypA
Aquifex_aeolicus_VF5_uid57765	gi|15605614|ref|NP_212987.1|	EF-Tu	8e-220	8.9e-220	elongation factor Tu [Aquifex ae	725.8	1	404	1	405	EF-Tu
Aquifex_aeolicus_VF5_uid57765	gi|15606942|ref|NP_214323.1|	EF-Tu	6e-219	6.7e-219	elongation factor Tu [Aquifex ae	722.9	1	404	1	405	EF-Tu
Aquifex_aeolicus_VF5_uid57765	gi|15605613|ref|NP_212986.1|	EFG	0	0	elongation factor EF-G [Aquifex	1170.9	1	693	1	695	EFG
Aquifex_aeolicus_VF5_uid57765	gi|15607012|ref|NP_214394.1|	IF2	4.3e-302	1.8e-298	translation initiation factor IF	988.8	95	804	77	805	IF2
Aquifex_aeolicus_VF5_uid57765	gi|15606804|ref|NP_214184.1|	LepA	9.3e-293	1e-292	GTP-binding protein LepA [Aquife	968.2	2	599	1	600	LepA
Aquifex_aeolicus_VF5_uid57765	gi|15606325|ref|NP_213704.1|	SelB	4.7e-146	5.5e-146	elongation factor SelB [Aquifex	484.6	3	581	2	582	SelB
Arabidopsis_thaliana	gi|18407650|ref|NP_564801.1|	cEFG	0	0	SCO1 (SNOWY COTYLEDON 1)	ATP bi	0	74	782	61	cEFG
Arabidopsis_thaliana	gi|15237059|ref|NP_193769.1|	cEFTu	1.3e-265	1.5e-265	ATRABE1B (ARABIDOPSIS RAB GTPASE	881.1	68	476	68	476	cEFTu
Arabidopsis_thaliana	gi|15220055|ref|NP_173165.1|	cIF2	0	0	FUG1 (fu-gaeri1)	translation in	0	216	1023	210	cIF2
Arabidopsis_thaliana	gi|22326669|ref|NP_196482.2|	cLepA	0	0	GTP-binding protein LepA, putati	1213.5	33	679	10	681	cLepA
Arabidopsis_thaliana	gi|30684509|ref|NP_851035.1|	cTypA	0	0	elongation factor family protein	1147.9	53	674	15	675	cTypA
Arabidopsis_thaliana	gi|30684514|ref|NP_568289.3|	cTypA	0	0	elongation factor family protein	1147.7	63	675	9	676	cTypA
Arabidopsis_thaliana	gi|15239308|ref|NP_200847.1|	eEF1A	2.7e-251	3.2e-251	elongation factor 1-alpha / EF-1	834.7	1	446	1	447	eEF1A
Arabidopsis_thaliana	gi|18390827|ref|NP_563799.1|	eEF1A	2.7e-251	3.2e-251	elongation factor 1-alpha / EF-1	834.7	1	446	1	447	eEF1A
Arabidopsis_thaliana	gi|18390829|ref|NP_563800.1|	eEF1A	2.7e-251	3.2e-251	elongation factor 1-alpha / EF-1	834.7	1	446	1	447	eEF1A
Arabidopsis_thaliana	gi|18390831|ref|NP_563801.1|	eEF1A	2.7e-251	3.2e-251	elongation factor 1-alpha / EF-1	834.7	1	446	1	447	eEF1A
Arabidopsis_thaliana	gi|186532608|ref|NP_001119464.1|	eEF1A	2.7e-251	3.2e-251	elongation factor 1-alpha / EF-1	834.7	1	446	1	447	eEF1A
Arabidopsis_thaliana	gi|79317272|ref|NP_001030993.1|	eEF1A	2.7e-251	3.2e-251	elongation factor 1-alpha / EF-1	834.7	1	446	1	447	eEF1A
Arabidopsis_thaliana	gi|79331520|ref|NP_001032107.1|	eEF1A	3.8e-219	4.6e-219	elongation factor 1-alpha / EF-1	728.7	1	380	1	385	eEF1A
Arabidopsis_thaliana	gi|145323788|ref|NP_001077483.1|	eEF1A	1.6e-204	4.2e-154	elongation factor 1-alpha / EF-1	514.6	1	255	1	256	eEF1A
Arabidopsis_thaliana	gi|15219637|ref|NP_174788.1|	eEF1A	1.3e-40	1.4e-40	elongation factor Tu C-terminal	140.5	1	102	1	104	eEF1A
Arabidopsis_thaliana	gi|238479752|ref|NP_001154611.1|	eEF2	0	0	GTP binding / GTPase [Arabidopsi	1389.8	1	820	1	820	eEF2
Arabidopsis_thaliana	gi|30696056|ref|NP_849818.1|	eEF2	0	0	LOS1	1	1	843	1	843	eEF2
Arabidopsis_thaliana	gi|15219669|ref|NP_171913.1|	eIF2g	2.1e-254	2.6e-254	EIF2 GAMMA	translation factor,	0	3	460	1	eIF2g
Arabidopsis_thaliana	gi|42572941|ref|NP_974567.1|	eIF2g	4.9e-246	6.2e-246	eukaryotic translation initiatio	817.4	8	466	2	469	eIF2g
Arabidopsis_thaliana	gi|186501375|ref|NP_179462.2|	eIF2g	2.5e-240	2.9e-240	GTP binding / GTPase/ serine-typ	798.7	6	461	1	466	eIF2g
Arabidopsis_thaliana	gi|18415066|ref|NP_567551.1|	eIF2g	2.2e-153	2.7e-153	eukaryotic translation initiatio	511.9	8	284	2	284	eIF2g
Arabidopsis_thaliana	gi|145335964|ref|NP_173540.2|	eIF5B	0	0	GTP binding / GTPase/ translatio	1217.4	55	1092	25	1092	eIF5B
Arabidopsis_thaliana	gi|145337643|ref|NP_177798.3|	eIF5B	0	0	GTP binding / GTPase/ translatio	1258	29	1187	4	1190	eIF5B
Arabidopsis_thaliana	gi|240254383|ref|NP_565140.4|	eIF5B	0	0	GTP binding / GTPase [Arabidopsi	1362.8	25	1165	4	1166	eIF5B
Arabidopsis_thaliana	gi|42563275|ref|NP_177807.3|	eIF5B	0	0	eukaryotic translation initiatio	1406.2	44	1294	12	1294	eIF5B
Arabidopsis_thaliana	gi|15226229|ref|NP_180338.1|	eIF5B	6.3e-255	7.4e-255	eukaryotic translation initiatio	849.4	18	478	4	479	eIF5B
Arabidopsis_thaliana	gi|186503604|ref|NP_001118399.1|	eIF5B	9.1e-254	1.1e-253	eukaryotic translation initiatio	845.5	18	479	4	480	eIF5B
Arabidopsis_thaliana	gi|15220940|ref|NP_173247.1|	eRF3	6.8e-244	8.2e-244	EF-1-alpha-related GTP-binding p	811.6	36	528	4	531	eRF3
Arabidopsis_thaliana	gi|79318119|ref|NP_001031063.1|	eRF3	6.8e-244	8.2e-244	EF-1-alpha-related GTP-binding p	811.6	36	528	4	531	eRF3
Arabidopsis_thaliana	gi|30683251|ref|NP_196625.2|	Hbs1	2.9e-196	3.2e-196	elongation factor 1-alpha, putat	654.4	7	665	1	667	Hbs1
Arabidopsis_thaliana	gi|15220073|ref|NP_175135.1|	mEFG1	0	0	mitochondrial elongation factor,	1209.5	47	752	21	754	mEFG1
Arabidopsis_thaliana	gi|15225397|ref|NP_182029.1|	mEFG1	0	0	mitochondrial elongation factor,	1208.6	46	752	21	754	mEFG1
Arabidopsis_thaliana	gi|15236220|ref|NP_192202.1|	mEFTu	3.2e-218	3.8e-218	elongation factor Tu, putative /	725.4	53	453	19	454	mEFTu
Arabidopsis_thaliana	gi|42566430|ref|NP_192854.2|	mIF2	7.2e-253	8.8e-253	translation initiation factor IF	843.3	84	742	61	743	mIF2
Arabidopsis_thaliana	gi|79527295|ref|NP_198806.2|	mLepA	0	0	GTP binding / GTPase/ translatio	1032.3	45	661	3	663	mLepA
Arabidopsis_thaliana	gi|79323586|ref|NP_001031452.1|	mTypA	1e-282	1.2e-282	elongation factor family protein	939.6	37	666	12	667	mTypA
Arabidopsis_thaliana	gi|42569499|ref|NP_180664.2|	mTypA	2e-228	2.2e-228	elongation factor family protein	760.3	1	526	1	527	mTypA
Arabidopsis_thaliana	gi|15228918|ref|NP_188938.1|	Ria1	0	0	elongation factor Tu family prot	1245.1	7	1014	2	1015	Ria1
Arabidopsis_thaliana	gi|15221423|ref|NP_172112.1|	Snu114	0	0	MEE5 (MATERNAL EFFECT EMBRYO ARR	1521.5	1	978	1	982	Snu114
Arabidopsis_thaliana	gi|15238745|ref|NP_197905.1|	Snu114	0	0	elongation factor Tu family prot	1485.7	1	964	1	968	Snu114
Arabidopsis_thaliana	gi|30679607|ref|NP_849600.1|	Snu114	0	0	MEE5 (MATERNAL EFFECT EMBRYO ARR	1521.5	1	978	1	982	Snu114
Arcanobacterium_haemolyticum_DSM_20595_uid49489	gi|297571937|ref|YP_003697711.1|	EF-Tu	3.4e-219	3.8e-219	translation elongation factor Tu	723.8	1	396	1	396	EF-Tu
Arcanobacterium_haemolyticum_DSM_20595_uid49489	gi|297571938|ref|YP_003697712.1|	EFG	0	0	translation elongation factor G	1159	7	703	1	705	EFG
Arcanobacterium_haemolyticum_DSM_20595_uid49489	gi|297571195|ref|YP_003696969.1|	IF2	6.1e-286	6.9e-286	translation initiation factor IF	947.4	2	970	1	971	IF2
Arcanobacterium_haemolyticum_DSM_20595_uid49489	gi|297571553|ref|YP_003697327.1|	LepA	2.7e-304	3.2e-304	GTP-binding protein LepA [Arcano	1006.4	20	611	16	613	LepA
Arcanobacterium_haemolyticum_DSM_20595_uid49489	gi|297571984|ref|YP_003697758.1|	TypA	5.9e-267	7.1e-267	GTP-binding protein TypA [Arcano	883	4	636	2	638	TypA
Archaeoglobus_fulgidus_DSM_4304_uid57717	gi|11498542|ref|NP_069770.1|	aEF1A	2.3e-238	2.5e-238	elongation factor 1-alpha [Archa	787.7	1	422	1	423	aEF1A
Archaeoglobus_fulgidus_DSM_4304_uid57717	gi|11499478|ref|NP_070719.1|	aEF2	0	0	elongation factor EF-2 [Archaeog	1232.8	3	726	1	727	aEF2
Archaeoglobus_fulgidus_DSM_4304_uid57717	gi|11498350|ref|NP_069578.1|	aGTPBP	1.2e-242	1.4e-242	GTP-binding protein [Archaeoglob	803	46	564	45	565	aGTPBP
Archaeoglobus_fulgidus_DSM_4304_uid57717	gi|11498200|ref|NP_069426.1|	aIF2g	2.1e-211	2.4e-211	translation initiation factor IF	699.2	20	424	17	424	aIF2g
Archaeoglobus_fulgidus_DSM_4304_uid57717	gi|11498374|ref|NP_069602.1|	aIF5B	9.5e-277	1.1e-276	translation initiation factor IF	916.2	7	595	6	595	aIF5B
Archaeoglobus_profundus_DSM_5631_uid43493	gi|284162426|ref|YP_003401049.1|	aEF1A	1.1e-236	1.3e-236	translation elongation factor EF	781.7	1	422	1	423	aEF1A
Archaeoglobus_profundus_DSM_5631_uid43493	gi|284162095|ref|YP_003400718.1|	aEF2	0	0	translation elongation factor aE	1244.4	1	728	1	729	aEF2
Archaeoglobus_profundus_DSM_5631_uid43493	gi|284161701|ref|YP_003400324.1|	aGTPBP	3.2e-246	3.5e-246	protein synthesis factor GTP-bin	814.5	3	520	1	521	aGTPBP
Archaeoglobus_profundus_DSM_5631_uid43493	gi|284161447|ref|YP_003400070.1|	aIF2g	3.4e-209	3.7e-209	protein synthesis factor GTP-bin	691.6	3	407	1	408	aIF2g
Archaeoglobus_profundus_DSM_5631_uid43493	gi|284161615|ref|YP_003400238.1|	aIF5B	3.2e-286	3.6e-286	translation initiation factor aI	947.1	4	1144	3	1144	aIF5B
Archaeoglobus_veneficus_SNP6_uid65269	gi|327400953|ref|YP_004341792.1|	aEF1A	7.5e-244	8.4e-244	translation elongation factor EF	805.6	1	422	1	423	aEF1A
Archaeoglobus_veneficus_SNP6_uid65269	gi|327401226|ref|YP_004342065.1|	aEF2	0	0	translation elongation factor aE	1246.7	1	727	1	728	aEF2
Archaeoglobus_veneficus_SNP6_uid65269	gi|327401380|ref|YP_004342219.1|	aGTPBP	3.8e-240	4.3e-240	protein synthesis factor GTP-bin	794.6	2	520	1	521	aGTPBP
Archaeoglobus_veneficus_SNP6_uid65269	gi|327399994|ref|YP_004340833.1|	aIF2g	1.5e-208	1.7e-208	translation initiation factor 2	689.7	4	409	1	409	aIF2g
Archaeoglobus_veneficus_SNP6_uid65269	gi|327400365|ref|YP_004341204.1|	aIF5B	5.8e-278	6.5e-278	translation initiation factor aI	920.1	2	588	1	588	aIF5B
Arcobacter_butzleri_RM4018_uid58557	gi|157738375|ref|YP_001491059.1|	CysN	5.1e-193	6.3e-193	bifunctional ATP sulfurylase, su	638.4	12	431	9	432	CysN
Arcobacter_butzleri_RM4018_uid58557	gi|157738111|ref|YP_001490795.1|	EF-Tu	1e-221	1.1e-221	elongation factor Tu [Arcobacter	732.5	1	401	1	402	EF-Tu
Arcobacter_butzleri_RM4018_uid58557	gi|157738195|ref|YP_001490879.1|	EFG	0	0	translational elongation factor	1199.1	1	701	1	702	EFG
Arcobacter_butzleri_RM4018_uid58557	gi|157738246|ref|YP_001490930.1|	IF2	7.8e-273	1.3e-272	translation initiation factor IF	903.9	4	888	1	890	IF2
Arcobacter_butzleri_RM4018_uid58557	gi|157736739|ref|YP_001489422.1|	LepA	9.8e-284	1.1e-283	GTP-binding protein LepA [Arcoba	939	2	595	1	595	LepA
Arcobacter_butzleri_RM4018_uid58557	gi|157737764|ref|YP_001490448.1|	SelB	1.1e-167	1.3e-167	selenocysteine-specific elongati	556.6	3	608	2	609	SelB
Arcobacter_butzleri_RM4018_uid58557	gi|157738502|ref|YP_001491186.1|	TypA	2.1e-283	2.3e-283	GTP-binding elongation factor fa	937.8	2	603	1	604	TypA
Arcobacter_nitrofigilis_DSM_7299_uid49001	gi|296274614|ref|YP_003657245.1|	CysN	1.3e-183	1.7e-183	sulfate adenylyltransferase larg	607.8	12	445	9	446	CysN
Arcobacter_nitrofigilis_DSM_7299_uid49001	gi|296274149|ref|YP_003656780.1|	EF-Tu	2.9e-220	3.3e-220	translation elongation factor Tu	728.2	1	402	1	402	EF-Tu
Arcobacter_nitrofigilis_DSM_7299_uid49001	gi|296274111|ref|YP_003656742.1|	EFG	0	0	translation elongation factor G	1195.7	1	701	1	702	EFG
Arcobacter_nitrofigilis_DSM_7299_uid49001	gi|296272020|ref|YP_003654651.1|	IF2	1.6e-270	6.1e-270	translation initiation factor IF	895.5	4	885	1	888	IF2
Arcobacter_nitrofigilis_DSM_7299_uid49001	gi|296272284|ref|YP_003654915.1|	LepA	8.1e-282	9.1e-282	GTP-binding protein LepA [Arcoba	933.1	3	595	1	595	LepA
Arcobacter_nitrofigilis_DSM_7299_uid49001	gi|296272528|ref|YP_003655159.1|	SelB	9.7e-167	1.1e-166	selenocysteine-specific translat	554	3	608	2	609	SelB
Arcobacter_nitrofigilis_DSM_7299_uid49001	gi|296274633|ref|YP_003657264.1|	TypA	6.3e-280	7e-280	GTP-binding protein TypA [Arcoba	926.8	2	602	1	604	TypA
Aromatoleum_aromaticum_EbN1_uid58231	gi|56476914|ref|YP_158503.1|	CysN	2.2e-188	2.6e-188	ATP sulfurylase, large subunit [	624.2	12	428	3	428	CysN
Aromatoleum_aromaticum_EbN1_uid58231	gi|56477580|ref|YP_159169.1|	EF-Tu	3.5e-233	3.9e-233	elongation factor Tu [Aromatoleu	771.3	1	396	1	396	EF-Tu
Aromatoleum_aromaticum_EbN1_uid58231	gi|56477592|ref|YP_159181.1|	EF-Tu	3.5e-233	3.9e-233	elongation factor Tu [Aromatoleu	771.3	1	396	1	396	EF-Tu
Aromatoleum_aromaticum_EbN1_uid58231	gi|56477591|ref|YP_159180.1|	EFG	0	0	elongation factor G [Aromatoleum	1228.9	1	697	1	698	EFG
Aromatoleum_aromaticum_EbN1_uid58231	gi|56475867|ref|YP_157456.1|	EFGII	3.1e-224	3.9e-224	elongation factor G [Aromatoleum	744.2	4	675	1	680	EFGII
Aromatoleum_aromaticum_EbN1_uid58231	gi|56478755|ref|YP_160344.1|	IF2	0	0	translation initiation factor IF	1065.7	2	945	1	945	IF2
Aromatoleum_aromaticum_EbN1_uid58231	gi|56478587|ref|YP_160176.1|	LepA	0	0	GTP-binding protein LepA [Aromat	1023.7	1	595	1	596	LepA
Aromatoleum_aromaticum_EbN1_uid58231	gi|56477266|ref|YP_158855.1|	RF3	1.8e-237	2.3e-237	peptide chain release factor 3 [	786.6	20	543	16	545	RF3
Aromatoleum_aromaticum_EbN1_uid58231	gi|56479081|ref|YP_160670.1|	TypA	7.6e-301	8.4e-301	GTP-binding protein [Aromatoleum	996.4	3	603	1	605	TypA
Arthrobacter_arilaitensis_Re117_uid53509	gi|308177178|ref|YP_003916584.1|	CysN	3.1e-188	3.5e-188	sulfate adenylyltransferase larg	623.3	2	412	1	413	CysN
Arthrobacter_arilaitensis_Re117_uid53509	gi|308177621|ref|YP_003917027.1|	CysN	1.9e-158	2.2e-158	sulfate adenylyltransferase larg	525.2	3	424	1	425	CysN
Arthrobacter_arilaitensis_Re117_uid53509	gi|308178139|ref|YP_003917545.1|	EF-Tu	1e-217	1.1e-217	elongation factor Tu [Arthrobact	720	1	395	1	396	EF-Tu
Arthrobacter_arilaitensis_Re117_uid53509	gi|308178140|ref|YP_003917546.1|	EFG	0	0	elongation factor G [Arthrobacte	1179	7	701	1	703	EFG
Arthrobacter_arilaitensis_Re117_uid53509	gi|308176801|ref|YP_003916207.1|	IF2	7e-291	8e-291	translation initiation factor IF	964.7	3	979	1	980	IF2
Arthrobacter_arilaitensis_Re117_uid53509	gi|308177471|ref|YP_003916877.1|	LepA	1.1e-303	1.4e-303	GTP-binding elongation factor Le	1005.3	15	607	10	608	LepA
Arthrobacter_arilaitensis_Re117_uid53509	gi|308177967|ref|YP_003917373.1|	TypA	4.8e-275	5.5e-275	GTP-binding protein TypA [Arthro	910.7	7	632	5	635	TypA
Arthrobacter_aurescens_TC1_uid58109	gi|119963538|ref|YP_948791.1|	CysN	2.6e-168	3.1e-168	sulfate adenylytransferase, larg	558.1	13	453	4	454	CysN
Arthrobacter_aurescens_TC1_uid58109	gi|119961333|ref|YP_948661.1|	EF-Tu	1e-216	1.1e-216	elongation factor Tu [Arthrobact	717.1	1	396	1	396	EF-Tu
Arthrobacter_aurescens_TC1_uid58109	gi|119960723|ref|YP_948662.1|	EFG	0	0	elongation factor G [Arthrobacte	1190.1	7	701	1	703	EFG
Arthrobacter_aurescens_TC1_uid58109	gi|119963051|ref|YP_947790.1|	EFGII	1.1e-279	1.3e-279	elongation factor G [Arthrobacte	927.5	84	753	81	753	EFGII
Arthrobacter_aurescens_TC1_uid58109	gi|119964199|ref|YP_947328.1|	IF2	9.3e-295	1.1e-294	translation initiation factor IF	977.9	2	957	1	958	IF2
Arthrobacter_aurescens_TC1_uid58109	gi|119962961|ref|YP_947980.1|	LepA	3.9e-302	4.8e-302	GTP-binding protein LepA [Arthro	1000.6	18	609	13	610	LepA
Arthrobacter_aurescens_TC1_uid58109	gi|119964019|ref|YP_948510.1|	TypA	1.3e-279	1.5e-279	GTP-binding protein TypA [Arthro	926.3	10	636	8	638	TypA
Arthrobacter_chlorophenolicus_A6_uid58969	gi|220913562|ref|YP_002488871.1|	CysN	1.9e-167	2.3e-167	sulfate adenylyltransferase, lar	555.2	23	465	15	466	CysN
Arthrobacter_chlorophenolicus_A6_uid58969	gi|220913437|ref|YP_002488746.1|	EF-Tu	3.8e-217	4.2e-217	elongation factor Tu [Arthrobact	718.5	1	396	1	396	EF-Tu
Arthrobacter_chlorophenolicus_A6_uid58969	gi|220913438|ref|YP_002488747.1|	EFG	0	0	elongation factor G [Arthrobacte	1193.1	7	701	1	703	EFG
Arthrobacter_chlorophenolicus_A6_uid58969	gi|220911647|ref|YP_002486956.1|	EFGII	1.3e-281	1.7e-281	elongation factor G [Arthrobacte	933.8	34	717	30	721	EFGII
Arthrobacter_chlorophenolicus_A6_uid58969	gi|220912196|ref|YP_002487505.1|	IF2	1.1e-293	1.3e-293	translation initiation factor IF	974.4	2	953	1	954	IF2
Arthrobacter_chlorophenolicus_A6_uid58969	gi|220912731|ref|YP_002488040.1|	LepA	3.6e-300	4.5e-300	GTP-binding protein LepA [Arthro	994.1	18	609	13	610	LepA
Arthrobacter_chlorophenolicus_A6_uid58969	gi|220911126|ref|YP_002486435.1|	RF3	6.6e-219	8.2e-219	peptide chain release factor 3 [	725.4	14	533	11	535	RF3
Arthrobacter_chlorophenolicus_A6_uid58969	gi|220913280|ref|YP_002488589.1|	TypA	2e-279	2.2e-279	GTP-binding protein TypA [Arthro	925.7	14	640	12	642	TypA
Arthrobacter_FB24_uid58141	gi|116671667|ref|YP_832600.1|	CysN	2.6e-168	3.2e-168	sulfate adenylyltransferase subu	558	20	463	12	464	CysN
Arthrobacter_FB24_uid58141	gi|116671525|ref|YP_832458.1|	EF-Tu	8.4e-218	9.3e-218	elongation factor Tu [Arthrobact	720.6	1	396	1	396	EF-Tu
Arthrobacter_FB24_uid58141	gi|116671526|ref|YP_832459.1|	EFG	0	0	elongation factor G [Arthrobacte	1193.2	16	710	12	712	EFG
Arthrobacter_FB24_uid58141	gi|116670575|ref|YP_831508.1|	EFGII	1e-285	1.2e-285	elongation factor G [Arthrobacte	947.4	32	722	29	726	EFGII
Arthrobacter_FB24_uid58141	gi|116669977|ref|YP_830910.1|	IF2	1.3e-296	1.5e-296	translation initiation factor IF	984	2	967	1	968	IF2
Arthrobacter_FB24_uid58141	gi|116670787|ref|YP_831720.1|	LepA	3.2e-299	3.9e-299	GTP-binding protein LepA [Arthro	991	18	609	13	610	LepA
Arthrobacter_FB24_uid58141	gi|116668759|ref|YP_829692.1|	RF3	4.2e-213	4.9e-213	peptide chain release factor 3 [	706.3	13	531	10	533	RF3
Arthrobacter_FB24_uid58141	gi|116671363|ref|YP_832296.1|	TypA	1.8e-280	2.1e-280	GTP-binding protein TypA [Arthro	929	14	639	12	642	TypA
Arthrobacter_phenanthrenivorans_Sphe3_uid63629	gi|325964283|ref|YP_004242189.1|	CysN	1.1e-166	1.3e-166	sulfate adenylyltransferase subu	552.6	12	454	5	455	CysN
Arthrobacter_phenanthrenivorans_Sphe3_uid63629	gi|325964169|ref|YP_004242075.1|	EF-Tu	2e-217	2.3e-217	translation elongation factor 1A	719.2	1	396	1	396	EF-Tu
Arthrobacter_phenanthrenivorans_Sphe3_uid63629	gi|325964170|ref|YP_004242076.1|	EFG	0	0	translation elongation factor 2	1195.2	7	701	1	703	EFG
Arthrobacter_phenanthrenivorans_Sphe3_uid63629	gi|325962217|ref|YP_004240123.1|	EFGII	1.1e-282	1.3e-282	translation elongation factor 2	937.3	33	722	30	723	EFGII
Arthrobacter_phenanthrenivorans_Sphe3_uid63629	gi|325962807|ref|YP_004240713.1|	IF2	1.7e-298	1.9e-298	bacterial translation initiation	990.1	2	981	1	982	IF2
Arthrobacter_phenanthrenivorans_Sphe3_uid63629	gi|325963352|ref|YP_004241258.1|	LepA	4.7e-301	5.8e-301	GTP-binding protein LepA [Arthro	996.9	15	606	10	607	LepA
Arthrobacter_phenanthrenivorans_Sphe3_uid63629	gi|325961777|ref|YP_004239683.1|	RF3	2.1e-218	2.5e-218	bacterial peptide chain release	723.6	15	533	11	535	RF3
Arthrobacter_phenanthrenivorans_Sphe3_uid63629	gi|325964025|ref|YP_004241931.1|	TypA	2.5e-280	2.8e-280	GTP-binding protein TypA/BipA [A	928.5	14	639	12	642	TypA
Aspergillus_fumigatus_uid14003	gi|146322501|ref|XP_750388.2|	eEF1A	5.7e-255	6.9e-255	translation elongation factor EF	845	35	491	35	492	eEF1A
Aspergillus_fumigatus_uid14003	gi|71002010|ref|XP_755686.1|	eEF2	0	0	translation elongation factor EF	1458	1	839	1	839	eEF2
Aspergillus_fumigatus_uid14003	gi|70997290|ref|XP_753395.1|	eGTPBP1	1.8e-274	2.1e-274	GTP binding protein (GTPBP1) [As	910.9	18	606	5	613	eGTPBP1
Aspergillus_fumigatus_uid14003	gi|146322821|ref|XP_001481659.1|	eGTPBP2	1e-222	1.2e-222	conserved hypothetical protein [	740	1	917	1	919	eGTPBP2
Aspergillus_fumigatus_uid14003	gi|146323729|ref|XP_752067.2|	eIF2g	6.9e-253	8.3e-253	translation initiation factor EF	838.3	57	513	43	516	eIF2g
Aspergillus_fumigatus_uid14003	gi|70990596|ref|XP_750147.1|	eIF5B	0	0	mitochondrial translation initia	1319.6	45	1067	2	1068	eIF5B
Aspergillus_fumigatus_uid14003	gi|146322803|ref|XP_749613.2|	eRF3	5.4e-236	6.8e-236	translation release factor eRF3	783.6	39	713	21	716	eRF3
Aspergillus_fumigatus_uid14003	gi|146322799|ref|XP_001481656.1|	Hbs1	1.3e-202	2.6e-202	translation elongation factor EF	672.7	3	805	1	806	Hbs1
Aspergillus_fumigatus_uid14003	gi|146323747|ref|XP_752015.2|	mEFG1	0	0	translation elongation factor G1	1201.9	73	797	53	799	mEFG1
Aspergillus_fumigatus_uid14003	gi|70998396|ref|XP_753920.1|	mEFG2	6.1e-274	7.4e-274	translation elongation factor G2	910.3	53	917	9	920	mEFG2
Aspergillus_fumigatus_uid14003	gi|70995660|ref|XP_752585.1|	mEFTu	8.1e-211	9.5e-211	translation elongation factor EF	699.2	34	439	3	440	mEFTu
Aspergillus_fumigatus_uid14003	gi|70991104|ref|XP_750401.1|	mIF2	2.6e-307	1.2e-305	mitochondrial translation initia	1016.7	282	988	187	988	mIF2
Aspergillus_fumigatus_uid14003	gi|70998939|ref|XP_754191.1|	mLepA	4.4e-296	5.5e-296	GTP binding protein Guf1 [Asperg	982.3	97	812	93	813	mLepA
Aspergillus_fumigatus_uid14003	gi|70997095|ref|XP_753302.1|	Ria1	0	0	ribosome biogenesis protein Ria1	1380.4	1	1087	1	1087	Ria1
Aspergillus_fumigatus_uid14003	gi|146324723|ref|XP_747206.2|	Snu114	0	0	U5 snRNP component Snu114, puta	1474.3	2	981	1	984	Snu114
Aspergillus_nidulans_FGSC_A4_uid13961	gi|67527949|ref|XP_661822.1|	eEF1A	9.8e-249	1.3e-248	EF1A_ASPOR Elongation factor 1-a	824.3	6	467	3	468	eEF1A
Aspergillus_nidulans_FGSC_A4_uid13961	gi|67540320|ref|XP_663934.1|	eEF2	0	0	EF2_NEUCR Elongation factor 2 (E	1462.4	1	844	1	844	eEF2
Aspergillus_nidulans_FGSC_A4_uid13961	gi|67515531|ref|XP_657651.1|	eGTPBP1	1.8e-276	2.2e-276	hypothetical protein AN0047.2 [A	917.4	120	721	99	725	eGTPBP1
Aspergillus_nidulans_FGSC_A4_uid13961	gi|67523301|ref|XP_659711.1|	eGTPBP2	5.8e-190	1.1e-189	hypothetical protein AN2107.2 [A	631	1	865	1	868	eGTPBP2
Aspergillus_nidulans_FGSC_A4_uid13961	gi|67530040|ref|XP_662074.1|	eIF2g	6.8e-254	8.2e-254	hypothetical protein AN4470.2 [A	841.6	51	512	39	514	eIF2g
Aspergillus_nidulans_FGSC_A4_uid13961	gi|67527271|ref|XP_661642.1|	eIF5B	0	0	hypothetical protein AN4038.2 [A	1318.5	53	1071	2	1072	eIF5B
Aspergillus_nidulans_FGSC_A4_uid13961	gi|67523247|ref|XP_659684.1|	eRF3	1e-238	1.3e-238	hypothetical protein AN2080.2 [A	792.6	37	707	15	708	eRF3
Aspergillus_nidulans_FGSC_A4_uid13961	gi|67523213|ref|XP_659667.1|	Hbs1	5.3e-204	7e-204	hypothetical protein AN2063.2 [A	677.9	1	809	1	810	Hbs1
Aspergillus_nidulans_FGSC_A4_uid13961	gi|67526749|ref|XP_661436.1|	mEFG1	0	0	hypothetical protein AN3832.2 [A	1198.7	70	794	51	797	mEFG1
Aspergillus_nidulans_FGSC_A4_uid13961	gi|67523535|ref|XP_659827.1|	mEFG2	4.6e-271	5.5e-271	hypothetical protein AN2223.2 [A	900.8	45	920	6	921	mEFG2
Aspergillus_nidulans_FGSC_A4_uid13961	gi|67517809|ref|XP_658688.1|	mEFTu	2.3e-208	2.8e-208	hypothetical protein AN1084.2 [A	691	34	460	5	461	mEFTu
Aspergillus_nidulans_FGSC_A4_uid13961	gi|67524109|ref|XP_660116.1|	mLepA	1e-291	2.1e-291	hypothetical protein AN2512.2 [A	967.1	7	613	2	615	mLepA
Aspergillus_nidulans_FGSC_A4_uid13961	gi|67541474|ref|XP_664511.1|	Ria1	0	0	hypothetical protein AN6907.2 [A	1317.6	1	1039	1	1043	Ria1
Aspergillus_nidulans_FGSC_A4_uid13961	gi|67521902|ref|XP_659012.1|	Snu114	0	0	hypothetical protein AN1408.2 [A	1461.8	2	981	1	984	Snu114
Aspergillus_niger_CBS_513_88_uid19263	gi|145255366|ref|XP_001398942.1|	eEF1A	2.6e-252	3.1e-252	elongation factor 1-alpha [Asper	836.4	1	457	1	458	eEF1A
Aspergillus_niger_CBS_513_88_uid19263	gi|317037311|ref|XP_003188975.1|	eEF1A	2.6e-252	3.1e-252	elongation factor 1-alpha [Asper	836.4	1	457	1	458	eEF1A
Aspergillus_niger_CBS_513_88_uid19263	gi|145232525|ref|XP_001399706.1|	eEF2	0	0	elongation factor 2 [Aspergillus	1458.9	1	844	1	844	eEF2
Aspergillus_niger_CBS_513_88_uid19263	gi|317035200|ref|XP_001401284.2|	eGTPBP1	8.4e-271	1e-270	GTP-binding protein 1 [Aspergill	898.9	19	618	4	624	eGTPBP1
Aspergillus_niger_CBS_513_88_uid19263	gi|317032286|ref|XP_001394479.2|	eGTPBP2	3.5e-208	4e-208	hypothetical protein ANI_1_66809	692.1	1	1355	1	1355	eGTPBP2
Aspergillus_niger_CBS_513_88_uid19263	gi|145256921|ref|XP_001401562.1|	eIF2g	8.1e-253	9.7e-253	eukaryotic translation initiatio	838.2	52	510	38	513	eIF2g
Aspergillus_niger_CBS_513_88_uid19263	gi|145228819|ref|XP_001388718.1|	eIF5B	0	0	eukaryotic translation initiatio	1315.9	35	1060	2	1061	eIF5B
Aspergillus_niger_CBS_513_88_uid19263	gi|145243862|ref|XP_001394443.1|	eRF3	3.7e-237	4.8e-237	eukaryotic peptide chain release	787.6	85	720	25	722	eRF3
Aspergillus_niger_CBS_513_88_uid19263	gi|145243806|ref|XP_001394415.1|	Hbs1	2.4e-203	5.8e-203	translation elongation factor EF	675	1	808	1	809	Hbs1
Aspergillus_niger_CBS_513_88_uid19263	gi|145257132|ref|XP_001401623.1|	mEFG1	0	0	elongation factor G [Aspergillus	1192	69	796	52	798	mEFG1
Aspergillus_niger_CBS_513_88_uid19263	gi|317036890|ref|XP_001398286.2|	mEFG2	4.7e-274	5.6e-274	ribosome-releasing factor 2 [Asp	910.8	40	915	2	917	mEFG2
Aspergillus_niger_CBS_513_88_uid19263	gi|145239837|ref|XP_001392565.1|	mEFTu	4.3e-208	5e-208	elongation factor Tu [Aspergillu	690.4	37	439	4	440	mEFTu
Aspergillus_niger_CBS_513_88_uid19263	gi|317037345|ref|XP_001399007.2|	mIF2	9.2e-301	8e-299	elongation factor Tu [Aspergillu	994.2	268	980	186	980	mIF2
Aspergillus_niger_CBS_513_88_uid19263	gi|145242162|ref|XP_001393727.1|	mLepA	9e-294	1.1e-293	GTP-binding protein GUF1 [Asperg	974.8	55	665	26	666	mLepA
Aspergillus_niger_CBS_513_88_uid19263	gi|317034767|ref|XP_001401123.2|	Ria1	0	0	ribosome assembly protein 1 [Asp	1391.7	1	1082	1	1082	Ria1
Aspergillus_niger_CBS_513_88_uid19263	gi|145249566|ref|XP_001401122.1|	Ria1	1.3e-26	1.5e-26	hypothetical protein ANI_1_14761	91.8	1	142	1	157	Ria1
Aspergillus_niger_CBS_513_88_uid19263	gi|317036390|ref|XP_001398217.2|	Snu114	0	0	U5 small nuclear ribonucleoprote	1473.3	2	985	1	988	Snu114
Aspergillus_oryzae_RIB40_uid28175	gi|317150173|ref|XP_001823843.2|	eEF1A	1e-253	1.2e-253	elongation factor 1-alpha [Asper	841.3	1	457	1	458	eEF1A
Aspergillus_oryzae_RIB40_uid28175	gi|317157594|ref|XP_001826028.2|	eEF1A	8.3e-151	1.8e-148	elongation factor 1-alpha [Asper	494.7	3	406	1	423	eEF1A
Aspergillus_oryzae_RIB40_uid28175	gi|317146898|ref|XP_001821743.2|	eEF2	0	0	elongation factor 2 [Aspergillus	1431.2	1	849	1	849	eEF2
Aspergillus_oryzae_RIB40_uid28175	gi|317141571|ref|XP_001818702.2|	EF-Tu	5.4e-152	7.6e-152	elongation factor Tu [Aspergillu	505.1	18	394	12	394	EF-Tu
Aspergillus_oryzae_RIB40_uid28175	gi|169779273|ref|XP_001824101.1|	eGTPBP1	2.5e-272	3e-272	GTP-binding protein 1 [Aspergill	904.2	19	612	6	618	eGTPBP1
Aspergillus_oryzae_RIB40_uid28175	gi|317143503|ref|XP_001819516.2|	eGTPBP2	1.2e-202	1.5e-202	hypothetical protein AOR_1_54815	674	1	1385	1	1385	eGTPBP2
Aspergillus_oryzae_RIB40_uid28175	gi|169773705|ref|XP_001821321.1|	eIF2g	6.8e-253	8.1e-253	eukaryotic translation initiatio	838.7	52	510	38	513	eIF2g
Aspergillus_oryzae_RIB40_uid28175	gi|169771199|ref|XP_001820069.1|	eIF5B	0	0	eukaryotic translation initiatio	1321.3	41	1072	2	1073	eIF5B
Aspergillus_oryzae_RIB40_uid28175	gi|169770041|ref|XP_001819490.1|	eRF3	1.6e-238	2.1e-238	eukaryotic peptide chain release	792.4	37	719	14	721	eRF3
Aspergillus_oryzae_RIB40_uid28175	gi|169770001|ref|XP_001819470.1|	Hbs1	3.7e-202	9.2e-202	translation elongation factor EF	671.3	1	807	1	808	Hbs1
Aspergillus_oryzae_RIB40_uid28175	gi|169773593|ref|XP_001821265.1|	mEFG1	0	0	elongation factor G [Aspergillus	1195.4	70	794	52	796	mEFG1
Aspergillus_oryzae_RIB40_uid28175	gi|317149097|ref|XP_001823130.2|	mEFG2	5.1e-275	6.6e-275	ribosome-releasing factor 2 [Asp	914.2	49	906	5	908	mEFG2
Aspergillus_oryzae_RIB40_uid28175	gi|317142056|ref|XP_001818862.2|	mEFTu	2e-210	2.3e-210	elongation factor Tu [Aspergillu	698.3	36	439	4	441	mEFTu
Aspergillus_oryzae_RIB40_uid28175	gi|317142594|ref|XP_001818973.2|	mIF2	4.2e-299	1.8e-297	elongation factor Tu [Aspergillu	990	203	981	191	981	mIF2
Aspergillus_oryzae_RIB40_uid28175	gi|169780900|ref|XP_001824914.1|	mLepA	8.3e-295	1e-294	GTP-binding protein GUF1 [Asperg	978.5	47	663	17	664	mLepA
Aspergillus_oryzae_RIB40_uid28175	gi|169779467|ref|XP_001824198.1|	Ria1	0	0	ribosome assembly protein 1 [Asp	1384	1	1082	1	1082	Ria1
Aspergillus_oryzae_RIB40_uid28175	gi|169779465|ref|XP_001824197.1|	Ria1	1.7e-26	1.9e-26	hypothetical protein AOR_1_87609	91.8	1	134	1	157	Ria1
Aspergillus_oryzae_RIB40_uid28175	gi|169784342|ref|XP_001826632.1|	Snu114	0	0	U5 small nuclear ribonucleoprote	1472	2	981	1	984	Snu114
Aster_yellows_witches_broom_phytoplasma_AYWB_uid58297	gi|85057736|ref|YP_456652.1|	EF-Tu	2e-216	2.3e-216	elongation factor Tu [Aster yell	713.4	1	393	1	394	EF-Tu
Aster_yellows_witches_broom_phytoplasma_AYWB_uid58297	gi|85057737|ref|YP_456653.1|	EFG	0	0	elongation factor G [Aster yello	1152.4	12	698	12	699	EFG
Aster_yellows_witches_broom_phytoplasma_AYWB_uid58297	gi|85057850|ref|YP_456766.1|	IF2	6.6e-243	8.1e-243	translation initiation factor IF	803.6	12	622	2	623	IF2
Aster_yellows_witches_broom_phytoplasma_AYWB_uid58297	gi|85057610|ref|YP_456526.1|	LepA	3.6e-289	4.4e-289	GTP-binding protein LepA [Aster	955.1	10	604	7	605	LepA
Asticcacaulis_excentricus_CB_48_uid55641	gi|315497968|ref|YP_004086772.1|	cEFG	0	0	translation elongation factor g	1177.9	3	690	1	692	EF-G
Asticcacaulis_excentricus_CB_48_uid55641	gi|315499288|ref|YP_004088092.1|	CysN	1.3e-188	1.7e-188	sulfate adenylyltransferase, lar	624.5	14	430	10	431	CysN
Asticcacaulis_excentricus_CB_48_uid55641	gi|315497969|ref|YP_004086773.1|	EF-Tu	8.5e-226	9.5e-226	translation elongation factor tu	746.7	1	395	1	396	EF-Tu
Asticcacaulis_excentricus_CB_48_uid55641	gi|315497226|ref|YP_004086030.1|	IF2	3.1e-296	3.8e-296	translation initiation factor if	982.4	130	1072	33	1072	IF2
Asticcacaulis_excentricus_CB_48_uid55641	gi|315499561|ref|YP_004088364.1|	LepA	3e-305	3.6e-305	gtp-binding protein lepa [Asticc	1010.6	4	598	2	599	LepA
Asticcacaulis_excentricus_CB_48_uid55641	gi|315497665|ref|YP_004086469.1|	RF3	7.3e-218	8e-218	peptide chain release factor 3 [	721.8	6	532	1	534	RF3
Asticcacaulis_excentricus_CB_48_uid55641	gi|315498307|ref|YP_004087111.1|	TypA	6e-271	6.7e-271	gtp-binding protein typa [Asticc	897.4	2	610	1	611	TypA
Atopobium_parvulum_DSM_20469_uid59195	gi|257784980|ref|YP_003180197.1|	EF-Tu	1.8e-216	2e-216	translation elongation factor Tu	714.5	1	401	1	401	EF-Tu
Atopobium_parvulum_DSM_20469_uid59195	gi|257784966|ref|YP_003180183.1|	EFG	0	0	translation elongation factor G	1157.1	4	693	1	695	EFG
Atopobium_parvulum_DSM_20469_uid59195	gi|257783869|ref|YP_003179086.1|	EFGII	5e-242	5.6e-242	small GTP-binding protein [Atopo	801.4	3	683	1	687	EFGII
Atopobium_parvulum_DSM_20469_uid59195	gi|257784633|ref|YP_003179850.1|	IF2	1.1e-288	2.2e-288	translation initiation factor IF	955.3	163	878	141	879	IF2
Atopobium_parvulum_DSM_20469_uid59195	gi|257784604|ref|YP_003179821.1|	LepA	8.3e-290	1e-289	GTP-binding protein LepA [Atopob	958.1	21	616	18	617	LepA
Atopobium_parvulum_DSM_20469_uid59195	gi|257783829|ref|YP_003179046.1|	TypA	6.5e-251	7.9e-251	GTP-binding protein TypA [Atopob	829.6	2	605	1	609	TypA
Aureococcus_anophagefferens	jgi|Auran1|36157	cEFG	0	0		1299.1	1	685	1	692	cEFG
Aureococcus_anophagefferens	jgi|Auran1|52055	cTypA	0	0		1049.8	27	642	4	643	cTypA
Aureococcus_anophagefferens	jgi|Auran1|36925	eEF1A	5e-250	5.6e-250		829.1	1	445	1	446	eEF1A
Aureococcus_anophagefferens	jgi|Auran1|36932	eEF1A	5e-250	5.6e-250		829.1	1	445	1	446	eEF1A
Aureococcus_anophagefferens	jgi|Auran1|72618	eEF2	0	0		1390.5	1	848	1	848	eEF2
Aureococcus_anophagefferens	jgi|Auran1|65376	eGTPBP	7.3e-306	1.2e-304		1012.4	1	1209	1	1209	eGTPBP
Aureococcus_anophagefferens	jgi|Auran1|1185	eGTPBP	3.1e-176	3.5e-176		587.4	3	416	1	416	eGTPBP
Aureococcus_anophagefferens	jgi|Auran1|22992	eIF2g	8.4e-248	9.3e-248		821.9	7	468	1	470	eIF2g
Aureococcus_anophagefferens	jgi|Auran1|54360	eIF5B	0	0		1108.8	77	946	3	947	eIF5B
Aureococcus_anophagefferens	jgi|Auran1|62149	eRF3	8.8e-225	1.1e-224		746.9	18	489	2	490	eRF3
Aureococcus_anophagefferens	jgi|Auran1|1204	eSelB	4e-218	4.5e-218		725	1	521	1	521	eSelB
Aureococcus_anophagefferens	jgi|Auran1|10322	hIF2	8.1e-284	9.2e-284		942	1	606	1	606	hIF2
Aureococcus_anophagefferens	jgi|Auran1|24227	mEFG1	0	0		1107.5	16	729	4	731	mEFG1
Aureococcus_anophagefferens	jgi|Auran1|7970	mEFG2	2e-47	2.2e-47		161.2	1	90	1	90	mEFG2
Aureococcus_anophagefferens	jgi|Auran1|60042	mEFTu	7e-213	7.8e-213		706.3	1	384	1	385	mEFTu
Aureococcus_anophagefferens	jgi|Auran1|34959	mIF2	9.1e-77	9.8e-77		258.5	11	249	1	249	mIF2
Aureococcus_anophagefferens	jgi|Auran1|7709	mIF2	3.3e-65	3.7e-65		220.1	1	168	1	168	mIF2
Aureococcus_anophagefferens	jgi|Auran1|59315	mLepA	7.1e-147	8.3e-147		489.5	6	516	3	518	mLepA
Aureococcus_anophagefferens	jgi|Auran1|35761	mLepA	2e-61	2.2e-61		207.1	25	177	2	177	mLepA
Aureococcus_anophagefferens	jgi|Auran1|37063	oRF3	1.7e-266	1.9e-266		884.4	9	586	1	588	oRF3
Aureococcus_anophagefferens	jgi|Auran1|26069	Ria1	7.9e-91	9.3e-91		304.6	16	251	2	252	Ria1
Aureococcus_anophagefferens	jgi|Auran1|58684	Snu114	0	0		1364.5	3	990	1	993	Snu114
Azoarcus_BH72_uid61603	gi|119896719|ref|YP_931932.1|	CysN	1.2e-189	1.4e-189	putative sulfate adenylyltransfe	628.2	11	425	4	426	CysN
Azoarcus_BH72_uid61603	gi|119899708|ref|YP_934921.1|	EF-Tu	2e-233	2.2e-233	elongation factor Tu [Azoarcus s	771.9	1	396	1	396	EF-Tu
Azoarcus_BH72_uid61603	gi|119899720|ref|YP_934933.1|	EF-Tu	2e-233	2.2e-233	elongation factor Tu [Azoarcus s	771.9	1	396	1	396	EF-Tu
Azoarcus_BH72_uid61603	gi|119899709|ref|YP_934922.1|	EFG	0	0	elongation factor G [Azoarcus sp	1238	1	697	1	698	EFG
Azoarcus_BH72_uid61603	gi|119897443|ref|YP_932656.1|	EFGII	1.2e-222	1.7e-222	elongation factor G [Azoarcus sp	738.5	4	675	1	678	EFGII
Azoarcus_BH72_uid61603	gi|119898398|ref|YP_933611.1|	IF2	0	0	translation initiation factor IF	1063.6	2	940	1	940	IF2
Azoarcus_BH72_uid61603	gi|119897930|ref|YP_933143.1|	LepA	0	0	GTP-binding protein LepA [Azoarc	1024.4	1	595	1	596	LepA
Azoarcus_BH72_uid61603	gi|119896372|ref|YP_931585.1|	RF3	7.4e-239	9e-239	peptide chain release factor 3 [	791.1	12	535	8	537	RF3
Azoarcus_BH72_uid61603	gi|119898290|ref|YP_933503.1|	TypA	4.6e-302	5.2e-302	GTP-binding elongation factor [A	1000.2	3	603	1	605	TypA
Azorhizobium_caulinodans_ORS_571_uid58905	gi|158424181|ref|YP_001525473.1|	cEFG	0	0	elongation factor G [Azorhizobiu	1188.6	3	689	1	691	EF-G
Azorhizobium_caulinodans_ORS_571_uid58905	gi|158422552|ref|YP_001523844.1|	CysN	2.3e-133	3e-133	adenylylsulfate kinase [Azorhizo	442.9	26	432	18	433	CysN
Azorhizobium_caulinodans_ORS_571_uid58905	gi|158422504|ref|YP_001523796.1|	EF-Tu	5.8e-229	6.5e-229	elongation factor Tu [Azorhizobi	757.4	1	397	1	397	EF-Tu
Azorhizobium_caulinodans_ORS_571_uid58905	gi|158424180|ref|YP_001525472.1|	EF-Tu	5.8e-229	6.5e-229	elongation factor Tu [Azorhizobi	757.4	1	397	1	397	EF-Tu
Azorhizobium_caulinodans_ORS_571_uid58905	gi|158421644|ref|YP_001522936.1|	IF2	4.3e-302	5.8e-302	translation initiation factor IF	1002	294	1058	259	1058	IF2
Azorhizobium_caulinodans_ORS_571_uid58905	gi|158421881|ref|YP_001523173.1|	LepA	1e-304	1.2e-304	GTP-binding protein LepA [Azorhi	1009.2	17	611	15	612	LepA
Azorhizobium_caulinodans_ORS_571_uid58905	gi|158421837|ref|YP_001523129.1|	RF3	3.8e-218	4.7e-218	peptide chain release factor 3 [	722.9	17	534	12	536	RF3
Azorhizobium_caulinodans_ORS_571_uid58905	gi|158422777|ref|YP_001524069.1|	SelB	1.4e-230	1.6e-230	translation elongation factor [A	765.5	1	630	1	633	SelB
Azorhizobium_caulinodans_ORS_571_uid58905	gi|158421955|ref|YP_001523247.1|	TypA	3.1e-282	3.8e-282	small GTP-binding protein [Azorh	934.9	2	602	1	605	TypA
Azospirillum_B510_uid46085	gi|288957419|ref|YP_003447760.1|	cEFG	0	0	elongation factor EF-G [Azospiri	1097.3	3	688	1	690	EF-G
Azospirillum_B510_uid46085	gi|288963147|ref|YP_003453426.1|	CysN	2.6e-185	3.4e-185	adenylylsulfate kinase [Azospiri	614.4	33	447	27	448	CysN
Azospirillum_B510_uid46085	gi|288957773|ref|YP_003448114.1|	CysN	1.6e-136	2.1e-136	sulfate adenylyltransferase subu	453.7	4	407	1	408	CysN
Azospirillum_B510_uid46085	gi|288957406|ref|YP_003447747.1|	EF-Tu	2e-227	2.3e-227	elongation factor EF-Tu [Azospir	752.8	1	396	1	396	EF-Tu
Azospirillum_B510_uid46085	gi|288957420|ref|YP_003447761.1|	EF-Tu	2e-227	2.3e-227	elongation factor EF-Tu [Azospir	752.8	1	396	1	396	EF-Tu
Azospirillum_B510_uid46085	gi|288957050|ref|YP_003447391.1|	EFGII	4.1e-225	4.8e-225	elongation factor EF-G [Azospiri	747.6	4	670	1	675	EFGII
Azospirillum_B510_uid46085	gi|288958721|ref|YP_003449062.1|	gcEFG2	0	0	elongation factor EF-G [Azospiri	1170.4	5	710	4	713	gcEFG2
Azospirillum_B510_uid46085	gi|288959700|ref|YP_003450041.1|	IF2	6.2e-300	1.5e-299	translation initiation factor IF	994.5	111	960	3	960	IF2
Azospirillum_B510_uid46085	gi|288959432|ref|YP_003449773.1|	LepA	2.9e-302	3.5e-302	GTP-binding protein [Azospirillu	1001.5	5	598	2	599	LepA
Azospirillum_B510_uid46085	gi|288958264|ref|YP_003448605.1|	RF3	6e-232	6.9e-232	peptide chain release factor RF-	769	3	527	1	529	RF3
Azospirillum_B510_uid46085	gi|288958092|ref|YP_003448433.1|	TypA	4.6e-287	5.1e-287	GTP-binding protein [Azospirillu	951.4	2	606	1	608	TypA
Azotobacter_vinelandii_DJ_uid57597	gi|226943426|ref|YP_002798499.1|	CysN	3.1e-194	4.1e-194	bifunctional sulfate adenylyltra	643.4	14	432	10	433	CysN
Azotobacter_vinelandii_DJ_uid57597	gi|226942763|ref|YP_002797836.1|	EF-Tu	3e-230	3.4e-230	elongation factor Tu [Azotobacte	761.7	1	397	1	397	EF-Tu
Azotobacter_vinelandii_DJ_uid57597	gi|226942776|ref|YP_002797849.1|	EF-Tu	3e-230	3.4e-230	elongation factor Tu [Azotobacte	761.7	1	397	1	397	EF-Tu
Azotobacter_vinelandii_DJ_uid57597	gi|226942775|ref|YP_002797848.1|	EFG	0	0	elongation factor G [Azotobacter	1134.7	1	660	1	661	EFG
Azotobacter_vinelandii_DJ_uid57597	gi|226946307|ref|YP_002801380.1|	IF2	0	0	translation initiation factor IF	1037.6	2	836	1	836	IF2
Azotobacter_vinelandii_DJ_uid57597	gi|226943495|ref|YP_002798568.1|	LepA	9.9e-303	1.2e-302	GTP-binding protein LepA [Azotob	1002.8	5	598	2	599	LepA
Azotobacter_vinelandii_DJ_uid57597	gi|226943354|ref|YP_002798427.1|	RF3	2.2e-240	2.4e-240	peptide chain release factor 3 [	796.6	4	526	1	527	RF3
Azotobacter_vinelandii_DJ_uid57597	gi|226946596|ref|YP_002801669.1|	TypA	8.7e-297	9.7e-297	small GTP-binding protein TypA [	983.1	3	604	1	606	TypA
Babesia_bovis	gi|156085982|ref|XP_001610400.1|	apiEFG	0	0	translation elongation factor G	1351.1	1	814	1	815	apiEFG
Babesia_bovis	gi|209892884|ref|YP_002290857.1|	apiEFTU	7.7e-234	8.6e-234	EFTU_STAAS Elongation factor Tu	773.4	1	410	1	410	apiEFTU
Babesia_bovis	gi|156084706|ref|XP_001609836.1|	apiIF2	0	0	elongation factor Tu GTP binding	1613.4	1	994	1	995	apiIF2
Babesia_bovis	gi|156089777|ref|XP_001612295.1|	apiLepA	0	0	GTP-binding protein LepA family	1165.8	1	705	1	705	apiLepA
Babesia_bovis	gi|156087152|ref|XP_001610983.1|	eEF1A	4.5e-241	5.5e-241	elongation factor 1-alpha [Babes	797.8	1	445	1	446	eEF1A
Babesia_bovis	gi|156087154|ref|XP_001610984.1|	eEF1A	4.5e-241	5.5e-241	elongation factor 1-alpha [Babes	797.8	1	445	1	446	eEF1A
Babesia_bovis	gi|156082950|ref|XP_001608959.1|	eEF2	0	0	elongation factor 2, EF-2 [Babes	1459.1	1	833	1	833	eEF2
Babesia_bovis	gi|156085878|ref|XP_001610348.1|	eIF2g	1.6e-253	1.9e-253	translation initiation factor 2	839	5	465	1	466	eIF2g
Babesia_bovis	gi|156085667|ref|XP_001610243.1|	eIF5B	0	0	translation initiation factor IF	1124	392	1033	372	1033	eIF5B
Babesia_bovis	gi|156084218|ref|XP_001609592.1|	eRF3	1.2e-220	1.4e-220	translation elongation factor EF	731.7	56	536	5	537	eRF3
Babesia_bovis	gi|156088835|ref|XP_001611824.1|	Hbs1	2.1e-89	3e-89	elongation factor Tu GTP binding	297.9	32	597	2	600	Hbs1
Babesia_bovis	gi|156087529|ref|XP_001611171.1|	mEFG1	0	0	translation elongation factor G	1062.7	40	738	24	741	mEFG1
Babesia_bovis	gi|156086120|ref|XP_001610469.1|	mEFG2	3.9e-136	8.3e-101	elongation factor G 2, mitochond	336.3	3	299	1	327	mEFG2
Babesia_bovis	gi|156087757|ref|XP_001611285.1|	mEFTu	7.5e-196	9e-196	translation elongation factor Tu	648.5	75	472	48	473	mEFTu
Babesia_bovis	gi|156083016|ref|XP_001608992.1|	mIF2	4.5e-183	2.5e-182	elongation factor Tu GTP binding	606.7	284	890	271	893	mIF2
Babesia_bovis	gi|156083124|ref|XP_001609046.1|	mIF2	3.3e-57	1.8e-56	small GTP-binding and elongation	189.7	32	719	22	725	mIF2
Babesia_bovis	gi|156086570|ref|XP_001610694.1|	mTypA	2.3e-222	2.8e-222	GTP binding protein [Babesia bov	737	25	626	9	627	mTypA
Babesia_bovis	gi|156084019|ref|XP_001609493.1|	Ria1	0	0	Elongation factor Tu-like protei	1079.4	6	1222	1	1222	Ria1
Babesia_bovis	gi|156084890|ref|XP_001609928.1|	Snu114	0	0	u5 small nuclear ribonuclear pro	1334.2	1	993	1	997	Snu114
Bacillus_amyloliquefaciens_DSM_7_uid53535	gi|308174339|ref|YP_003921044.1|	cLepA	0	0	ribosomal elongation factor, GTP	1059.2	7	608	1	610	LepA
Bacillus_amyloliquefaciens_DSM_7_uid53535	gi|308172004|ref|YP_003918709.1|	EF-Tu	5.6e-226	6.3e-226	elongation factor Tu [Bacillus a	747.3	1	395	1	396	EF-Tu
Bacillus_amyloliquefaciens_DSM_7_uid53535	gi|308172003|ref|YP_003918708.1|	EFG	0	0	elongation factor G [Bacillus am	1230.4	1	690	1	691	EFG
Bacillus_amyloliquefaciens_DSM_7_uid53535	gi|308173626|ref|YP_003920331.1|	IF2	0	0	initiation factor IF-2 [Bacillus	1050.5	2	717	1	717	IF2
Bacillus_amyloliquefaciens_DSM_7_uid53535	gi|308173442|ref|YP_003920147.1|	TypA	2.4e-299	2.8e-299	GTPase [Bacillus amyloliquefacie	991.2	3	607	1	609	TypA
Bacillus_amyloliquefaciens_FZB42_uid58271	gi|154686811|ref|YP_001421972.1|	cLepA	0	0	GTP-binding protein LepA [Bacill	1060.2	7	608	1	610	LepA
Bacillus_amyloliquefaciens_FZB42_uid58271	gi|154684631|ref|YP_001419792.1|	EF-Tu	2e-226	2.2e-226	elongation factor Tu [Bacillus a	748.7	1	395	1	396	EF-Tu
Bacillus_amyloliquefaciens_FZB42_uid58271	gi|154684630|ref|YP_001419791.1|	EFG	0	0	elongation factor G [Bacillus am	1230.4	1	690	1	691	EFG
Bacillus_amyloliquefaciens_FZB42_uid58271	gi|154686080|ref|YP_001421241.1|	IF2	0	0	translation initiation factor IF	1048.1	2	716	1	716	IF2
Bacillus_amyloliquefaciens_FZB42_uid58271	gi|154685896|ref|YP_001421057.1|	TypA	3.5e-299	3.9e-299	YlaG [Bacillus amyloliquefaciens	990.6	3	607	1	609	TypA
Bacillus_anthracis__Ames_Ancestor__uid58083	gi|47529841|ref|YP_021190.1|	cLepA	0	0	GTP-binding protein LepA [Bacill	1060.4	4	606	1	607	LepA
Bacillus_anthracis__Ames_Ancestor__uid58083	gi|47525364|ref|YP_016713.1|	EF-Tu	2.4e-226	2.7e-226	elongation factor Tu [Bacillus a	749	1	395	1	395	EF-Tu
Bacillus_anthracis__Ames_Ancestor__uid58083	gi|47525363|ref|YP_016712.1|	EFG	0	0	elongation factor G [Bacillus an	1242.3	1	690	1	691	EFG
Bacillus_anthracis__Ames_Ancestor__uid58083	gi|47529240|ref|YP_020589.1|	IF2	0	0	translation initiation factor IF	1023.8	7	686	1	686	IF2
Bacillus_anthracis__Ames_Ancestor__uid58083	gi|47528334|ref|YP_019683.1|	Tet	1.2e-246	1.3e-246	tetracycline resistance protein	818.2	1	646	1	647	Tet
Bacillus_anthracis__Ames_Ancestor__uid58083	gi|47529464|ref|YP_020813.1|	TypA	1.5e-298	1.8e-298	GTP-binding protein TypA [Bacill	989	4	610	2	612	TypA
Bacillus_anthracis_A0248_uid59385	gi|229600549|ref|YP_002868608.1|	cLepA	0	0	GTP-binding protein LepA [Bacill	1060.4	4	606	1	607	LepA
Bacillus_anthracis_A0248_uid59385	gi|229600307|ref|YP_002864759.1|	EF-Tu	2.3e-226	2.6e-226	translation elongation factor Tu	749	1	395	1	395	EF-Tu
Bacillus_anthracis_A0248_uid59385	gi|229600872|ref|YP_002864758.1|	EFG	0	0	translation elongation factor G	1242.3	1	690	1	691	EFG
Bacillus_anthracis_A0248_uid59385	gi|229601307|ref|YP_002868051.1|	IF2	0	0	translation initiation factor IF	1023.8	7	686	1	686	IF2
Bacillus_anthracis_A0248_uid59385	gi|229603291|ref|YP_002867269.1|	Tet	1.1e-246	1.3e-246	GTP-binding elongation factor pr	818.2	1	646	1	647	Tet
Bacillus_anthracis_A0248_uid59385	gi|229601027|ref|YP_002868256.1|	TypA	1.5e-298	1.7e-298	GTP-binding protein TypA [Bacill	989	4	610	2	612	TypA
Bacillus_anthracis_Ames_uid57909	gi|30264390|ref|NP_846767.1|	cLepA	0	0	GTP-binding protein LepA [Bacill	1060.4	4	606	1	607	LepA
Bacillus_anthracis_Ames_uid57909	gi|30260299|ref|NP_842676.1|	EF-Tu	2.3e-226	2.6e-226	elongation factor Tu [Bacillus a	749	1	395	1	395	EF-Tu
Bacillus_anthracis_Ames_uid57909	gi|30260298|ref|NP_842675.1|	EFG	0	0	elongation factor G [Bacillus an	1242.3	1	690	1	691	EFG
Bacillus_anthracis_Ames_uid57909	gi|30263816|ref|NP_846193.1|	IF2	0	0	translation initiation factor IF	1023.8	7	686	1	686	IF2
Bacillus_anthracis_Ames_uid57909	gi|30262996|ref|NP_845373.1|	Tet	1.1e-246	1.3e-246	tetracycline resistance protein	818.2	1	646	1	647	Tet
Bacillus_anthracis_Ames_uid57909	gi|30264027|ref|NP_846404.1|	TypA	1.5e-298	1.7e-298	GTP-binding protein TypA [Bacill	989	4	610	2	612	TypA
Bacillus_anthracis_CDC_684_uid59303	gi|227817095|ref|YP_002817104.1|	cLepA	0	0	GTP-binding protein LepA [Bacill	1060.7	4	606	1	607	LepA
Bacillus_anthracis_CDC_684_uid59303	gi|227812781|ref|YP_002812790.1|	EF-Tu	2.6e-226	2.9e-226	translation elongation factor Tu	749	1	395	1	395	EF-Tu
Bacillus_anthracis_CDC_684_uid59303	gi|227812780|ref|YP_002812789.1|	EFG	0	0	translation elongation factor G	1241.1	1	690	1	691	EFG
Bacillus_anthracis_CDC_684_uid59303	gi|227813279|ref|YP_002813288.1|	IF2	0	0	translation initiation factor IF	1023.8	7	686	1	686	IF2
Bacillus_anthracis_CDC_684_uid59303	gi|227814158|ref|YP_002814167.1|	Tet	1.3e-246	1.4e-246	GTP-binding elongation factor pr	818.2	1	646	1	647	Tet
Bacillus_anthracis_CDC_684_uid59303	gi|227816730|ref|YP_002816739.1|	TypA	6.2e-298	7.2e-298	GTP-binding protein TypA [Bacill	987.1	4	610	2	612	TypA
Bacillus_anthracis_CI_uid50615	gi|301055811|ref|YP_003794022.1|	cLepA	0	0	GTP-binding protein LepA [Bacill	1059.8	4	606	1	607	LepA
Bacillus_anthracis_CI_uid50615	gi|301051845|ref|YP_003790056.1|	EF-Tu	2.4e-226	2.7e-226	elongation factor Tu [Bacillus a	749	1	395	1	395	EF-Tu
Bacillus_anthracis_CI_uid50615	gi|301051844|ref|YP_003790055.1|	EFG	0	0	elongation factor EF-2 [Bacillus	1242.3	1	690	1	691	EFG
Bacillus_anthracis_CI_uid50615	gi|301055303|ref|YP_003793514.1|	IF2	0	0	translation initiation factor IF	1026	7	686	1	686	IF2
Bacillus_anthracis_CI_uid50615	gi|301054545|ref|YP_003792756.1|	Tet	9.2e-234	1e-233	tetracycline resistance protein	775.7	1	628	1	629	Tet
Bacillus_anthracis_CI_uid50615	gi|301055447|ref|YP_003793658.1|	TypA	1.5e-298	1.8e-298	GTP-binding protein [Bacillus an	989	4	610	2	612	TypA
Bacillus_anthracis_Sterne_uid58091	gi|49187214|ref|YP_030466.1|	cLepA	0	0	GTP-binding protein LepA [Bacill	1060.7	4	606	1	607	LepA
Bacillus_anthracis_Sterne_uid58091	gi|49183142|ref|YP_026394.1|	EF-Tu	2.3e-226	2.6e-226	elongation factor Tu [Bacillus a	749	1	395	1	395	EF-Tu
Bacillus_anthracis_Sterne_uid58091	gi|49183141|ref|YP_026393.1|	EFG	0	0	elongation factor G [Bacillus an	1242.3	1	690	1	691	EFG
Bacillus_anthracis_Sterne_uid58091	gi|49186663|ref|YP_029915.1|	IF2	0	0	translation initiation factor IF	1023.8	7	686	1	686	IF2
Bacillus_anthracis_Sterne_uid58091	gi|49185834|ref|YP_029086.1|	Tet	1.1e-246	1.3e-246	tetracycline resistance protein	818.2	1	646	1	647	Tet
Bacillus_anthracis_Sterne_uid58091	gi|49186866|ref|YP_030118.1|	TypA	1.5e-298	1.7e-298	GTP-binding protein TypA [Bacill	989	4	610	2	612	TypA
Bacillus_atrophaeus_1942_uid59887	gi|311069152|ref|YP_003974075.1|	cLepA	0	0	GTP-binding protein LepA [Bacill	1059.4	7	608	1	610	LepA
Bacillus_atrophaeus_1942_uid59887	gi|311070760|ref|YP_003975683.1|	EF-Tu	5.4e-226	6e-226	elongation factor Tu [Bacillus a	747.5	1	395	1	396	EF-Tu
Bacillus_atrophaeus_1942_uid59887	gi|311070759|ref|YP_003975682.1|	EFG	0	0	elongation factor G [Bacillus at	1233.3	1	690	1	691	EFG
Bacillus_atrophaeus_1942_uid59887	gi|311068186|ref|YP_003973109.1|	IF2	0	0	translation initiation factor IF	1055.8	2	720	1	720	IF2
Bacillus_atrophaeus_1942_uid59887	gi|311067994|ref|YP_003972917.1|	TypA	2.4e-298	2.7e-298	GTPase [Bacillus atrophaeus 1942	988	3	607	1	609	TypA
Bacillus_cellulosilyticus_DSM_2522_uid43329	gi|317126854|ref|YP_004093136.1|	EF-Tu	4e-225	4.4e-225	translation elongation factor Tu	744.7	1	395	1	396	EF-Tu
Bacillus_cellulosilyticus_DSM_2522_uid43329	gi|317126853|ref|YP_004093135.1|	EFG	0	0	translation elongation factor G	1235.7	1	689	1	691	EFG
Bacillus_cellulosilyticus_DSM_2522_uid43329	gi|317129162|ref|YP_004095444.1|	IF2	0	0	translation initiation factor IF	1063.2	1	716	1	716	IF2
Bacillus_cellulosilyticus_DSM_2522_uid43329	gi|317128296|ref|YP_004094578.1|	LepA	0	0	GTP-binding protein LepA [Bacill	1058.4	10	605	8	606	LepA
Bacillus_cellulosilyticus_DSM_2522_uid43329	gi|317128102|ref|YP_004094384.1|	RF3	1.4e-228	1.8e-228	peptide chain release factor 3 [	757.2	5	508	1	512	RF3
Bacillus_cellulosilyticus_DSM_2522_uid43329	gi|317128842|ref|YP_004095124.1|	SelB	1e-187	1.1e-187	selenocysteine-specific translat	623.8	6	628	4	629	SelB
Bacillus_cellulosilyticus_DSM_2522_uid43329	gi|317128087|ref|YP_004094369.1|	TypA	5.8e-301	6.7e-301	GTP-binding protein TypA [Bacill	996.6	3	607	1	609	TypA
Bacillus_cereus_03BB102_uid59299	gi|225866300|ref|YP_002751678.1|	cLepA	0	0	GTP-binding protein LepA [Bacill	1059.8	4	606	1	607	LepA
Bacillus_cereus_03BB102_uid59299	gi|225862160|ref|YP_002747538.1|	EF-Tu	2.4e-226	2.7e-226	translation elongation factor Tu	749	1	395	1	395	EF-Tu
Bacillus_cereus_03BB102_uid59299	gi|225862159|ref|YP_002747537.1|	EFG	0	0	translation elongation factor G	1242.3	1	690	1	691	EFG
Bacillus_cereus_03BB102_uid59299	gi|225865792|ref|YP_002751170.1|	IF2	0	0	translation initiation factor IF	1026	7	686	1	686	IF2
Bacillus_cereus_03BB102_uid59299	gi|225864999|ref|YP_002750377.1|	Tet	7.4e-220	8.3e-220	tetracycline resistance protein	729.7	1	601	1	602	Tet
Bacillus_cereus_03BB102_uid59299	gi|225865938|ref|YP_002751316.1|	TypA	1.5e-298	1.8e-298	GTP-binding protein TypA [Bacill	989	4	610	2	612	TypA
Bacillus_cereus_AH187_uid58753	gi|217961809|ref|YP_002340379.1|	cLepA	0	0	GTP-binding protein LepA [Bacill	1061.3	4	606	1	607	LepA
Bacillus_cereus_AH187_uid58753	gi|217957683|ref|YP_002336227.1|	EF-Tu	2.2e-226	2.5e-226	elongation factor Tu [Bacillus c	749.2	1	395	1	395	EF-Tu
Bacillus_cereus_AH187_uid58753	gi|217957682|ref|YP_002336226.1|	EFG	0	0	elongation factor G [Bacillus ce	1243.4	1	690	1	691	EFG
Bacillus_cereus_AH187_uid58753	gi|217961233|ref|YP_002339801.1|	IF2	0	0	translation initiation factor IF	1026.9	7	686	1	686	IF2
Bacillus_cereus_AH187_uid58753	gi|217960460|ref|YP_002339022.1|	Tet	9.5e-248	1.1e-247	GTP-binding elongation factor pr	821.9	1	646	1	647	Tet
Bacillus_cereus_AH187_uid58753	gi|217961442|ref|YP_002340010.1|	TypA	1.6e-298	1.9e-298	GTP-binding protein TypA [Bacill	989	4	610	2	612	TypA
Bacillus_cereus_AH820_uid58751	gi|218905456|ref|YP_002453290.1|	cLepA	0	0	GTP-binding protein LepA [Bacill	1061.3	4	606	1	607	LepA
Bacillus_cereus_AH820_uid58751	gi|218901312|ref|YP_002449146.1|	EF-Tu	2.5e-226	2.8e-226	translation elongation factor Tu	749	1	395	1	395	EF-Tu
Bacillus_cereus_AH820_uid58751	gi|218901311|ref|YP_002449145.1|	EFG	0	0	translation elongation factor G	1238.4	1	690	1	691	EFG
Bacillus_cereus_AH820_uid58751	gi|218904941|ref|YP_002452775.1|	IF2	1.1e-180	2.1e-178	translation initiation factor IF	593.6	7	425	1	428	IF2
Bacillus_cereus_AH820_uid58751	gi|218904940|ref|YP_002452774.1|	IF2	1.4e-114	1.5e-114	translation initiation factor IF	382.4	2	246	1	246	IF2
Bacillus_cereus_AH820_uid58751	gi|218904149|ref|YP_002451983.1|	Tet	8.8e-250	9.9e-250	GTP-binding elongation factor pr	828.6	1	646	1	647	Tet
Bacillus_cereus_AH820_uid58751	gi|218905087|ref|YP_002452921.1|	TypA	1.6e-298	1.9e-298	GTP-binding protein TypA [Bacill	989	4	610	2	612	TypA
Bacillus_cereus_ATCC_10987_uid57673	gi|42783446|ref|NP_980693.1|	cLepA	0	0	GTP-binding protein LepA [Bacill	1064	4	606	1	607	LepA
Bacillus_cereus_ATCC_10987_uid57673	gi|42779189|ref|NP_976436.1|	EF-Tu	2.3e-226	2.5e-226	elongation factor Tu [Bacillus c	749.2	1	395	1	395	EF-Tu
Bacillus_cereus_ATCC_10987_uid57673	gi|42779188|ref|NP_976435.1|	EFG	0	0	elongation factor G [Bacillus ce	1241.2	1	690	1	691	EFG
Bacillus_cereus_ATCC_10987_uid57673	gi|42782901|ref|NP_980148.1|	IF2	0	0	translation initiation factor IF	1031.3	65	686	47	686	IF2
Bacillus_cereus_ATCC_10987_uid57673	gi|42782133|ref|NP_979380.1|	Tet	3.1e-247	3.4e-247	tetracycline resistance protein	820.3	1	646	1	647	Tet
Bacillus_cereus_ATCC_10987_uid57673	gi|42783051|ref|NP_980298.1|	TypA	1.6e-298	1.9e-298	GTP-binding protein TypA [Bacill	989	4	610	2	612	TypA
Bacillus_cereus_ATCC_14579_uid57975	gi|30022398|ref|NP_834029.1|	cLepA	0	0	GTP-binding protein LepA [Bacill	1060.5	4	606	1	607	LepA
Bacillus_cereus_ATCC_14579_uid57975	gi|30018378|ref|NP_830009.1|	EF-Tu	2.3e-226	2.5e-226	elongation factor Tu [Bacillus c	749	1	395	1	395	EF-Tu
Bacillus_cereus_ATCC_14579_uid57975	gi|30018377|ref|NP_830008.1|	EFG	0	0	elongation factor G [Bacillus ce	1241.9	1	690	1	691	EFG
Bacillus_cereus_ATCC_14579_uid57975	gi|30021902|ref|NP_833533.1|	IF2	0	0	translation initiation factor IF	1023.9	9	686	1	686	IF2
Bacillus_cereus_ATCC_14579_uid57975	gi|30021141|ref|NP_832772.1|	Tet	3.8e-245	4.2e-245	tetracycline resistance protein	813.2	1	646	1	647	Tet
Bacillus_cereus_ATCC_14579_uid57975	gi|30022044|ref|NP_833675.1|	TypA	1.1e-298	1.3e-298	GTP-binding protein TypA/BipA [B	989.4	4	610	2	612	TypA
Bacillus_cereus_B4264_uid58757	gi|218233753|ref|YP_002369128.1|	cLepA	0	0	GTP-binding protein LepA [Bacill	1062.9	4	606	1	607	LepA
Bacillus_cereus_B4264_uid58757	gi|218235078|ref|YP_002364957.1|	EF-Tu	2.3e-226	2.6e-226	elongation factor Tu [Bacillus c	749	1	395	1	395	EF-Tu
Bacillus_cereus_B4264_uid58757	gi|218232728|ref|YP_002364956.1|	EFG	0	0	elongation factor G [Bacillus ce	1241.9	1	690	1	691	EFG
Bacillus_cereus_B4264_uid58757	gi|218233346|ref|YP_002368614.1|	IF2	0	0	translation initiation factor IF	1023.9	9	686	1	686	IF2
Bacillus_cereus_B4264_uid58757	gi|218234020|ref|YP_002367754.1|	Tet	1.7e-247	1.8e-247	GTP-binding elongation factor pr	821	1	646	1	647	Tet
Bacillus_cereus_B4264_uid58757	gi|218233498|ref|YP_002368757.1|	TypA	1.1e-298	1.3e-298	GTP-binding protein TypA [Bacill	989.4	4	610	2	612	TypA
Bacillus_cereus_E33L_uid58103	gi|52141184|ref|YP_085645.1|	cLepA	0	0	GTP-binding protein LepA [Bacill	1059.8	4	606	1	607	LepA
Bacillus_cereus_E33L_uid58103	gi|52145110|ref|YP_081719.1|	EF-Tu	2.4e-226	2.7e-226	elongation factor Tu [Bacillus c	749	1	395	1	395	EF-Tu
Bacillus_cereus_E33L_uid58103	gi|52145111|ref|YP_081718.1|	EFG	0	0	elongation factor G [Bacillus ce	1243.2	1	690	1	691	EFG
Bacillus_cereus_E33L_uid58103	gi|52141676|ref|YP_085154.1|	IF2	0	0	translation initiation factor IF	1026	7	686	1	686	IF2
Bacillus_cereus_E33L_uid58103	gi|52142480|ref|YP_084350.1|	Tet	1.4e-247	1.5e-247	tetracycline resistance protein	821.4	1	646	1	647	Tet
Bacillus_cereus_E33L_uid58103	gi|52141532|ref|YP_085297.1|	TypA	3.8e-298	4.5e-298	GTP-binding protein [Bacillus ce	987.7	4	610	2	612	TypA
Bacillus_cereus_G9842_uid58759	gi|218899487|ref|YP_002447898.1|	cLepA	0	0	GTP-binding protein LepA [Bacill	1065.4	4	606	1	607	LepA
Bacillus_cereus_G9842_uid58759	gi|218895243|ref|YP_002443654.1|	EF-Tu	3.7e-226	4.2e-226	translation elongation factor Tu	748.5	1	395	1	395	EF-Tu
Bacillus_cereus_G9842_uid58759	gi|218895242|ref|YP_002443653.1|	EFG	0	0	translation elongation factor G	1240	1	690	1	691	EFG
Bacillus_cereus_G9842_uid58759	gi|218898965|ref|YP_002447376.1|	IF2	2.8e-308	9.2e-308	translation initiation factor IF	1021.5	70	688	52	688	IF2
Bacillus_cereus_G9842_uid58759	gi|218898102|ref|YP_002446513.1|	Tet	6.9e-247	7.7e-247	GTP-binding elongation factor pr	819.1	1	646	1	647	Tet
Bacillus_cereus_G9842_uid58759	gi|218899112|ref|YP_002447523.1|	TypA	4e-298	4.7e-298	GTP-binding protein TypA [Bacill	987.7	4	610	2	612	TypA
Bacillus_cereus_Q1_uid58529	gi|222097764|ref|YP_002531821.1|	cLepA	0	0	GTP-binding protein lepa [Bacill	1060.3	4	606	1	607	LepA
Bacillus_cereus_Q1_uid58529	gi|222093878|ref|YP_002527928.1|	EF-Tu	2.1e-226	2.4e-226	elongation factor tu [Bacillus c	749.2	1	395	1	395	EF-Tu
Bacillus_cereus_Q1_uid58529	gi|222093877|ref|YP_002527927.1|	EFG	0	0	elongation factor g [Bacillus ce	1243.4	1	690	1	691	EFG
Bacillus_cereus_Q1_uid58529	gi|222097257|ref|YP_002531314.1|	IF2	0	0	translation initiation factor if	1026.9	7	686	1	686	IF2
Bacillus_cereus_Q1_uid58529	gi|222096511|ref|YP_002530568.1|	Tet	2.9e-247	3.2e-247	tetracycline resistance protein,	820.3	1	646	1	647	Tet
Bacillus_cereus_Q1_uid58529	gi|222097404|ref|YP_002531461.1|	TypA	1.5e-298	1.8e-298	GTP-binding protein [Bacillus ce	989	4	610	2	612	TypA
Bacillus_clausii_KSM_K16_uid58237	gi|56961930|ref|YP_173652.1|	EF-Tu	5.1e-226	5.7e-226	elongation factor Tu [Bacillus c	747.5	1	395	1	396	EF-Tu
Bacillus_clausii_KSM_K16_uid58237	gi|56961929|ref|YP_173651.1|	EFG	0	0	elongation factor G [Bacillus cl	1225.5	1	689	1	691	EFG
Bacillus_clausii_KSM_K16_uid58237	gi|56963993|ref|YP_175724.1|	IF2	0	0	translation initiation factor IF	1049.1	2	760	1	761	IF2
Bacillus_clausii_KSM_K16_uid58237	gi|56963420|ref|YP_175151.1|	LepA	0	0	GTP-binding protein LepA [Bacill	1057.4	10	605	7	606	LepA
Bacillus_clausii_KSM_K16_uid58237	gi|56964314|ref|YP_176045.1|	RF3	1.1e-237	1.3e-237	peptide chain release factor 3 [	787.3	4	525	1	530	RF3
Bacillus_clausii_KSM_K16_uid58237	gi|56965486|ref|YP_177219.1|	Tet	8.6e-211	9.6e-211	tetracycline resistance protein	699.3	1	645	1	647	Tet
Bacillus_clausii_KSM_K16_uid58237	gi|56964166|ref|YP_175897.1|	TypA	3.2e-299	3.7e-299	tyrosine phosphorylated protein	990.8	3	607	1	609	TypA
Bacillus_cytotoxicus_NVH_391_98_uid58317	gi|152976750|ref|YP_001376267.1|	cLepA	0	0	GTP-binding protein LepA [Bacill	1068	4	607	1	608	LepA
Bacillus_cytotoxicus_NVH_391_98_uid58317	gi|152973954|ref|YP_001373471.1|	EF-Tu	2.1e-229	2.3e-229	elongation factor Tu [Bacillus c	758.6	1	395	1	395	EF-Tu
Bacillus_cytotoxicus_NVH_391_98_uid58317	gi|152973953|ref|YP_001373470.1|	EFG	0	0	elongation factor G [Bacillus ce	1243.5	1	690	1	691	EFG
Bacillus_cytotoxicus_NVH_391_98_uid58317	gi|152976179|ref|YP_001375696.1|	IF2	0	0	translation initiation factor IF	1034	72	689	61	689	IF2
Bacillus_cytotoxicus_NVH_391_98_uid58317	gi|152976370|ref|YP_001375887.1|	TypA	2.9e-299	3.4e-299	GTP-binding protein TypA [Bacill	990.9	4	610	2	612	TypA
Bacillus_halodurans_C_125_uid57791	gi|15612695|ref|NP_240998.1|	EF-Tu	1.9e-227	2.1e-227	elongation factor Tu [Bacillus h	752.2	1	395	1	396	EF-Tu
Bacillus_halodurans_C_125_uid57791	gi|15612694|ref|NP_240997.1|	EFG	0	0	elongation factor G [Bacillus ha	1245.5	1	689	1	691	EFG
Bacillus_halodurans_C_125_uid57791	gi|15614976|ref|NP_243279.1|	IF2	0	0	translation initiation factor IF	1071.3	1	730	1	730	IF2
Bacillus_halodurans_C_125_uid57791	gi|15613905|ref|NP_242208.1|	LepA	0	0	GTP-binding protein LepA [Bacill	1063.5	10	605	8	606	LepA
Bacillus_halodurans_C_125_uid57791	gi|15615195|ref|NP_243498.1|	TypA	3.7e-299	4.3e-299	GTP-binding protein TypA/BipA [B	990.6	3	607	1	609	TypA
Bacillus_licheniformis_ATCC_14580_uid58097	gi|163119557|ref|YP_079891.2|	cLepA	0	0	GTP-binding protein LepA [Bacill	1057.8	6	608	1	610	LepA
Bacillus_licheniformis_ATCC_14580_uid58097	gi|52078607|ref|YP_077398.1|	EF-Tu	1.8e-227	2.1e-227	elongation factor Tu [Bacillus l	752.3	1	396	1	396	EF-Tu
Bacillus_licheniformis_ATCC_14580_uid58097	gi|52078606|ref|YP_077397.1|	EFG	0	0	elongation factor G [Bacillus li	1237.5	1	690	1	691	EFG
Bacillus_licheniformis_ATCC_14580_uid58097	gi|52080270|ref|YP_079061.1|	IF2	0	0	translation initiation factor IF	1059.1	2	716	1	716	IF2
Bacillus_licheniformis_ATCC_14580_uid58097	gi|52080078|ref|YP_078869.1|	TypA	2e-299	2.3e-299	GTP-binding protein TypA [Bacill	991.6	3	607	1	609	TypA
Bacillus_licheniformis_ATCC_14580_uid58199	gi|52786478|ref|YP_092307.1|	cLepA	0	0	GTP-binding protein LepA [Bacill	1057.8	6	608	1	610	LepA
Bacillus_licheniformis_ATCC_14580_uid58199	gi|52783969|ref|YP_089798.1|	EF-Tu	1.8e-227	2.1e-227	elongation factor Tu [Bacillus l	752.3	1	396	1	396	EF-Tu
Bacillus_licheniformis_ATCC_14580_uid58199	gi|52783968|ref|YP_089797.1|	EFG	0	0	elongation factor G [Bacillus li	1237.5	1	690	1	691	EFG
Bacillus_licheniformis_ATCC_14580_uid58199	gi|52785647|ref|YP_091476.1|	IF2	0	0	translation initiation factor IF	1059.1	2	716	1	716	IF2
Bacillus_licheniformis_ATCC_14580_uid58199	gi|52785452|ref|YP_091281.1|	TypA	2e-299	2.3e-299	YlaG [Bacillus licheniformis ATC	991.6	3	607	1	609	TypA
Bacillus_megaterium_DSM319_uid48371	gi|295706654|ref|YP_003599729.1|	cLepA	0	0	GTP-binding protein LepA [Bacill	1056.3	7	607	1	607	LepA
Bacillus_megaterium_DSM319_uid48371	gi|295702348|ref|YP_003595423.1|	EF-Tu	2.2e-226	2.4e-226	translation elongation factor Tu	749.1	1	395	1	396	EF-Tu
Bacillus_megaterium_DSM319_uid48371	gi|295702347|ref|YP_003595422.1|	EFG	0	0	translation elongation factor G	1236.9	1	690	1	691	EFG
Bacillus_megaterium_DSM319_uid48371	gi|295706243|ref|YP_003599318.1|	IF2	2.3e-306	2.6e-306	translation initiation factor IF	1016.5	6	621	1	623	IF2
Bacillus_megaterium_DSM319_uid48371	gi|295705318|ref|YP_003598393.1|	RF3	9.7e-236	1.3e-235	peptide chain release factor 3 [	781	5	520	2	524	RF3
Bacillus_megaterium_DSM319_uid48371	gi|295704568|ref|YP_003597643.1|	Tet	4.8e-257	5.5e-257	translation elongation factor G	852.4	6	645	1	646	Tet
Bacillus_megaterium_DSM319_uid48371	gi|295703476|ref|YP_003596551.1|	TypA	1.4e-299	1.6e-299	GTPase [Bacillus megaterium DSM	992.4	3	607	1	609	TypA
Bacillus_megaterium_QM_B1551_uid15862	gi|294501307|ref|YP_003565007.1|	cLepA	0	0	GTP-binding protein LepA [Bacill	1057.2	7	607	1	607	LepA
Bacillus_megaterium_QM_B1551_uid15862	gi|294496981|ref|YP_003560681.1|	EF-Tu	2.1e-226	2.3e-226	translation elongation factor Tu	749.2	1	395	1	396	EF-Tu
Bacillus_megaterium_QM_B1551_uid15862	gi|294496980|ref|YP_003560680.1|	EFG	0	0	translation elongation factor G	1236.9	1	690	1	691	EFG
Bacillus_megaterium_QM_B1551_uid15862	gi|294500897|ref|YP_003564597.1|	IF2	2.5e-306	2.8e-306	translation initiation factor IF	1016.5	6	621	1	623	IF2
Bacillus_megaterium_QM_B1551_uid15862	gi|294499935|ref|YP_003563635.1|	RF3	1.3e-235	1.7e-235	peptide chain release factor 3 [	780.7	5	520	2	524	RF3
Bacillus_megaterium_QM_B1551_uid15862	gi|294499226|ref|YP_003562926.1|	Tet	2.4e-257	2.7e-257	Translation elongation factor G	853.6	6	645	1	646	Tet
Bacillus_megaterium_QM_B1551_uid15862	gi|294498125|ref|YP_003561825.1|	TypA	1.5e-299	1.7e-299	GTPase [Bacillus megaterium QM B	992.4	3	607	1	609	TypA
Bacillus_pseudofirmus_OF4_uid45847	gi|288554723|ref|YP_003426658.1|	EF-Tu	1.2e-224	1.4e-224	elongation factor Tu [Bacillus p	743.1	1	395	1	396	EF-Tu
Bacillus_pseudofirmus_OF4_uid45847	gi|288554722|ref|YP_003426657.1|	EFG	0	0	elongation factor G [Bacillus ps	1241.1	1	690	1	691	EFG
Bacillus_pseudofirmus_OF4_uid45847	gi|288556942|ref|YP_003428877.1|	IF2	0	0	translation initiation factor IF	1051.6	2	701	1	701	IF2
Bacillus_pseudofirmus_OF4_uid45847	gi|288555674|ref|YP_003427609.1|	LepA	0	0	GTP-binding protein LepA [Bacill	1058.4	10	605	8	606	LepA
Bacillus_pseudofirmus_OF4_uid45847	gi|288553448|ref|YP_003425383.1|	RF3	2.1e-236	2.6e-236	peptide chain release factor 3 [	783.1	6	524	1	528	RF3
Bacillus_pseudofirmus_OF4_uid45847	gi|288556865|ref|YP_003428800.1|	SelB	1.4e-191	1.6e-191	selenocysteine-specific translat	636.6	4	626	3	629	SelB
Bacillus_pseudofirmus_OF4_uid45847	gi|288553222|ref|YP_003425157.1|	TypA	2.8e-300	3.2e-300	GTP-binding protein TypA/BipA [B	994.4	2	607	1	609	TypA
Bacillus_pumilus_SAFR_032_uid59017	gi|157693051|ref|YP_001487513.1|	cLepA	0	0	GTP-binding protein LepA [Bacill	1059.7	7	608	1	610	LepA
Bacillus_pumilus_SAFR_032_uid59017	gi|157690897|ref|YP_001485359.1|	EF-Tu	8.4e-226	9.4e-226	elongation factor Tu [Bacillus p	746.7	1	396	1	396	EF-Tu
Bacillus_pumilus_SAFR_032_uid59017	gi|157690896|ref|YP_001485358.1|	EFG	0	0	elongation factor G [Bacillus pu	1229.7	1	690	1	691	EFG
Bacillus_pumilus_SAFR_032_uid59017	gi|157692346|ref|YP_001486808.1|	IF2	0	0	translation initiation factor IF	1047.3	2	706	1	706	IF2
Bacillus_pumilus_SAFR_032_uid59017	gi|157692149|ref|YP_001486611.1|	TypA	1.3e-298	1.4e-298	GTP-binding protein [Bacillus pu	988.7	3	607	1	609	TypA
Bacillus_selenitireducens_MLS10_uid49513	gi|297584660|ref|YP_003700440.1|	cLepA	0	0	GTP-binding protein LepA [Bacill	1047.8	8	607	1	608	LepA
Bacillus_selenitireducens_MLS10_uid49513	gi|297582447|ref|YP_003698227.1|	EF-Tu	1.6e-225	1.8e-225	translation elongation factor Tu	745.6	1	395	1	396	EF-Tu
Bacillus_selenitireducens_MLS10_uid49513	gi|297582446|ref|YP_003698226.1|	EFG	0	0	translation elongation factor G	1214.6	1	689	1	691	EFG
Bacillus_selenitireducens_MLS10_uid49513	gi|297584081|ref|YP_003699861.1|	IF2	0	0	translation initiation factor IF	1055.1	2	740	1	740	IF2
Bacillus_selenitireducens_MLS10_uid49513	gi|297584825|ref|YP_003700605.1|	RF3	2.9e-231	3.7e-231	peptide chain release factor 3 [	765.6	6	511	2	515	RF3
Bacillus_selenitireducens_MLS10_uid49513	gi|297584160|ref|YP_003699940.1|	SelB	3.6e-185	4.1e-185	selenocysteine-specific translat	615	5	627	3	628	SelB
Bacillus_selenitireducens_MLS10_uid49513	gi|297584238|ref|YP_003700018.1|	TypA	6.5e-292	7.4e-292	GTP-binding protein TypA [Bacill	966.4	3	609	1	611	TypA
Bacillus_subtilis_168_uid57675	gi|16077181|ref|NP_387994.1|	EF-Tu	2.6e-227	2.9e-227	elongation factor Tu [Bacillus s	751.8	1	395	1	396	EF-Tu
Bacillus_subtilis_168_uid57675	gi|255767026|ref|NP_387993.2|	EFG	0	0	elongation factor G [Bacillus su	1234.9	1	690	1	691	EFG
Bacillus_subtilis_168_uid57675	gi|16078726|ref|NP_389545.1|	IF2	0	0	translation initiation factor IF	1056.5	2	716	1	716	IF2
Bacillus_subtilis_168_uid57675	gi|16079605|ref|NP_390429.1|	LepA	0	0	GTP-binding protein LepA [Bacill	1061.7	11	606	8	607	LepA
Bacillus_subtilis_168_uid57675	gi|16078541|ref|NP_389360.1|	TypA	1.6e-299	1.8e-299	GTPase [Bacillus subtilis subsp.	991.9	3	607	1	609	TypA
Bacillus_subtilis_BSn5_uid62463	gi|321313784|ref|YP_004206071.1|	EF-Tu	2.6e-227	2.9e-227	elongation factor Tu [Bacillus s	751.8	1	395	1	396	EF-Tu
Bacillus_subtilis_BSn5_uid62463	gi|321313783|ref|YP_004206070.1|	EFG	0	0	elongation factor G [Bacillus su	1234.9	1	690	1	691	EFG
Bacillus_subtilis_BSn5_uid62463	gi|321315430|ref|YP_004207717.1|	IF2	0	0	translation initiation factor IF	1057	2	716	1	716	IF2
Bacillus_subtilis_BSn5_uid62463	gi|321312035|ref|YP_004204322.1|	LepA	0	0	GTP-binding protein LepA [Bacill	1061.7	11	606	8	607	LepA
Bacillus_subtilis_BSn5_uid62463	gi|321315238|ref|YP_004207525.1|	TypA	1.6e-299	1.8e-299	GTPase [Bacillus subtilis BSn5]	991.9	3	607	1	609	TypA
Bacillus_subtilis_spizizenii_W23_uid51879	gi|305675204|ref|YP_003866876.1|	cLepA	0	0	ribosomal elongation factor, GTP	1059.2	7	608	1	610	LepA
Bacillus_subtilis_spizizenii_W23_uid51879	gi|305672812|ref|YP_003864483.1|	EF-Tu	2.2e-226	2.4e-226	elongation factor Tu [Bacillus s	748.7	1	395	1	396	EF-Tu
Bacillus_subtilis_spizizenii_W23_uid51879	gi|305672811|ref|YP_003864482.1|	EFG	0	0	elongation factor G [Bacillus su	1231	1	690	1	691	EFG
Bacillus_subtilis_spizizenii_W23_uid51879	gi|305674396|ref|YP_003866068.1|	IF2	0	0	translation initiation factor IF	1053.8	2	715	1	715	IF2
Bacillus_subtilis_spizizenii_W23_uid51879	gi|305674206|ref|YP_003865878.1|	TypA	2.4e-299	2.7e-299	GTPase [Bacillus subtilis subsp.	991.3	3	607	1	609	TypA
Bacillus_thuringiensis_Al_Hakam_uid58795	gi|118479486|ref|YP_896637.1|	cLepA	0	0	GTP-binding protein LepA [Bacill	1059.8	4	606	1	607	LepA
Bacillus_thuringiensis_Al_Hakam_uid58795	gi|118475877|ref|YP_893028.1|	EF-Tu	2.1e-226	2.3e-226	elongation factor Tu [Bacillus t	749	1	395	1	395	EF-Tu
Bacillus_thuringiensis_Al_Hakam_uid58795	gi|118475876|ref|YP_893027.1|	EFG	0	0	elongation factor G [Bacillus th	1242.3	8	697	8	698	EFG
Bacillus_thuringiensis_Al_Hakam_uid58795	gi|118479033|ref|YP_896184.1|	IF2	0	0	translation initiation factor IF	1030	85	706	67	706	IF2
Bacillus_thuringiensis_Al_Hakam_uid58795	gi|118478356|ref|YP_895507.1|	Tet	6.1e-250	6.9e-250	tetracycline resistance protein	828.9	1	646	1	647	Tet
Bacillus_thuringiensis_Al_Hakam_uid58795	gi|118479172|ref|YP_896323.1|	TypA	1.3e-298	1.6e-298	GTP-binding protein [Bacillus th	989	6	612	4	614	TypA
Bacillus_thuringiensis_BMB171_uid49135	gi|296504813|ref|YP_003666513.1|	cLepA	0	0	GTP-binding protein LepA [Bacill	1063.2	4	606	1	607	LepA
Bacillus_thuringiensis_BMB171_uid49135	gi|296500942|ref|YP_003662642.1|	EF-Tu	2.3e-226	2.6e-226	elongation factor Tu [Bacillus t	749	1	395	1	395	EF-Tu
Bacillus_thuringiensis_BMB171_uid49135	gi|296500941|ref|YP_003662641.1|	EFG	0	0	elongation factor G [Bacillus th	1241.9	1	690	1	691	EFG
Bacillus_thuringiensis_BMB171_uid49135	gi|296504308|ref|YP_003666008.1|	IF2	0	0	translation initiation factor IF	1023.9	9	686	1	686	IF2
Bacillus_thuringiensis_BMB171_uid49135	gi|296503566|ref|YP_003665266.1|	Tet	5.1e-248	5.7e-248	tetracycline resistance protein	822.7	1	646	1	647	Tet
Bacillus_thuringiensis_BMB171_uid49135	gi|296504451|ref|YP_003666151.1|	TypA	2.2e-273	2.5e-273	GTP-binding protein TypA/BipA [B	905.9	1	565	1	567	TypA
Bacillus_thuringiensis_serovar_konkukian_97_27_uid58089	gi|49481363|ref|YP_038374.1|	cLepA	0	0	GTP-binding protein LepA [Bacill	1059.8	4	606	1	607	LepA
Bacillus_thuringiensis_serovar_konkukian_97_27_uid58089	gi|49479276|ref|YP_034460.1|	EF-Tu	2.3e-226	2.5e-226	elongation factor Tu [Bacillus t	749	1	395	1	395	EF-Tu
Bacillus_thuringiensis_serovar_konkukian_97_27_uid58089	gi|49478969|ref|YP_034459.1|	EFG	0	0	elongation factor G [Bacillus th	1242.3	1	690	1	691	EFG
Bacillus_thuringiensis_serovar_konkukian_97_27_uid58089	gi|49478920|ref|YP_037874.1|	IF2	0	0	translation initiation factor IF	1026	7	686	1	686	IF2
Bacillus_thuringiensis_serovar_konkukian_97_27_uid58089	gi|49480051|ref|YP_037124.1|	Tet	9.9e-250	1.1e-249	tetracycline resistance protein	828.3	1	646	1	647	Tet
Bacillus_thuringiensis_serovar_konkukian_97_27_uid58089	gi|49478470|ref|YP_038020.1|	TypA	1.4e-298	1.7e-298	GTP-binding protein [Bacillus th	989	4	610	2	612	TypA
Bacillus_tusciae_DSM_2912_uid48361	gi|295695856|ref|YP_003589094.1|	cLepA	0	0	GTP-binding protein LepA [Bacill	1065.1	6	601	2	602	LepA
Bacillus_tusciae_DSM_2912_uid48361	gi|295694835|ref|YP_003588073.1|	EF-Tu	1.6e-232	1.8e-232	translation elongation factor Tu	768.6	1	395	1	396	EF-Tu
Bacillus_tusciae_DSM_2912_uid48361	gi|295694834|ref|YP_003588072.1|	EFG	0	0	translation elongation factor G	1248.1	1	689	1	690	EFG
Bacillus_tusciae_DSM_2912_uid48361	gi|295696158|ref|YP_003589396.1|	IF2	0	0	translation initiation factor IF	1073.1	3	854	1	855	IF2
Bacillus_tusciae_DSM_2912_uid48361	gi|295696479|ref|YP_003589717.1|	TypA	8.6e-286	9.9e-286	GTP-binding protein TypA [Bacill	946.1	4	605	1	608	TypA
Bacillus_weihenstephanensis_KBAB4_uid58315	gi|163942075|ref|YP_001646959.1|	cLepA	0	0	GTP-binding protein LepA [Bacill	1057.4	4	606	1	607	LepA
Bacillus_weihenstephanensis_KBAB4_uid58315	gi|163938116|ref|YP_001643000.1|	EF-Tu	2.6e-226	2.9e-226	elongation factor Tu [Bacillus w	748.9	1	394	1	395	EF-Tu
Bacillus_weihenstephanensis_KBAB4_uid58315	gi|163938115|ref|YP_001642999.1|	EFG	0	0	elongation factor G [Bacillus we	1240.6	1	690	1	691	EFG
Bacillus_weihenstephanensis_KBAB4_uid58315	gi|163941550|ref|YP_001646434.1|	IF2	9.3e-308	6.2e-306	translation initiation factor IF	1015.4	7	688	1	688	IF2
Bacillus_weihenstephanensis_KBAB4_uid58315	gi|163940768|ref|YP_001645652.1|	Tet	9.3e-246	1e-245	small GTP-binding protein [Bacil	815.3	1	646	1	647	Tet
Bacillus_weihenstephanensis_KBAB4_uid58315	gi|163941695|ref|YP_001646579.1|	TypA	2.3e-297	2.7e-297	GTP-binding protein TypA [Bacill	985.2	4	610	2	612	TypA
Bacteroides_fragilis_NCTC_9343_uid57639	gi|60681171|ref|YP_211315.1|	CysN	1.4e-188	1.7e-188	sulfate adenylyltransferase subu	624.7	8	425	4	426	CysN
Bacteroides_fragilis_NCTC_9343_uid57639	gi|60683457|ref|YP_213601.1|	EF-Tu	6.3e-224	7.1e-224	elongation factor Tu [Bacteroide	740.7	1	393	1	394	EF-Tu
Bacteroides_fragilis_NCTC_9343_uid57639	gi|60683440|ref|YP_213584.1|	EFG	0	0	elongation factor G [Bacteroides	1138	3	697	1	700	EFG
Bacteroides_fragilis_NCTC_9343_uid57639	gi|60683086|ref|YP_213230.1|	EFGII	1.1e-248	1.2e-248	elongation factor G [Bacteroides	825	1	712	1	716	EFGII
Bacteroides_fragilis_NCTC_9343_uid57639	gi|60679813|ref|YP_209957.1|	IF2	6.5e-287	2.8e-283	translation initiation factor IF	940	122	1015	1	1015	IF2
Bacteroides_fragilis_NCTC_9343_uid57639	gi|60682060|ref|YP_212204.1|	LepA	3.8e-291	4.3e-291	GTP-binding protein LepA [Bacter	964.3	2	593	1	593	LepA
Bacteroides_fragilis_NCTC_9343_uid57639	gi|60680815|ref|YP_210959.1|	RF3	4.3e-229	4.8e-229	putative peptide chain release f	759	4	523	1	524	RF3
Bacteroides_fragilis_NCTC_9343_uid57639	gi|60683676|ref|YP_213820.1|	TypA	7.1e-279	8e-279	putative GTP-binding elongation	923.7	2	598	1	599	TypA
Bacteroides_fragilis_YCH46_uid58195	gi|53712959|ref|YP_098951.1|	CysN	1.8e-188	2.3e-188	sulfate adenylyltransferase subu	624.4	8	425	4	426	CysN
Bacteroides_fragilis_YCH46_uid58195	gi|53715484|ref|YP_101476.1|	EF-Tu	6.9e-224	7.7e-224	elongation factor Tu [Bacteroide	740.7	1	393	1	394	EF-Tu
Bacteroides_fragilis_YCH46_uid58195	gi|53715468|ref|YP_101460.1|	EFG	0	0	elongation factor G [Bacteroides	1138	3	697	1	700	EFG
Bacteroides_fragilis_YCH46_uid58195	gi|53715151|ref|YP_101143.1|	EFGII	8.9e-249	1.1e-248	elongation factor G [Bacteroides	825.4	1	712	1	716	EFGII
Bacteroides_fragilis_YCH46_uid58195	gi|53711554|ref|YP_097546.1|	IF2	7.2e-287	3.1e-283	translation initiation factor IF	940	122	1015	1	1015	IF2
Bacteroides_fragilis_YCH46_uid58195	gi|53713847|ref|YP_099839.1|	LepA	4.2e-291	4.7e-291	GTP-binding protein LepA [Bacter	964.3	2	593	1	593	LepA
Bacteroides_fragilis_YCH46_uid58195	gi|53712603|ref|YP_098595.1|	RF3	2.6e-229	2.9e-229	peptide chain release factor 3 [	759.9	4	523	1	524	RF3
Bacteroides_fragilis_YCH46_uid58195	gi|161936267|ref|YP_097424.2|	Tet	3.7e-220	4.5e-220	tetracycline resistance protein	730.3	1	626	1	639	Tet
Bacteroides_fragilis_YCH46_uid58195	gi|53715742|ref|YP_101734.1|	TypA	4.1e-279	4.5e-279	GTP-binding elongation factor fa	924.7	2	598	1	599	TypA
Bacteroides_helcogenes_P_36_108_uid62135	gi|319902645|ref|YP_004162373.1|	CysN	3.7e-185	4.7e-185	sulfate adenylyltransferase subu	613	8	434	4	435	CysN
Bacteroides_helcogenes_P_36_108_uid62135	gi|319900910|ref|YP_004160638.1|	EF-Tu	1.7e-223	1.9e-223	translation elongation factor 1A	738.9	1	393	1	394	EF-Tu
Bacteroides_helcogenes_P_36_108_uid62135	gi|319900922|ref|YP_004160650.1|	EFG	0	0	translation elongation factor 2	1139.7	3	697	1	700	EFG
Bacteroides_helcogenes_P_36_108_uid62135	gi|319899913|ref|YP_004159641.1|	EFGII	8.8e-249	1e-248	translation elongation factor 2	824.9	1	713	1	716	EFGII
Bacteroides_helcogenes_P_36_108_uid62135	gi|319900401|ref|YP_004160129.1|	IF2	1.3e-287	1.3e-287	bacterial translation initiation	954	252	1021	195	1021	IF2
Bacteroides_helcogenes_P_36_108_uid62135	gi|319902388|ref|YP_004162116.1|	LepA	6.9e-291	7.7e-291	GTP-binding protein LepA [Bacter	963.1	1	593	1	593	LepA
Bacteroides_helcogenes_P_36_108_uid62135	gi|319902877|ref|YP_004162605.1|	RF3	4.6e-233	5.1e-233	bacterial peptide chain release	771.8	3	522	1	523	RF3
Bacteroides_helcogenes_P_36_108_uid62135	gi|319900786|ref|YP_004160514.1|	TypA	2.1e-278	2.3e-278	GTP-binding protein TypA [Bacter	921.8	2	598	1	599	TypA
Bacteroides_salanitronis_DSM_18170_uid63269	gi|325300103|ref|YP_004260020.1|	CysN	1e-186	1.3e-186	Sulfate adenylyltransferase subu	618.3	23	450	20	451	CysN
Bacteroides_salanitronis_DSM_18170_uid63269	gi|325299605|ref|YP_004259522.1|	EF-Tu	1.6e-222	1.7e-222	translation elongation factor Tu	735.9	1	393	1	394	EF-Tu
Bacteroides_salanitronis_DSM_18170_uid63269	gi|325299134|ref|YP_004259051.1|	EFG	0	0	translation elongation factor G	1139.3	3	697	1	700	EFG
Bacteroides_salanitronis_DSM_18170_uid63269	gi|325298160|ref|YP_004258077.1|	EFGII	4.7e-248	5.5e-248	small GTP-binding protein [Bacte	822.7	1	713	1	716	EFGII
Bacteroides_salanitronis_DSM_18170_uid63269	gi|325299861|ref|YP_004259778.1|	IF2	8.3e-290	3.1e-287	translation initiation factor IF	952.9	19	975	1	975	IF2
Bacteroides_salanitronis_DSM_18170_uid63269	gi|325299885|ref|YP_004259802.1|	LepA	6.9e-291	7.7e-291	GTP-binding protein lepA [Bacter	963.3	1	593	1	593	LepA
Bacteroides_salanitronis_DSM_18170_uid63269	gi|325297918|ref|YP_004257835.1|	RF3	2.2e-230	2.4e-230	peptide chain release factor 3 [	763.1	3	522	1	523	RF3
Bacteroides_salanitronis_DSM_18170_uid63269	gi|325299629|ref|YP_004259546.1|	Tet	1.5e-221	1.8e-221	small GTP-binding protein [Bacte	734.6	1	624	1	639	Tet
Bacteroides_salanitronis_DSM_18170_uid63269	gi|325299332|ref|YP_004259249.1|	TypA	6.9e-278	7.7e-278	GTP-binding protein TypA [Bacter	920.3	2	600	1	601	TypA
Bacteroides_thetaiotaomicron_VPI_5482_uid62913	gi|29345825|ref|NP_809328.1|	CysN	3.6e-187	4.5e-187	sulfate adenylyltransferase subu	620.2	8	434	4	435	CysN
Bacteroides_thetaiotaomicron_VPI_5482_uid62913	gi|29348149|ref|NP_811652.1|	EF-Tu	1.3e-224	1.4e-224	elongation factor Tu [Bacteroide	743.2	1	393	1	394	EF-Tu
Bacteroides_thetaiotaomicron_VPI_5482_uid62913	gi|29348138|ref|NP_811641.1|	EFG	0	0	elongation factor G [Bacteroides	1140.5	3	697	1	700	EFG
Bacteroides_thetaiotaomicron_VPI_5482_uid62913	gi|29347577|ref|NP_811080.1|	EFGII	8.7e-250	1e-249	elongation factor G [Bacteroides	828.8	1	712	1	716	EFGII
Bacteroides_thetaiotaomicron_VPI_5482_uid62913	gi|29348813|ref|NP_812316.1|	IF2	2.2e-284	4.6e-281	translation initiation factor IF	932.9	196	1040	1	1040	IF2
Bacteroides_thetaiotaomicron_VPI_5482_uid62913	gi|29346042|ref|NP_809545.1|	LepA	4.2e-291	4.7e-291	GTP-binding protein LepA [Bacter	964.4	1	593	1	593	LepA
Bacteroides_thetaiotaomicron_VPI_5482_uid62913	gi|29347139|ref|NP_810642.1|	RF3	3.7e-229	4.2e-229	peptide chain release factor 3 [	759.4	11	531	7	532	RF3
Bacteroides_thetaiotaomicron_VPI_5482_uid62913	gi|29348196|ref|NP_811699.1|	TypA	4.4e-280	4.9e-280	GTP-binding elongation factor fa	927.9	2	598	1	599	TypA
Bacteroides_vulgatus_ATCC_8482_uid58253	gi|150003009|ref|YP_001297753.1|	CysN	3.1e-188	3.8e-188	sulfate adenylyltransferase subu	623.5	7	434	3	435	CysN
Bacteroides_vulgatus_ATCC_8482_uid58253	gi|150003401|ref|YP_001298145.1|	EF-Tu	1.3e-222	1.4e-222	elongation factor Tu [Bacteroide	736.3	1	393	1	394	EF-Tu
Bacteroides_vulgatus_ATCC_8482_uid58253	gi|150003389|ref|YP_001298133.1|	EFG	0	0	elongation factor G [Bacteroides	1135.4	3	697	1	700	EFG
Bacteroides_vulgatus_ATCC_8482_uid58253	gi|150002625|ref|YP_001297369.1|	EFGII	2.3e-248	2.7e-248	elongation factor G [Bacteroides	823.8	1	713	1	716	EFGII
Bacteroides_vulgatus_ATCC_8482_uid58253	gi|150003922|ref|YP_001298666.1|	IF2	2.5e-290	2.5e-290	translation initiation factor IF	963.3	269	1003	251	1003	IF2
Bacteroides_vulgatus_ATCC_8482_uid58253	gi|150006386|ref|YP_001301130.1|	LepA	2.6e-290	2.9e-290	GTP-binding protein LepA [Bacter	961.5	1	593	1	593	LepA
Bacteroides_vulgatus_ATCC_8482_uid58253	gi|150002682|ref|YP_001297426.1|	RF3	4.7e-233	5.2e-233	peptide chain release factor 3 [	772.1	2	521	1	522	RF3
Bacteroides_vulgatus_ATCC_8482_uid58253	gi|150003547|ref|YP_001298291.1|	TypA	5.9e-277	6.6e-277	GTP-binding elongation factor fa	917.3	2	599	1	600	TypA
Bartonella_bacilliformis_KC583_uid58533	gi|121602185|ref|YP_988994.1|	cEFG	0	0	elongation factor G [Bartonella	1199.6	2	692	1	694	EF-G
Bartonella_bacilliformis_KC583_uid58533	gi|121602191|ref|YP_988964.1|	cEFG	0	0	elongation factor G [Bartonella	1199.6	2	692	1	694	EF-G
Bartonella_bacilliformis_KC583_uid58533	gi|121601791|ref|YP_988965.1|	EF-Tu	1.5e-223	1.6e-223	elongation factor Tu [Bartonella	737.8	1	391	1	391	EF-Tu
Bartonella_bacilliformis_KC583_uid58533	gi|121602898|ref|YP_988995.1|	EF-Tu	1.5e-223	1.6e-223	elongation factor Tu [Bartonella	737.8	1	391	1	391	EF-Tu
Bartonella_bacilliformis_KC583_uid58533	gi|121602575|ref|YP_988874.1|	EF-Tu	9.5e-223	1.1e-222	elongation factor Tu [Bartonella	735.1	1	391	1	391	EF-Tu
Bartonella_bacilliformis_KC583_uid58533	gi|121602354|ref|YP_989503.1|	IF2	7.4e-298	9.1e-298	translation initiation factor IF	986.2	77	848	2	848	IF2
Bartonella_bacilliformis_KC583_uid58533	gi|121602278|ref|YP_989572.1|	LepA	1.1e-302	1.4e-302	GTP-binding protein LepA [Barton	1000.5	18	612	14	613	LepA
Bartonella_bacilliformis_KC583_uid58533	gi|121602340|ref|YP_989606.1|	RF3	1.1e-225	1.2e-225	peptide chain release factor 3 [	746.1	6	519	1	522	RF3
Bartonella_bacilliformis_KC583_uid58533	gi|121602900|ref|YP_988650.1|	TypA	8.6e-285	9.6e-285	GTP-binding protein TypA/BipA [B	941.6	2	603	1	606	TypA
Bartonella_clarridgeiae_73_uid62131	gi|319899102|ref|YP_004159195.1|	cEFG	0	0	elongation factor EF-G [Bartonel	1195.4	2	692	1	694	EF-G
Bartonella_clarridgeiae_73_uid62131	gi|319899064|ref|YP_004159157.1|	EF-Tu	2.4e-224	2.7e-224	elongation factor Tu (EF-Tu) [Ba	740.4	1	391	1	391	EF-Tu
Bartonella_clarridgeiae_73_uid62131	gi|319899101|ref|YP_004159194.1|	EF-Tu	2.4e-224	2.7e-224	elongation factor Tu (EF-Tu) [Ba	740.4	1	391	1	391	EF-Tu
Bartonella_clarridgeiae_73_uid62131	gi|319898337|ref|YP_004158430.1|	IF2	1.6e-297	2e-297	translation initiation factor IF	985.2	47	847	2	847	IF2
Bartonella_clarridgeiae_73_uid62131	gi|319898266|ref|YP_004158359.1|	LepA	2.8e-287	3.2e-287	GTP-binding protein LepA [Barton	949.9	1	577	1	578	LepA
Bartonella_clarridgeiae_73_uid62131	gi|319899258|ref|YP_004159351.1|	TypA	5.1e-286	6.3e-286	GTP-binding protein TypA [Barton	945.5	2	603	1	605	TypA
Bartonella_grahamii_as4aup_uid59405	gi|240850838|ref|YP_002972238.1|	cEFG	0	0	elongation factor G [Bartonella	1191.2	2	692	1	694	EF-G
Bartonella_grahamii_as4aup_uid59405	gi|240850285|ref|YP_002971678.1|	EF-Tu	4.5e-224	5.1e-224	elongation factor Tu [Bartonella	739.9	1	391	1	391	EF-Tu
Bartonella_grahamii_as4aup_uid59405	gi|240850837|ref|YP_002972237.1|	EF-Tu	4.5e-224	5.1e-224	elongation factor Tu [Bartonella	739.9	1	391	1	391	EF-Tu
Bartonella_grahamii_as4aup_uid59405	gi|240849881|ref|YP_002971269.1|	IF2	8.1e-301	1e-300	translation initiation factor IF	996.5	83	839	2	839	IF2
Bartonella_grahamii_as4aup_uid59405	gi|240849744|ref|YP_002971132.1|	LepA	7.3e-305	9e-305	GTP-binding protein LepA [Barton	1008.2	6	600	3	601	LepA
Bartonella_grahamii_as4aup_uid59405	gi|240849705|ref|YP_002971093.1|	RF3	4.5e-227	5.1e-227	peptide chain release factor 3 [	751.1	5	519	1	522	RF3
Bartonella_grahamii_as4aup_uid59405	gi|240849837|ref|YP_002971225.1|	TypA	7.9e-285	8.9e-285	GTP-binding protein TypA [Barton	942.1	2	603	1	606	TypA
Bartonella_henselae_Houston_1_uid57745	gi|49475797|ref|YP_033838.1|	cEFG	0	0	elongation factor G [Bartonella	1191.6	2	692	1	694	EF-G
Bartonella_henselae_Houston_1_uid57745	gi|49475391|ref|YP_033432.1|	EF-Tu	1e-223	1.1e-223	elongation factor Tu [Bartonella	738.5	1	391	1	391	EF-Tu
Bartonella_henselae_Houston_1_uid57745	gi|49475796|ref|YP_033837.1|	EF-Tu	1e-223	1.1e-223	elongation factor Tu [Bartonella	738.5	1	391	1	391	EF-Tu
Bartonella_henselae_Houston_1_uid57745	gi|49475027|ref|YP_033068.1|	IF2	2.7e-300	3.4e-300	translation initiation factor IF	994.5	72	845	2	845	IF2
Bartonella_henselae_Houston_1_uid57745	gi|49474893|ref|YP_032934.1|	LepA	4e-305	4.7e-305	GTP-binding protein LepA [Barton	1008.9	6	600	2	601	LepA
Bartonella_henselae_Houston_1_uid57745	gi|49474854|ref|YP_032895.1|	RF3	3.4e-226	4.2e-226	peptide chain release factor 3 [	747.8	3	519	1	521	RF3
Bartonella_henselae_Houston_1_uid57745	gi|49474983|ref|YP_033024.1|	TypA	9.8e-285	1.1e-284	GTP-binding protein typA [Barton	941.6	2	603	1	606	TypA
Bartonella_quintana_Toulouse_uid57635	gi|49474407|ref|YP_032449.1|	cEFG	0	0	elongation factor G [Bartonella	1189	2	692	1	694	EF-G
Bartonella_quintana_Toulouse_uid57635	gi|49474406|ref|YP_032448.1|	EF-Tu	1.4e-223	1.5e-223	elongation factor Tu [Bartonella	737.7	1	391	1	391	EF-Tu
Bartonella_quintana_Toulouse_uid57635	gi|49474314|ref|YP_032356.1|	EF-Tu	1.5e-223	1.7e-223	elongation factor Tu [Bartonella	737.6	1	391	1	391	EF-Tu
Bartonella_quintana_Toulouse_uid57635	gi|49473870|ref|YP_031912.1|	IF2	1.5e-298	1.9e-298	translation initiation factor IF	988.3	74	845	3	845	IF2
Bartonella_quintana_Toulouse_uid57635	gi|49473747|ref|YP_031789.1|	LepA	1.6e-303	1.9e-303	GTP-binding protein LepA [Barton	1003.2	6	600	2	601	LepA
Bartonella_quintana_Toulouse_uid57635	gi|49473708|ref|YP_031750.1|	RF3	3.9e-225	4.4e-225	peptide chain release factor 3 [	744.1	3	519	1	522	RF3
Bartonella_quintana_Toulouse_uid57635	gi|49473827|ref|YP_031869.1|	TypA	3.8e-283	4.3e-283	GTP-binding protein typA [Barton	935.9	2	603	1	606	TypA
Bartonella_tribocorum_CIP_105476_uid59129	gi|163868653|ref|YP_001609862.1|	cEFG	0	0	elongation factor G [Bartonella	1195.4	2	692	1	694	EF-G
Bartonella_tribocorum_CIP_105476_uid59129	gi|163868082|ref|YP_001609286.1|	EF-Tu	1.1e-223	1.2e-223	elongation factor Tu [Bartonella	738.9	1	391	1	391	EF-Tu
Bartonella_tribocorum_CIP_105476_uid59129	gi|163868652|ref|YP_001609861.1|	EF-Tu	1.1e-223	1.2e-223	elongation factor Tu [Bartonella	738.9	1	391	1	391	EF-Tu
Bartonella_tribocorum_CIP_105476_uid59129	gi|163867511|ref|YP_001608710.1|	IF2	3.1e-302	3.8e-302	translation initiation factor IF	1001.4	86	842	4	842	IF2
Bartonella_tribocorum_CIP_105476_uid59129	gi|163867371|ref|YP_001608565.1|	LepA	8.1e-306	9.8e-306	GTP-binding protein LepA [Barton	1011.7	18	612	14	613	LepA
Bartonella_tribocorum_CIP_105476_uid59129	gi|163867329|ref|YP_001608523.1|	RF3	4.6e-226	5.2e-226	peptide chain release factor 3 [	748	5	519	1	522	RF3
Bartonella_tribocorum_CIP_105476_uid59129	gi|163867465|ref|YP_001608664.1|	TypA	7.7e-285	8.8e-285	GTP-binding protein TypA [Barton	942.4	2	603	1	606	TypA
Batrachochytrium_dendrobatidis	jgi|Batde5|19314|estExt_Genewise1Plus.C_40375	eEF1A	6.7e-255	7.9e-255		844.7	1	456	1	457	eEF1A
Batrachochytrium_dendrobatidis	jgi|Batde5|15282|estExt_Genewise1.C_10204	eEF2	0	0		1461.9	1	841	1	841	eEF2
Batrachochytrium_dendrobatidis	jgi|Batde5|20060|estExt_Genewise1Plus.C_80326	eGTPBP1	1.3e-245	1.6e-245		815.4	11	463	4	472	eGTPBP1
Batrachochytrium_dendrobatidis	jgi|Batde5|33882|estExt_fgenesh1_pg.C_10055	eGTPBP2	1.4e-241	1.6e-241		802.1	2	818	1	819	eGTPBP2
Batrachochytrium_dendrobatidis	jgi|Batde5|33421|estExt_fgenesh1_pm.C_80077	eIF2g	8.3e-254	1e-253		841.2	3	446	1	449	eIF2g
Batrachochytrium_dendrobatidis	jgi|Batde5|29991|fgenesh1_pm.C_scaffold_5000096	eIF5B	3.3e-308	3.6e-308		1024	6	537	1	538	eIF5B
Batrachochytrium_dendrobatidis	jgi|Batde5|85287|GP3.008460	eRF3	3e-231	3.3e-231		768	77	555	5	555	eRF3
Batrachochytrium_dendrobatidis	jgi|Batde5|9269|e_gw1.1.212.1	Hbs1	8.3e-201	9.2e-201		667.5	2	428	1	430	Hbs1
Batrachochytrium_dendrobatidis	jgi|Batde5|29739|fgenesh1_pm.C_scaffold_3000146	mEFG1	0	0		1211.8	14	711	3	723	mEFG1
Batrachochytrium_dendrobatidis	jgi|Batde5|20222|estExt_Genewise1Plus.C_90273	mEFG2	2.5e-268	2.9e-268		891.6	53	847	5	848	mEFG2
Batrachochytrium_dendrobatidis	jgi|Batde5|33786|estExt_fgenesh1_pm.C_160040	mEFTu	8.4e-211	1e-210		699	12	412	2	413	mEFTu
Batrachochytrium_dendrobatidis	jgi|Batde5|8599|e_gw1.1.240.1	mIF2	1.9e-275	2.2e-275		916.3	21	709	2	710	mIF2
Batrachochytrium_dendrobatidis	jgi|Batde5|87956|GP3.035150	mLepA	3.8e-295	4.8e-295		979	19	632	5	634	mLepA
Batrachochytrium_dendrobatidis	jgi|Batde5|14053|e_gw1.14.39.1	mTypA	5.5e-270	6.2e-270		895.7	1	592	1	595	mTypA
Batrachochytrium_dendrobatidis	jgi|Batde5|24442|fgenesh1_pg.C_scaffold_5000158	Ria1	0	0		1349.1	10	1131	2	1131	Ria1
Batrachochytrium_dendrobatidis	jgi|Batde5|15620|estExt_Genewise1.C_11007	Snu114	0	0		1453.3	5	917	1	920	Snu114
Baumannia_cicadellinicola_Hc__Homalodisca_coagulata__uid58111	gi|94677003|ref|YP_588668.1|	CysN	2.2e-180	2.7e-180	sulfate adenylyltransferase subu	594.8	17	439	13	439	CysN
Baumannia_cicadellinicola_Hc__Homalodisca_coagulata__uid58111	gi|94676917|ref|YP_588930.1|	EF-Tu	1.3e-230	1.5e-230	elongation factor Tu [Baumannia	759.9	1	394	1	394	EF-Tu
Baumannia_cicadellinicola_Hc__Homalodisca_coagulata__uid58111	gi|94676586|ref|YP_588929.1|	EFG	0	0	translation elongation factor G	1198.1	1	702	1	704	EFG
Baumannia_cicadellinicola_Hc__Homalodisca_coagulata__uid58111	gi|94676813|ref|YP_589056.1|	IF2	4.5e-301	1e-299	translation initiation factor IF	991.6	3	874	1	880	IF2
Baumannia_cicadellinicola_Hc__Homalodisca_coagulata__uid58111	gi|94676566|ref|YP_588733.1|	LepA	2.7e-295	3.1e-295	GTP-binding protein LepA [Bauman	975.2	1	595	1	596	LepA
Bdellovibrio_bacteriovorus_HD100_uid61595	gi|42524390|ref|NP_969770.1|	EF-Tu	1.2e-225	1.4e-225	elongation factor Tu [Bdellovibr	746.1	1	396	1	396	EF-Tu
Bdellovibrio_bacteriovorus_HD100_uid61595	gi|42524377|ref|NP_969757.1|	EFG	2.1e-303	2.6e-303	elongation factor EF-G [Bdellovi	1005.2	10	697	7	700	EFG
Bdellovibrio_bacteriovorus_HD100_uid61595	gi|42523054|ref|NP_968434.1|	IF2	3e-282	3.8e-282	translation initiation factor IF	936	4	971	1	975	IF2
Bdellovibrio_bacteriovorus_HD100_uid61595	gi|42522423|ref|NP_967803.1|	LepA	1.4e-298	1.7e-298	GTP-binding protein LepA [Bdello	988.5	18	612	15	613	LepA
Bdellovibrio_bacteriovorus_HD100_uid61595	gi|42523597|ref|NP_968977.1|	RF3	4.3e-222	4.9e-222	hypothetical protein Bd2130 [Bde	735.7	6	531	3	535	RF3
Bdellovibrio_bacteriovorus_HD100_uid61595	gi|42522548|ref|NP_967928.1|	spdEFG1	0	0	elongation factor G [Bdellovibri	1195.2	5	701	3	702	spdEFG1
Bdellovibrio_bacteriovorus_HD100_uid61595	gi|42521774|ref|NP_967154.1|	TypA	2.7e-275	3.1e-275	GTP-binding elongation factor [B	911.6	5	603	2	604	TypA
Beijerinckia_indica_ATCC_9039_uid59057	gi|182678334|ref|YP_001832480.1|	cEFG	0	0	elongation factor G [Beijerincki	1164.8	3	689	1	691	EF-G
Beijerinckia_indica_ATCC_9039_uid59057	gi|182677072|ref|YP_001831218.1|	CysN	3e-184	3.8e-184	sulfate adenylyltransferase, lar	610.2	29	441	18	442	CysN
Beijerinckia_indica_ATCC_9039_uid59057	gi|182678335|ref|YP_001832481.1|	EF-Tu	2.2e-226	2.4e-226	elongation factor Tu [Beijerinck	748.6	1	395	1	396	EF-Tu
Beijerinckia_indica_ATCC_9039_uid59057	gi|182678914|ref|YP_001833060.1|	EF-Tu	2.2e-226	2.4e-226	elongation factor Tu [Beijerinck	748.6	1	395	1	396	EF-Tu
Beijerinckia_indica_ATCC_9039_uid59057	gi|182677538|ref|YP_001831684.1|	EFGII	1.2e-190	1.8e-190	elongation factor G [Beijerincki	632.6	13	656	6	660	EFGII
Beijerinckia_indica_ATCC_9039_uid59057	gi|182678033|ref|YP_001832179.1|	IF2	6.4e-302	7.8e-302	translation initiation factor IF	1001.2	297	1053	132	1053	IF2
Beijerinckia_indica_ATCC_9039_uid59057	gi|182680029|ref|YP_001834175.1|	LepA	1.2e-306	1.5e-306	GTP-binding protein LepA [Beijer	1015.3	22	615	19	616	LepA
Beijerinckia_indica_ATCC_9039_uid59057	gi|182678178|ref|YP_001832324.1|	RF3	1.2e-226	1.3e-226	peptide chain release factor 3 [	750.8	4	521	1	523	RF3
Beijerinckia_indica_ATCC_9039_uid59057	gi|182677450|ref|YP_001831596.1|	TypA	5.7e-286	6.4e-286	GTP-binding protein TypA [Beijer	947	2	604	1	606	TypA
Beutenbergia_cavernae_DSM_12333_uid59047	gi|229821625|ref|YP_002883151.1|	EF-Tu	3e-216	3.4e-216	translation elongation factor Tu	715.4	1	395	1	396	EF-Tu
Beutenbergia_cavernae_DSM_12333_uid59047	gi|229821626|ref|YP_002883152.1|	EFG	0	0	translation elongation factor G	1187.1	7	701	2	703	EFG
Beutenbergia_cavernae_DSM_12333_uid59047	gi|229822180|ref|YP_002883706.1|	EFGII	4.7e-243	5.2e-243	small GTP-binding protein [Beute	806.4	4	684	1	687	EFGII
Beutenbergia_cavernae_DSM_12333_uid59047	gi|229820975|ref|YP_002882501.1|	IF2	8.5e-294	9.7e-294	translation initiation factor IF	974.6	2	954	1	956	IF2
Beutenbergia_cavernae_DSM_12333_uid59047	gi|229820236|ref|YP_002881762.1|	LepA	7.8e-302	9.4e-302	GTP-binding protein LepA [Beuten	999.5	21	620	17	621	LepA
Beutenbergia_cavernae_DSM_12333_uid59047	gi|229822283|ref|YP_002883809.1|	Tet	3.2e-205	3.6e-205	small GTP-binding protein [Beute	681	8	657	5	661	Tet
Beutenbergia_cavernae_DSM_12333_uid59047	gi|229819618|ref|YP_002881144.1|	TypA	1.2e-276	1.4e-276	GTP-binding protein TypA [Beuten	916.3	4	631	1	633	TypA
Bifidobacterium_adolescentis_ATCC_15703_uid58559	gi|119025551|ref|YP_909396.1|	EF-Tu	4.9e-211	5.4e-211	elongation factor Tu [Bifidobact	696.9	1	399	1	399	EF-Tu
Bifidobacterium_adolescentis_ATCC_15703_uid58559	gi|119025550|ref|YP_909395.1|	EFG	0	0	elongation factor G [Bifidobacte	1175.6	7	706	3	708	EFG
Bifidobacterium_adolescentis_ATCC_15703_uid58559	gi|119025372|ref|YP_909217.1|	IF2	3.5e-301	4e-301	translation initiation factor IF	997.7	3	931	1	931	IF2
Bifidobacterium_adolescentis_ATCC_15703_uid58559	gi|119025764|ref|YP_909609.1|	LepA	5.3e-279	6e-279	GTP-binding protein LepA [Bifido	922.9	1	558	1	560	LepA
Bifidobacterium_adolescentis_ATCC_15703_uid58559	gi|119025519|ref|YP_909364.1|	Tet	6.3e-276	7.2e-276	translation elongation factors [	913.2	1	647	1	647	Tet
Bifidobacterium_adolescentis_ATCC_15703_uid58559	gi|119026087|ref|YP_909932.1|	TypA	1e-268	1.2e-268	GTP-binding elongation factor Ty	888.8	4	634	1	638	TypA
Bifidobacterium_animalis_lactis_AD011_uid58911	gi|219683629|ref|YP_002470012.1|	EF-Tu	5.8e-209	6.5e-209	elongation factor Tu [Bifidobact	690	1	398	1	399	EF-Tu
Bifidobacterium_animalis_lactis_AD011_uid58911	gi|219683628|ref|YP_002470011.1|	EFG	0	0	elongation factor G [Bifidobacte	1173.6	7	706	2	708	EFG
Bifidobacterium_animalis_lactis_AD011_uid58911	gi|219682887|ref|YP_002469270.1|	IF2	1.7e-300	1.9e-300	translation initiation factor IF	995.3	2	944	1	944	IF2
Bifidobacterium_animalis_lactis_AD011_uid58911	gi|219683888|ref|YP_002470271.1|	LepA	8e-300	9.9e-300	GTP-binding protein LepA [Bifido	991.4	14	605	11	607	LepA
Bifidobacterium_animalis_lactis_AD011_uid58911	gi|219682980|ref|YP_002469363.1|	Tet	9.3e-263	1e-262	translation elongation factor [B	869.6	1	637	1	637	Tet
Bifidobacterium_animalis_lactis_AD011_uid58911	gi|219683955|ref|YP_002470338.1|	Tet	3.6e-155	4.3e-155	tetracycline resistance protein	514	1	410	1	411	Tet
Bifidobacterium_animalis_lactis_AD011_uid58911	gi|219683217|ref|YP_002469600.1|	TypA	2.3e-270	2.8e-270	stress response membrane GTPase	894	4	633	1	637	TypA
Bifidobacterium_animalis_lactis_Bl_04_uid59359	gi|241190661|ref|YP_002968055.1|	EF-Tu	1.9e-210	2.1e-210	elongation factor Tu [Bifidobact	694.9	1	398	1	399	EF-Tu
Bifidobacterium_animalis_lactis_Bl_04_uid59359	gi|241190660|ref|YP_002968054.1|	EFG	0	0	elongation factor G [Bifidobacte	1173.6	7	706	2	708	EFG
Bifidobacterium_animalis_lactis_Bl_04_uid59359	gi|241190464|ref|YP_002967858.1|	IF2	1.7e-300	2e-300	translation initiation factor IF	995.3	2	944	1	944	IF2
Bifidobacterium_animalis_lactis_Bl_04_uid59359	gi|241190924|ref|YP_002968318.1|	LepA	8.2e-300	1e-299	GTP-binding protein LepA [Bifido	991.4	14	605	11	607	LepA
Bifidobacterium_animalis_lactis_Bl_04_uid59359	gi|241191300|ref|YP_002968694.1|	Tet	9.5e-263	1.1e-262	translation elongation factor [B	869.6	1	637	1	637	Tet
Bifidobacterium_animalis_lactis_Bl_04_uid59359	gi|241190996|ref|YP_002968390.1|	Tet	8.6e-233	9.6e-233	ribosomal protection tetracyclin	770.6	1	633	1	639	Tet
Bifidobacterium_animalis_lactis_Bl_04_uid59359	gi|241191177|ref|YP_002968571.1|	TypA	2.4e-270	2.9e-270	GTP-binding elongation factor Ty	894	4	633	1	637	TypA
Bifidobacterium_animalis_lactis_DSM_10140_uid59357	gi|241196067|ref|YP_002969622.1|	EF-Tu	1.9e-210	2.1e-210	elongation factor Tu [Bifidobact	694.9	1	398	1	399	EF-Tu
Bifidobacterium_animalis_lactis_DSM_10140_uid59357	gi|241196066|ref|YP_002969621.1|	EFG	0	0	elongation factor G [Bifidobacte	1173.6	7	706	2	708	EFG
Bifidobacterium_animalis_lactis_DSM_10140_uid59357	gi|241195870|ref|YP_002969425.1|	IF2	1.7e-300	2e-300	translation initiation factor IF	995.3	2	944	1	944	IF2
Bifidobacterium_animalis_lactis_DSM_10140_uid59357	gi|241196330|ref|YP_002969885.1|	LepA	8.2e-300	1e-299	GTP-binding protein LepA [Bifido	991.4	14	605	11	607	LepA
Bifidobacterium_animalis_lactis_DSM_10140_uid59357	gi|241196706|ref|YP_002970261.1|	Tet	9.5e-263	1.1e-262	translation elongation factor [B	869.6	1	637	1	637	Tet
Bifidobacterium_animalis_lactis_DSM_10140_uid59357	gi|241196402|ref|YP_002969957.1|	Tet	8.6e-233	9.6e-233	ribosomal protection tetracyclin	770.6	1	633	1	639	Tet
Bifidobacterium_animalis_lactis_DSM_10140_uid59357	gi|241196583|ref|YP_002970138.1|	TypA	2.4e-270	2.9e-270	GTP-binding elongation factor Ty	894	4	633	1	637	TypA
Bifidobacterium_bifidum_PRL2010_uid59883	gi|311064658|ref|YP_003971383.1|	EF-Tu	4.7e-211	5.2e-211	protein translation rlongation f	697	1	398	1	399	EF-Tu
Bifidobacterium_bifidum_PRL2010_uid59883	gi|311064659|ref|YP_003971384.1|	EFG	0	0	protein translation elongation f	1160.3	7	706	2	708	EFG
Bifidobacterium_bifidum_PRL2010_uid59883	gi|311064862|ref|YP_003971588.1|	IF2	3.5e-303	4.1e-303	protein translation initiation f	1004.3	2	988	1	988	IF2
Bifidobacterium_bifidum_PRL2010_uid59883	gi|311064230|ref|YP_003970955.1|	LepA	1.2e-299	1.5e-299	GTP-binding protein LepA [Bifido	991	14	605	11	607	LepA
Bifidobacterium_bifidum_PRL2010_uid59883	gi|311064233|ref|YP_003970958.1|	Tet	8.8e-278	1e-277	translation elongation factor [B	919.4	3	682	1	682	Tet
Bifidobacterium_bifidum_PRL2010_uid59883	gi|311064011|ref|YP_003970736.1|	TypA	6.4e-270	7.8e-270	GTP-binding protein TypA/BipA [B	892.7	4	634	1	637	TypA
Bifidobacterium_bifidum_S17_uid59545	gi|310287772|ref|YP_003939030.1|	EF-Tu	4.9e-211	5.5e-211	translation elongation factor Tu	697	1	398	1	399	EF-Tu
Bifidobacterium_bifidum_S17_uid59545	gi|310287773|ref|YP_003939031.1|	EFG	0	0	translation elongation factor G	1160.3	7	706	2	708	EFG
Bifidobacterium_bifidum_S17_uid59545	gi|310287989|ref|YP_003939248.1|	IF2	2.5e-303	3e-303	Bacterial protein translation In	1004.8	2	988	1	988	IF2
Bifidobacterium_bifidum_S17_uid59545	gi|310287388|ref|YP_003938646.1|	LepA	1.3e-299	1.6e-299	GTP-binding protein lepA [Bifido	991	14	605	11	607	LepA
Bifidobacterium_bifidum_S17_uid59545	gi|310287392|ref|YP_003938650.1|	Tet	4.6e-277	5.2e-277	translation elongation factor [B	917.1	3	682	1	682	Tet
Bifidobacterium_bifidum_S17_uid59545	gi|310287148|ref|YP_003938406.1|	TypA	5.6e-270	6.8e-270	GTP-binding protein TypA/BipA [B	893	4	634	1	637	TypA
Bifidobacterium_dentium_Bd1_uid43091	gi|283455656|ref|YP_003360220.1|	EF-Tu	7.4e-146	8.3e-146	tuf protein translation Elongati	482.7	2	292	1	292	EF-Tu
Bifidobacterium_dentium_Bd1_uid43091	gi|283455655|ref|YP_003360219.1|	EFG	0	0	protein translation Elongation F	1176.8	7	706	2	708	EFG
Bifidobacterium_dentium_Bd1_uid43091	gi|283455399|ref|YP_003359963.1|	IF2	6.8e-300	7.9e-300	translation initiation factor IF	993.8	3	939	1	939	IF2
Bifidobacterium_dentium_Bd1_uid43091	gi|283455974|ref|YP_003360538.1|	LepA	5.3e-301	6.7e-301	GTP-binding protein LepA [Bifido	995.7	24	615	21	617	LepA
Bifidobacterium_dentium_Bd1_uid43091	gi|283455608|ref|YP_003360172.1|	Tet	7.6e-274	8.5e-274	tetracycline resistance protein	906.7	1	662	1	662	Tet
Bifidobacterium_dentium_Bd1_uid43091	gi|283456360|ref|YP_003360924.1|	TypA	3.1e-262	3.7e-262	GTP-binding protein TypA/BipA [B	867.7	1	622	1	626	TypA
Bifidobacterium_longum_BBMN68_uid60163	gi|312133110|ref|YP_004000449.1|	EF-Tu	6.6e-211	7.4e-211	tufb [Bifidobacterium longum sub	696.6	1	398	1	399	EF-Tu
Bifidobacterium_longum_BBMN68_uid60163	gi|312133111|ref|YP_004000450.1|	EFG	0	0	fusa4 [Bifidobacterium longum su	1148.3	6	704	1	706	EFG
Bifidobacterium_longum_BBMN68_uid60163	gi|312133909|ref|YP_004001248.1|	IF2	3.5e-299	5.5e-299	infb [Bifidobacterium longum sub	990.8	3	975	1	975	IF2
Bifidobacterium_longum_BBMN68_uid60163	gi|312132853|ref|YP_004000192.1|	LepA	6.3e-299	7.6e-299	lepa [Bifidobacterium longum sub	988.7	13	605	10	607	LepA
Bifidobacterium_longum_BBMN68_uid60163	gi|312132393|ref|YP_003999732.1|	Tet	3.2e-286	3.6e-286	protein [Bifidobacterium longum	947.4	1	741	1	741	Tet
Bifidobacterium_longum_BBMN68_uid60163	gi|312133051|ref|YP_004000390.1|	Tet	2.7e-233	3e-233	protein [Bifidobacterium longum	772.5	1	636	1	639	Tet
Bifidobacterium_longum_BBMN68_uid60163	gi|312132546|ref|YP_003999885.1|	TypA	2.9e-268	3.6e-268	typa [Bifidobacterium longum sub	887.3	4	634	1	637	TypA
Bifidobacterium_longum_DJO10A_uid58833	gi|189439715|ref|YP_001954796.1|	EF-Tu	7.3e-211	8.2e-211	elongation factor Tu [Bifidobact	696.6	1	398	1	399	EF-Tu
Bifidobacterium_longum_DJO10A_uid58833	gi|189439716|ref|YP_001954797.1|	EFG	0	0	elongation factor G [Bifidobacte	1148.3	6	704	1	706	EFG
Bifidobacterium_longum_DJO10A_uid58833	gi|189440605|ref|YP_001955686.1|	IF2	3.9e-299	6e-299	translation initiation factor IF	990.8	3	975	1	975	IF2
Bifidobacterium_longum_DJO10A_uid58833	gi|189439445|ref|YP_001954526.1|	LepA	6.9e-299	8.4e-299	GTP-binding protein LepA [Bifido	988.7	13	605	10	607	LepA
Bifidobacterium_longum_DJO10A_uid58833	gi|189438952|ref|YP_001954033.1|	Tet	3.1e-286	3.5e-286	translation elongation factor [B	947.5	1	741	1	741	Tet
Bifidobacterium_longum_DJO10A_uid58833	gi|189438898|ref|YP_001953979.1|	Tet	9.6e-109	1.2e-108	truncated tetracycline resistanc	361	1	247	1	254	Tet
Bifidobacterium_longum_DJO10A_uid58833	gi|189438897|ref|YP_001953978.1|	Tet	4e-102	4.4e-102	truncated tetracycline resistanc	339.3	1	343	1	346	Tet
Bifidobacterium_longum_DJO10A_uid58833	gi|189439109|ref|YP_001954190.1|	TypA	3.2e-268	4e-268	membrane GTPase for stress respo	887.3	4	634	1	637	TypA
Bifidobacterium_longum_infantis_157F_uid62693	gi|322688721|ref|YP_004208455.1|	EF-Tu	7.3e-211	8.2e-211	elongation factor Tu [Bifidobact	696.6	1	398	1	399	EF-Tu
Bifidobacterium_longum_infantis_157F_uid62693	gi|322688720|ref|YP_004208454.1|	EFG	0	0	elongation factor G [Bifidobacte	1148.3	6	704	1	706	EFG
Bifidobacterium_longum_infantis_157F_uid62693	gi|322689894|ref|YP_004209628.1|	IF2	3.3e-298	5.1e-298	translation initiation factor IF	987.7	3	975	1	975	IF2
Bifidobacterium_longum_infantis_157F_uid62693	gi|322689081|ref|YP_004208815.1|	LepA	7.6e-299	9.2e-299	GTP-binding protein LepA [Bifido	988.6	13	605	10	607	LepA
Bifidobacterium_longum_infantis_157F_uid62693	gi|322689602|ref|YP_004209336.1|	Tet	2.2e-286	2.5e-286	elongation factor [Bifidobacteri	948	1	741	1	741	Tet
Bifidobacterium_longum_infantis_157F_uid62693	gi|322689445|ref|YP_004209179.1|	TypA	3.2e-268	4e-268	GTP-binding protein [Bifidobacte	887.3	4	634	1	637	TypA
Bifidobacterium_longum_infantis_ATCC_15697_uid58677	gi|213692784|ref|YP_002323370.1|	EF-Tu	2.1e-210	2.4e-210	translation elongation factor Tu	695.4	1	398	1	399	EF-Tu
Bifidobacterium_longum_infantis_ATCC_15697_uid58677	gi|213692785|ref|YP_002323371.1|	EFG	0	0	translation elongation factor G	1148.7	6	704	1	706	EFG
Bifidobacterium_longum_infantis_ATCC_15697_uid58677	gi|213693051|ref|YP_002323637.1|	IF2	5.4e-297	1.1e-296	translation initiation factor IF	983.6	3	986	1	986	IF2
Bifidobacterium_longum_infantis_ATCC_15697_uid58677	gi|213692359|ref|YP_002322945.1|	LepA	1.4e-298	1.7e-298	GTP-binding protein LepA [Bifido	987.9	13	605	10	607	LepA
Bifidobacterium_longum_infantis_ATCC_15697_uid58677	gi|213691638|ref|YP_002322224.1|	Tet	1.5e-284	1.6e-284	small GTP-binding protein [Bifid	942.3	1	741	1	741	Tet
Bifidobacterium_longum_infantis_ATCC_15697_uid58677	gi|213691806|ref|YP_002322392.1|	TypA	4.3e-268	5.2e-268	GTP-binding protein TypA [Bifido	887.2	4	634	1	637	TypA
Bifidobacterium_longum_JCM_1217_uid62695	gi|322690706|ref|YP_004220276.1|	EF-Tu	7e-211	7.9e-211	elongation factor Tu [Bifidobact	696.6	1	398	1	399	EF-Tu
Bifidobacterium_longum_JCM_1217_uid62695	gi|322690705|ref|YP_004220275.1|	EFG	0	0	elongation factor G [Bifidobacte	1148.3	6	704	1	706	EFG
Bifidobacterium_longum_JCM_1217_uid62695	gi|322691835|ref|YP_004221405.1|	IF2	3.8e-299	5.8e-299	translation initiation factor IF	990.8	3	975	1	975	IF2
Bifidobacterium_longum_JCM_1217_uid62695	gi|322690963|ref|YP_004220533.1|	LepA	6.7e-299	8.1e-299	GTP-binding protein LepA [Bifido	988.7	13	605	10	607	LepA
Bifidobacterium_longum_JCM_1217_uid62695	gi|322691563|ref|YP_004221133.1|	Tet	3.7e-286	4.2e-286	elongation factor [Bifidobacteri	947.2	1	741	1	741	Tet
Bifidobacterium_longum_JCM_1217_uid62695	gi|322691413|ref|YP_004220983.1|	TypA	3.1e-268	3.8e-268	GTP-binding protein [Bifidobacte	887.3	4	634	1	637	TypA
Bifidobacterium_longum_JDM301_uid49131	gi|296453758|ref|YP_003660901.1|	EF-Tu	1.3e-210	1.4e-210	translation elongation factor Tu	695.8	1	398	1	399	EF-Tu
Bifidobacterium_longum_JDM301_uid49131	gi|296453756|ref|YP_003660899.1|	EFG	0	0	translation elongation factor G	1150	6	704	1	706	EFG
Bifidobacterium_longum_JDM301_uid49131	gi|296454834|ref|YP_003661978.1|	IF2	3.8e-299	5.9e-299	translation initiation factor IF	990.8	3	975	1	975	IF2
Bifidobacterium_longum_JDM301_uid49131	gi|296454056|ref|YP_003661199.1|	LepA	7.4e-299	8.9e-299	GTP-binding protein LepA [Bifido	988.6	13	605	10	607	LepA
Bifidobacterium_longum_JDM301_uid49131	gi|296454532|ref|YP_003661675.1|	Tet	1.2e-284	1.4e-284	small GTP-binding protein [Bifid	942.3	1	741	1	741	Tet
Bifidobacterium_longum_JDM301_uid49131	gi|296454383|ref|YP_003661526.1|	Tet	8.4e-233	9.4e-233	translation elongation factor G	771	1	635	1	639	Tet
Bifidobacterium_longum_JDM301_uid49131	gi|296454357|ref|YP_003661500.1|	TypA	2.6e-268	3.2e-268	GTP-binding protein TypA [Bifido	887.6	4	634	1	637	TypA
Bifidobacterium_longum_NCC2705_uid57939	gi|23465666|ref|NP_696269.1|	EF-Tu	6.3e-211	7.1e-211	elongation factor Tu [Bifidobact	696.6	1	398	1	399	EF-Tu
Bifidobacterium_longum_NCC2705_uid57939	gi|23465667|ref|NP_696270.1|	EFG	0	0	elongation factor G [Bifidobacte	1148.3	6	704	1	706	EFG
Bifidobacterium_longum_NCC2705_uid57939	gi|23466165|ref|NP_696768.1|	IF2	4.4e-300	6.1e-300	translation initiation factor IF	993.9	3	954	1	954	IF2
Bifidobacterium_longum_NCC2705_uid57939	gi|23465422|ref|NP_696025.1|	LepA	6e-299	7.3e-299	GTP-binding protein LepA [Bifido	988.7	13	605	10	607	LepA
Bifidobacterium_longum_NCC2705_uid57939	gi|23464699|ref|NP_695302.1|	Tet	2.7e-286	3e-286	hypothetical protein BL0072 [Bif	947.5	1	741	1	741	Tet
Bifidobacterium_longum_NCC2705_uid57939	gi|23465941|ref|NP_696544.1|	TypA	2.8e-268	3.4e-268	GTP-binding elongation factor Ty	887.3	4	634	1	637	TypA
Bigelowiella_natans	jgi|Bigna1|90645|estExt_fgenesh1_pg.C_750065	aIF2g	2e-69	1.2e-41		143.4	359	550	349	554	aIF2g
Bigelowiella_natans	jgi|Bigna1|45092|e_gw1.111.16.1	cEFG	0	0		1340.5	4	696	2	700	cEFG
Bigelowiella_natans	jgi|Bigna1|38303|e_gw1.25.9.1	cLepA	0	0		1154.9	28	648	13	650	cLepA
Bigelowiella_natans	jgi|Bigna1|67808|fgenesh1_pg.4_#_302	eEF1A	6.6e-116	7.3e-116		388	1	392	1	395	eEF1A
Bigelowiella_natans	jgi|Bigna1|54579|estExt_Genewise1Plus.C_380006	eEF2	0	0		1278	1	842	1	842	eEF2
Bigelowiella_natans	jgi|Bigna1|41332|e_gw1.51.5.1	eEF2	3.1e-303	3.7e-303		1007.8	31	879	4	879	eEF2
Bigelowiella_natans	jgi|Bigna1|72256|fgenesh1_pg.19_#_52	eEF2	8.7e-228	1.3e-227		757.8	150	923	125	931	eEF2
Bigelowiella_natans	jgi|Bigna1|36951|e_gw1.17.41.1	EFL	1.9e-218	2.3e-218		725.8	14	508	13	510	EFL
Bigelowiella_natans	jgi|Bigna1|48294|estExt_Genewise1.C_250046	EFL	3e-218	3.4e-218		725.2	15	509	13	510	EFL
Bigelowiella_natans	jgi|Bigna1|73872|fgenesh1_pg.26_#_120	EFL	5.5e-211	2.3e-206		686.3	94	426	92	427	EFL
Bigelowiella_natans	jgi|Bigna1|70308|fgenesh1_pg.11_#_199	eGTPBP	1.1e-263	1.4e-263		877.5	1	1008	1	1009	eGTPBP
Bigelowiella_natans	jgi|Bigna1|92408|estExt_fgenesh1_pm.C_200027	eGTPBP	7.3e-177	8.7e-177		590.3	28	500	1	504	eGTPBP
Bigelowiella_natans	jgi|Bigna1|52277|estExt_Genewise1Plus.C_60277	eIF2g	5.4e-237	6.1e-237		787.1	10	462	1	466	eIF2g
Bigelowiella_natans	jgi|Bigna1|75334|fgenesh1_pg.34_#_23	eIF5B	0	0		1129.6	34	1529	11	1531	eIF5B
Bigelowiella_natans	jgi|Bigna1|92617|estExt_fgenesh1_pm.C_420007	eIF5B	0	0		1171.2	11	610	4	611	eIF5B
Bigelowiella_natans	jgi|Bigna1|92204|estExt_fgenesh1_pm.C_60045	eRF3	3.6e-216	4.4e-216		719.4	5	434	1	436	eRF3
Bigelowiella_natans	jgi|Bigna1|130629|aug1.12_g5337	eRF3	2.9e-161	7.2e-161		537	1	428	1	432	eRF3
Bigelowiella_natans	jgi|Bigna1|19283|gw1.22.4.1	eSelB	1.8e-216	2.2e-216		720.4	2	513	1	514	eSelB
Bigelowiella_natans	jgi|Bigna1|40734|e_gw1.45.51.1	Hbs1	1.1e-123	1.3e-123		414	1	220	1	225	Hbs1
Bigelowiella_natans	jgi|Bigna1|73818|fgenesh1_pg.26_#_66	IF2	1.4e-218	1.4e-218		728.4	177	703	160	705	IF2
Bigelowiella_natans	jgi|Bigna1|38920|e_gw1.29.94.1	mEFG1	0	0		1163.4	12	705	7	707	mEFG1
Bigelowiella_natans	jgi|Bigna1|91502|estExt_fgenesh1_pg.C_1030020	mEFG2	1.8e-271	2.4e-271		903.2	103	967	99	968	mEFG2
Bigelowiella_natans	jgi|Bigna1|38594|e_gw1.26.45.1	mEFTu	2e-209	2.4e-209		695.7	22	423	3	423	mEFTu
Bigelowiella_natans	jgi|Bigna1|44167|e_gw1.90.9.1	mIF2	6.8e-214	7.7e-214		713.7	1	528	1	531	mIF2
Bigelowiella_natans	jgi|Bigna1|139199|aug1.49_g13907	mIF2	1.5e-79	9.1e-77		259.5	16	551	2	559	mIF2
Bigelowiella_natans	jgi|Bigna1|44994|e_gw1.108.9.1	mLepA	4.6e-242	5.2e-242		805.1	1	594	1	596	mLepA
Bigelowiella_natans	jgi|Bigna1|141718|aug1.64_g16426	mTypA	2.5e-243	2.9e-243		808.9	6	604	1	644	mTypA
Bigelowiella_natans	jgi|Bigna1|58386|fgenesh1_pm.83_#_3	oRF3	2.5e-279	3e-279		927.6	21	531	2	532	oRF3
Bigelowiella_natans	jgi|Bigna1|66383|fgenesh1_pg.1_#_418	Ria1	0	0		1112.1	31	1274	2	1274	Ria1
Bigelowiella_natans	jgi|Bigna1|52087|estExt_Genewise1Plus.C_50133	TypA	1.3e-259	1.6e-259		862.3	1	563	1	566	TypA
Blattabacterium__Blattella_germanica__Bge_uid41533	gi|262341051|ref|YP_003283906.1|	CysN	5.9e-160	6.6e-160	sulfate adenylyltransferase subu	527.7	2	415	1	415	CysN
Blattabacterium__Blattella_germanica__Bge_uid41533	gi|262340950|ref|YP_003283805.1|	EF-Tu	6.2e-221	7e-221	translation elongation factor Tu	728	1	394	1	395	EF-Tu
Blattabacterium__Blattella_germanica__Bge_uid41533	gi|262341011|ref|YP_003283866.1|	EFG	0	0	translation elongation factor G	1124.7	3	696	1	698	EFG
Blattabacterium__Blattella_germanica__Bge_uid41533	gi|262340804|ref|YP_003283659.1|	IF2	2.9e-286	6.1e-286	translation initiation factor IF	946	73	857	1	864	IF2
Blattabacterium__Blattella_germanica__Bge_uid41533	gi|262340831|ref|YP_003283686.1|	LepA	5.6e-269	6.3e-269	GTP-binding protein [Blattabacte	888.3	4	596	1	597	LepA
Blattabacterium__Periplaneta_americana__BPLAN_uid41287	gi|261749532|ref|YP_003257218.1|	EF-Tu	6.9e-220	7.8e-220	translation elongation factor Tu	724.5	1	394	1	395	EF-Tu
Blattabacterium__Periplaneta_americana__BPLAN_uid41287	gi|261749472|ref|YP_003257158.1|	EFG	0	0	translation elongation factor G	1124.4	3	692	1	696	EFG
Blattabacterium__Periplaneta_americana__BPLAN_uid41287	gi|261749100|ref|YP_003256785.1|	IF2	7.5e-285	9.4e-284	translation initiation factor IF	938.7	96	891	1	895	IF2
Blattabacterium__Periplaneta_americana__BPLAN_uid41287	gi|261749650|ref|YP_003257336.1|	LepA	5.5e-268	6.1e-268	GTP-binding protein LepA [Blatta	885	4	595	1	596	LepA
Bordetella_avium_197N_uid61563	gi|187476520|ref|YP_784544.1|	EF-Tu	4.2e-228	4.7e-228	elongation factor Tu [Bordetella	754.1	1	395	1	396	EF-Tu
Bordetella_avium_197N_uid61563	gi|187476537|ref|YP_784561.1|	EF-Tu	4.2e-228	4.7e-228	elongation factor Tu [Bordetella	754.1	1	395	1	396	EF-Tu
Bordetella_avium_197N_uid61563	gi|187476536|ref|YP_784560.1|	EFG	0	0	elongation factor G [Bordetella	1231.1	1	698	1	700	EFG
Bordetella_avium_197N_uid61563	gi|187479389|ref|YP_787414.1|	EFG	0	0	elongation factor G [Bordetella	1204.6	1	699	1	701	EFG
Bordetella_avium_197N_uid61563	gi|187478884|ref|YP_786908.1|	IF2	0	6.1e-308	translation initiation factor IF	1021.3	2	1034	1	1034	IF2
Bordetella_avium_197N_uid61563	gi|187477628|ref|YP_785652.1|	LepA	1.7e-303	2e-303	GTP-binding protein LepA [Bordet	1004.8	1	595	1	596	LepA
Bordetella_avium_197N_uid61563	gi|187479815|ref|YP_787840.1|	RF3	1.1e-240	1.3e-240	peptide chain release factor 3 [	796.9	4	526	1	528	RF3
Bordetella_avium_197N_uid61563	gi|187479617|ref|YP_787642.1|	SelB	2.5e-223	2.8e-223	selenocysteine-specific elongati	741	1	621	1	623	SelB
Bordetella_avium_197N_uid61563	gi|187478881|ref|YP_786905.1|	TypA	3.1e-298	3.4e-298	GTP-binding protein [Bordetella	987.4	3	604	1	606	TypA
Bordetella_bronchiseptica_RB50_uid57613	gi|33602420|ref|NP_889980.1|	CysN	6e-173	7.3e-173	sulfate adenylyltransferase subu	573.4	13	431	5	432	CysN
Bordetella_bronchiseptica_RB50_uid57613	gi|33599000|ref|NP_886560.1|	EF-Tu	5.3e-228	5.9e-228	elongation factor Tu [Bordetella	754.3	1	396	1	396	EF-Tu
Bordetella_bronchiseptica_RB50_uid57613	gi|33599020|ref|NP_886580.1|	EF-Tu	5.3e-228	5.9e-228	elongation factor Tu [Bordetella	754.3	1	396	1	396	EF-Tu
Bordetella_bronchiseptica_RB50_uid57613	gi|33599019|ref|NP_886579.1|	EFG	0	0	elongation factor G [Bordetella	1219.2	1	698	1	700	EFG
Bordetella_bronchiseptica_RB50_uid57613	gi|33603234|ref|NP_890794.1|	EFG	0	0	elongation factor G [Bordetella	1217.2	1	699	1	701	EFG
Bordetella_bronchiseptica_RB50_uid57613	gi|33602222|ref|NP_889782.1|	IF2	0	0	translation initiation factor IF	1030.4	2	997	1	997	IF2
Bordetella_bronchiseptica_RB50_uid57613	gi|33602723|ref|NP_890283.1|	LepA	5.2e-305	5.9e-305	GTP-binding protein LepA [Bordet	1010.3	1	595	1	596	LepA
Bordetella_bronchiseptica_RB50_uid57613	gi|33603890|ref|NP_891450.1|	RF3	4.8e-238	5.5e-238	peptide chain release factor 3 [	788.8	4	526	1	528	RF3
Bordetella_bronchiseptica_RB50_uid57613	gi|33602219|ref|NP_889779.1|	TypA	4.1e-298	4.6e-298	GTP-binding elongation factor [B	987.5	3	605	1	606	TypA
Bordetella_parapertussis_12822_uid57615	gi|33596295|ref|NP_883938.1|	CysN	3.2e-173	3.9e-173	sulfate adenylyltransferase subu	574.1	13	431	5	432	CysN
Bordetella_parapertussis_12822_uid57615	gi|33594730|ref|NP_882373.1|	EF-Tu	4.4e-228	5e-228	elongation factor Tu [Bordetella	754.3	1	396	1	396	EF-Tu
Bordetella_parapertussis_12822_uid57615	gi|33594749|ref|NP_882392.1|	EF-Tu	4.4e-228	5e-228	elongation factor Tu [Bordetella	754.3	1	396	1	396	EF-Tu
Bordetella_parapertussis_12822_uid57615	gi|33594748|ref|NP_882391.1|	EFG	0	0	elongation factor G [Bordetella	1218.2	1	698	1	700	EFG
Bordetella_parapertussis_12822_uid57615	gi|33598323|ref|NP_885966.1|	EFG	0	0	elongation factor G [Bordetella	1206	1	697	1	699	EFG
Bordetella_parapertussis_12822_uid57615	gi|33596483|ref|NP_884126.1|	IF2	0	0	translation initiation factor IF	1036.1	2	969	1	969	IF2
Bordetella_parapertussis_12822_uid57615	gi|33597821|ref|NP_885464.1|	LepA	4.4e-305	4.9e-305	GTP-binding protein LepA [Bordet	1010.3	1	595	1	596	LepA
Bordetella_parapertussis_12822_uid57615	gi|33598815|ref|NP_886458.1|	RF3	6.2e-237	7e-237	peptide chain release factor 3 [	784.9	4	526	1	528	RF3
Bordetella_parapertussis_12822_uid57615	gi|33596486|ref|NP_884129.1|	TypA	3.7e-298	4.1e-298	GTP-binding elongation factor [B	987.4	3	605	1	606	TypA
Bordetella_pertussis_Tohama_I_uid57617	gi|33591281|ref|NP_878925.1|	EF-Tu	3.6e-228	4.1e-228	elongation factor Tu [Bordetella	754.3	1	396	1	396	EF-Tu
Bordetella_pertussis_Tohama_I_uid57617	gi|33594477|ref|NP_882121.1|	EF-Tu	3.6e-228	4.1e-228	elongation factor Tu [Bordetella	754.3	1	396	1	396	EF-Tu
Bordetella_pertussis_Tohama_I_uid57617	gi|33594476|ref|NP_882120.1|	EFG	0	0	elongation factor G [Bordetella	1218	1	698	1	700	EFG
Bordetella_pertussis_Tohama_I_uid57617	gi|33592375|ref|NP_880019.1|	IF2	0	0	translation initiation factor IF	1032	2	997	1	997	IF2
Bordetella_pertussis_Tohama_I_uid57617	gi|33593417|ref|NP_881061.1|	LepA	2.9e-305	3.3e-305	GTP-binding protein LepA [Bordet	1010.7	1	595	1	596	LepA
Bordetella_pertussis_Tohama_I_uid57617	gi|33591419|ref|NP_879063.1|	RF3	2.6e-238	3.3e-238	peptide chain release factor 3 [	789	11	534	8	536	RF3
Bordetella_pertussis_Tohama_I_uid57617	gi|33592378|ref|NP_880022.1|	TypA	3e-298	3.4e-298	GTP-binding elongation factor [B	987.4	3	605	1	606	TypA
Bordetella_petrii_DSM_12804_uid61631	gi|163856220|ref|YP_001630518.1|	CysN	1e-175	1.2e-175	sulfate adenylyltransferase subu	582.6	12	433	4	434	CysN
Bordetella_petrii_DSM_12804_uid61631	gi|163859275|ref|YP_001633573.1|	EF-Tu	1.1e-228	1.2e-228	elongation factor Tu [Bordetella	756.7	1	395	1	396	EF-Tu
Bordetella_petrii_DSM_12804_uid61631	gi|163859293|ref|YP_001633591.1|	EF-Tu	1.1e-228	1.2e-228	elongation factor Tu [Bordetella	756.7	1	395	1	396	EF-Tu
Bordetella_petrii_DSM_12804_uid61631	gi|163854955|ref|YP_001629253.1|	EFG	0	0	elongation factor G [Bordetella	1212.3	1	698	1	701	EFG
Bordetella_petrii_DSM_12804_uid61631	gi|163859276|ref|YP_001633574.1|	EFG	0	0	elongation factor G [Bordetella	1227.3	1	698	1	700	EFG
Bordetella_petrii_DSM_12804_uid61631	gi|163857445|ref|YP_001631743.1|	IF2	0	0	translation initiation factor IF	1048	2	991	1	991	IF2
Bordetella_petrii_DSM_12804_uid61631	gi|163856072|ref|YP_001630370.1|	LepA	2.3e-303	2.6e-303	GTP-binding protein LepA [Bordet	1004.9	1	595	1	596	LepA
Bordetella_petrii_DSM_12804_uid61631	gi|163854393|ref|YP_001628691.1|	RF3	1.1e-238	1.3e-238	peptide chain release factor 3 [	790.9	3	526	1	528	RF3
Bordetella_petrii_DSM_12804_uid61631	gi|163857442|ref|YP_001631740.1|	TypA	1.6e-297	1.8e-297	GTP-binding elongation factor [B	985.6	3	604	1	607	TypA
Borrelia_afzelii_PKo_uid58653	gi|111115305|ref|YP_709923.1|	EF-Tu	4.8e-201	5.4e-201	elongation factor Tu [Borrelia a	663.6	1	394	1	394	EF-Tu
Borrelia_afzelii_PKo_uid58653	gi|111115636|ref|YP_710254.1|	IF2	3.5e-272	4.2e-272	translation initiation factor IF	901.3	22	781	2	782	IF2
Borrelia_afzelii_PKo_uid58653	gi|111114910|ref|YP_709528.1|	LepA	5e-281	6e-281	GTP-binding protein LepA [Borrel	929.1	8	599	2	600	LepA
Borrelia_afzelii_PKo_uid58653	gi|111115366|ref|YP_709984.1|	spdEFG1	0	0	elongation factor G [Borrelia af	1286.2	1	692	1	693	spdEFG1
Borrelia_afzelii_PKo_uid58653	gi|111115524|ref|YP_710142.1|	spdEFG2	7.1e-282	7.9e-282	elongation factor G [Borrelia af	932.8	3	667	1	669	spdEFG2
Borrelia_burgdorferi_B31_uid57581	gi|161511078|ref|NP_212610.2|	EF-Tu	3e-201	3.4e-201	elongation factor Tu [Borrelia b	664.7	1	394	1	394	EF-Tu
Borrelia_burgdorferi_B31_uid57581	gi|15595146|ref|NP_212935.1|	IF2	1.3e-272	1.6e-272	translation initiation factor IF	903.1	22	881	1	882	IF2
Borrelia_burgdorferi_B31_uid57581	gi|15594434|ref|NP_212222.1|	LepA	6.3e-261	7.2e-261	GTP-binding protein LepA [Borrel	863.2	1	557	1	558	LepA
Borrelia_burgdorferi_B31_uid57581	gi|15594885|ref|NP_212674.1|	spdEFG1	0	0	elongation factor G [Borrelia bu	1286.3	1	692	1	693	spdEFG1
Borrelia_burgdorferi_B31_uid57581	gi|15595036|ref|NP_212825.1|	spdEFG2	1.7e-281	1.9e-281	elongation factor G [Borrelia bu	931.9	2	667	1	669	spdEFG2
Borrelia_burgdorferi_ZS7_uid59429	gi|218249944|ref|YP_002374986.1|	EF-Tu	2.3e-201	2.6e-201	translation elongation factor Tu	664.7	1	394	1	394	EF-Tu
Borrelia_burgdorferi_ZS7_uid59429	gi|218249792|ref|YP_002375300.1|	IF2	9e-273	1.1e-272	putative translation initiation	903.2	22	881	1	882	IF2
Borrelia_burgdorferi_ZS7_uid59429	gi|218249259|ref|YP_002374617.1|	LepA	4.8e-261	5.4e-261	GTP-binding protein LepA [Borrel	863.2	1	557	1	558	LepA
Borrelia_burgdorferi_ZS7_uid59429	gi|218249939|ref|YP_002375046.1|	spdEFG1	0	0	translation elongation factor G	1285.5	1	692	1	693	spdEFG1
Borrelia_burgdorferi_ZS7_uid59429	gi|218249795|ref|YP_002375191.1|	spdEFG2	7.9e-282	8.8e-282	translation elongation factor G	932.6	2	667	1	669	spdEFG2
Borrelia_duttonii_Ly_uid58791	gi|203284386|ref|YP_002222126.1|	EF-Tu	5.5e-201	6.2e-201	translation elongation factor TU	663.5	1	394	1	394	EF-Tu
Borrelia_duttonii_Ly_uid58791	gi|203284697|ref|YP_002222437.1|	IF2	3.2e-272	3.9e-272	translation initiation factor IF	901.5	25	878	2	879	IF2
Borrelia_duttonii_Ly_uid58791	gi|203284013|ref|YP_002221753.1|	LepA	2.1e-257	2.3e-257	GTP-binding membrane protein [Bo	851.2	1	553	1	554	LepA
Borrelia_duttonii_Ly_uid58791	gi|203284445|ref|YP_002222185.1|	spdEFG1	0	0	translation elongation factor G	1293.1	1	692	1	693	spdEFG1
Borrelia_duttonii_Ly_uid58791	gi|203284589|ref|YP_002222329.1|	spdEFG2	1.2e-284	1.3e-284	translation elongation factor G	942.1	5	672	1	674	spdEFG2
Borrelia_garinii_PBi_uid58125	gi|51598730|ref|YP_072918.1|	EF-Tu	4.1e-201	4.6e-201	elongation factor Tu [Borrelia g	663.9	1	394	1	394	EF-Tu
Borrelia_garinii_PBi_uid58125	gi|51599053|ref|YP_073241.1|	IF2	5.2e-273	6.3e-273	translation initiation factor IF	904.1	20	882	1	883	IF2
Borrelia_garinii_PBi_uid58125	gi|51598351|ref|YP_072539.1|	LepA	2.4e-280	3e-280	GTP-binding protein LepA [Borrel	926.8	8	599	2	600	LepA
Borrelia_garinii_PBi_uid58125	gi|51598791|ref|YP_072979.1|	spdEFG1	0	0	elongation factor G [Borrelia ga	1285	1	692	1	693	spdEFG1
Borrelia_garinii_PBi_uid58125	gi|51598946|ref|YP_073134.1|	spdEFG2	5.9e-280	7.3e-280	elongation factor G [Borrelia ga	926.3	2	667	1	668	spdEFG2
Borrelia_hermsii_DAH_uid59225	gi|187918342|ref|YP_001883905.1|	EF-Tu	1.7e-200	1.9e-200	elongation factor Tu [Borrelia h	661.2	1	394	1	394	EF-Tu
Borrelia_hermsii_DAH_uid59225	gi|187918655|ref|YP_001884221.1|	IF2	2e-271	2.4e-271	translation initiation factor IF	898.2	30	869	2	872	IF2
Borrelia_hermsii_DAH_uid59225	gi|187917966|ref|YP_001883529.1|	LepA	3.5e-256	4e-256	GTP-binding protein LepA [Borrel	846.5	1	553	1	554	LepA
Borrelia_hermsii_DAH_uid59225	gi|187918402|ref|YP_001883965.1|	spdEFG1	0	0	elongation factor G [Borrelia he	1289.7	1	692	1	692	spdEFG1
Borrelia_hermsii_DAH_uid59225	gi|187918547|ref|YP_001884110.1|	spdEFG2	9e-286	1.1e-285	elongation factor G [Borrelia he	944.9	17	684	13	686	spdEFG2
Borrelia_recurrentis_A1_uid58793	gi|203287920|ref|YP_002222935.1|	EF-Tu	4.2e-201	4.7e-201	translation elongation factor TU	663.5	1	394	1	394	EF-Tu
Borrelia_recurrentis_A1_uid58793	gi|203288229|ref|YP_002223244.1|	IF2	8.8e-271	1.1e-270	translation initiation factor IF	896.3	25	878	2	879	IF2
Borrelia_recurrentis_A1_uid58793	gi|203287556|ref|YP_002222571.1|	LepA	3.9e-257	4.4e-257	GTP-binding membrane protein [Bo	849.9	1	553	1	554	LepA
Borrelia_recurrentis_A1_uid58793	gi|203287979|ref|YP_002222994.1|	spdEFG1	0	0	translation elongation factor G	1292.1	1	692	1	693	spdEFG1
Borrelia_recurrentis_A1_uid58793	gi|203288123|ref|YP_002223138.1|	spdEFG2	8.1e-285	9e-285	translation elongation factor G	942.2	5	672	1	674	spdEFG2
Borrelia_turicatae_91E135_uid58311	gi|119953265|ref|YP_945474.1|	EF-Tu	2.6e-199	2.9e-199	elongation factor Tu [Borrelia t	657.3	1	394	1	394	EF-Tu
Borrelia_turicatae_91E135_uid58311	gi|119953578|ref|YP_945788.1|	IF2	5.3e-271	6.4e-271	translation initiation factor IF	896.8	25	860	2	861	IF2
Borrelia_turicatae_91E135_uid58311	gi|119952890|ref|YP_945099.1|	LepA	2.8e-281	3.4e-281	GTP-binding protein LepA [Borrel	929.3	7	599	2	600	LepA
Borrelia_turicatae_91E135_uid58311	gi|119953324|ref|YP_945533.1|	spdEFG1	0	0	elongation factor G [Borrelia tu	1288	1	690	1	691	spdEFG1
Borrelia_turicatae_91E135_uid58311	gi|119953469|ref|YP_945678.1|	spdEFG2	7.5e-285	9.1e-285	elongation factor G [Borrelia tu	941.9	16	684	12	685	spdEFG2
Bos_taurus	gi|297470408|ref|XP_002683933.1|	CysN	5.8e-135	6.6e-135	PREDICTED: predicted protein-lik	451.1	1	323	1	324	CysN
Bos_taurus	gi|68299807|ref|NP_776960.1|	eEF1A	9.6e-269	1.2e-268	elongation factor 1-alpha 1 [Bos	892.2	1	458	1	459	eEF1A
Bos_taurus	gi|119938328|ref|XP_001249988.1|	eEF1A	1.4e-267	1.7e-267	PREDICTED: eukaryotic translatio	888.3	1	458	1	459	eEF1A
Bos_taurus	gi|82697357|ref|NP_001032541.1|	eEF1A	1.7e-265	2e-265	elongation factor 1-alpha 2 [Bos	881.5	1	458	1	459	eEF1A
Bos_taurus	gi|297476922|ref|XP_002689033.1|	eEF1A	1.2e-263	1.4e-263	PREDICTED: eukaryotic translatio	875.5	1	458	1	459	eEF1A
Bos_taurus	gi|119895207|ref|XP_001251588.1|	eEF1A	1.4e-263	1.7e-263	PREDICTED: eukaryotic translatio	875.2	1	458	1	459	eEF1A
Bos_taurus	gi|297489308|ref|XP_002707888.1|	eEF1A	2.7e-261	3.2e-261	PREDICTED: eukaryotic translatio	867.7	1	457	1	458	eEF1A
Bos_taurus	gi|194668915|ref|XP_001789118.1|	eEF1A	4.1e-261	4.9e-261	PREDICTED: eukaryotic translatio	867.1	1	457	1	458	eEF1A
Bos_taurus	gi|297463764|ref|XP_002702894.1|	eEF1A	5.9e-253	7.1e-253	PREDICTED: eukaryotic translatio	840.2	1	458	1	459	eEF1A
Bos_taurus	gi|297489073|ref|XP_002697322.1|	eEF1A	5.9e-253	7.1e-253	PREDICTED: eukaryotic translatio	840.2	1	458	1	459	eEF1A
Bos_taurus	gi|297476972|ref|XP_002689070.1|	eEF1A	4.7e-251	5.7e-251	PREDICTED: eukaryotic translatio	833.9	1	456	1	457	eEF1A
Bos_taurus	gi|297489377|ref|XP_002697543.1|	eEF1A	3.2e-130	3.9e-130	PREDICTED: EF1a-like protein-lik	435.6	1	204	1	228	eEF1A
Bos_taurus	gi|119889427|ref|XP_001255305.1|	eEF1A	1.8e-73	2e-73	PREDICTED: eukaryotic translatio	248.7	7	182	1	184	eEF1A
Bos_taurus	gi|297472746|ref|XP_002686126.1|	eEF1A	1.8e-73	2e-73	PREDICTED: eukaryotic translatio	248.7	7	182	1	184	eEF1A
Bos_taurus	gi|297478201|ref|XP_002689930.1|	eEF1A	7.5e-58	8.7e-58	PREDICTED: eukaryotic translatio	197.2	1	96	1	102	eEF1A
Bos_taurus	gi|115497900|ref|NP_001068589.1|	eEF2	0	0	elongation factor 2 [Bos taurus]	1544.7	1	858	1	858	eEF2
Bos_taurus	gi|62988290|ref|NP_001017938.1|	eGTPBP1	2.6e-304	3.4e-304	GTP-binding protein 1 [Bos tauru	1011.1	49	571	22	585	eGTPBP1
Bos_taurus	gi|134085918|ref|NP_001076890.1|	eGTPBP2	8.8e-245	1.1e-244	GTP-binding protein 2 [Bos tauru	814.5	50	597	26	601	eGTPBP2
Bos_taurus	gi|114051898|ref|NP_001039582.1|	eIF2g	8.5e-265	1e-264	eukaryotic translation initiatio	879.4	12	469	5	471	eIF2g
Bos_taurus	gi|297493549|ref|XP_002700508.1|	eIF2g	2.7e-57	3.1e-57	PREDICTED: eukaryotic translatio	195.2	12	129	2	129	eIF2g
Bos_taurus	gi|148234060|ref|NP_001091540.1|	eRF3-2	0	0	eukaryotic peptide chain release	1272.7	1	605	1	605	eRF3-2
Bos_taurus	gi|297493146|ref|XP_002700131.1|	eRF3-2	0	0	PREDICTED: Ef1alpha-like factor-	1447.8	1	631	1	631	eRF3-2
Bos_taurus	gi|76682118|ref|XP_582247.2|	eRF3-2	0	0	PREDICTED: Ef1alpha-like factor-	1447.8	1	631	1	631	eRF3-2
Bos_taurus	gi|134085617|ref|NP_001076933.1|	eSelB	3.2e-244	3.6e-244	selenocysteine-specific elongati	812.7	3	587	1	589	eSelB
Bos_taurus	gi|114053329|ref|NP_001039963.1|	Hbs1	6e-268	6.7e-268	HBS1-like protein [Bos taurus]	891.2	1	685	1	686	Hbs1
Bos_taurus	gi|297471164|ref|XP_002685002.1|	mEFG1	0	0	PREDICTED: G elongation factor,	1213.1	46	739	27	750	mEFG1
Bos_taurus	gi|76660421|ref|XP_870051.1|	mEFG1	0	0	PREDICTED: G elongation factor,	1213.1	46	739	27	750	mEFG1
Bos_taurus	gi|156120865|ref|NP_001095579.1|	mEFG2	7.4e-303	2e-302	ribosome-releasing factor 2, mit	1006.6	58	775	2	777	mEFG2
Bos_taurus	gi|27806367|ref|NP_776632.1|	mEFTu	3.7e-224	4.4e-224	elongation factor Tu, mitochondr	744.9	38	441	5	443	mEFTu
Bos_taurus	gi|27806007|ref|NP_776818.1|	mIF2	6.3e-284	7.6e-284	translation initiation factor IF	946.3	71	724	51	727	mIF2
Bos_taurus	gi|156120781|ref|NP_001095537.1|	mLepA	0	0	GTP-binding protein GUF1 homolog	1118.1	42	668	20	669	mLepA
Bos_taurus	gi|297463346|ref|XP_606001.5|	Ria1	0	0	PREDICTED: elongation factor Tu	1364	1	1078	1	1082	Ria1
Bos_taurus	gi|297488002|ref|XP_002696652.1|	Ria1	0	0	PREDICTED: elongation factor Tu	1505.3	1	1129	1	1129	Ria1
Bos_taurus	gi|297488004|ref|XP_002696653.1|	Ria1	0	0	PREDICTED: elongation factor Tu	1339.8	33	1078	32	1078	Ria1
Bos_taurus	gi|134085912|ref|NP_001076865.1|	Snu114	0	0	116 kDa U5 small nuclear ribonuc	1614.9	1	967	1	968	Snu114
Brachybacterium_faecium_DSM_4810_uid58649	gi|257069514|ref|YP_003155769.1|	EF-Tu	1.9e-214	2.2e-214	translation elongation factor 1A	709	1	394	1	395	EF-Tu
Brachybacterium_faecium_DSM_4810_uid58649	gi|257069515|ref|YP_003155770.1|	EFG	0	0	translation elongation factor 2	1159.6	7	712	2	714	EFG
Brachybacterium_faecium_DSM_4810_uid58649	gi|257068215|ref|YP_003154470.1|	IF2	7.9e-290	9e-290	translation initiation factor 2	961	2	956	1	957	IF2
Brachybacterium_faecium_DSM_4810_uid58649	gi|257068891|ref|YP_003155146.1|	LepA	1.6e-301	1.9e-301	GTP-binding protein LepA [Brachy	998	23	615	20	616	LepA
Brachybacterium_faecium_DSM_4810_uid58649	gi|257068151|ref|YP_003154406.1|	SelB	3e-167	3.3e-167	selenocysteine-specific translat	555.7	2	591	1	594	SelB
Brachybacterium_faecium_DSM_4810_uid58649	gi|257068292|ref|YP_003154547.1|	TypA	4.3e-274	5e-274	GTP-binding protein TypA/BipA [B	907.4	5	637	3	639	TypA
Brachyspira_hyodysenteriae_WA1_uid59291	gi|225621026|ref|YP_002722284.1|	EF-Tu	4.4e-195	4.9e-195	elongation factor Tu [Brachyspir	645.1	1	408	1	408	EF-Tu
Brachyspira_hyodysenteriae_WA1_uid59291	gi|225621025|ref|YP_002722283.1|	EFG	0	0	elongation factor G [Brachyspira	1140.9	1	672	1	675	EFG
Brachyspira_hyodysenteriae_WA1_uid59291	gi|225621329|ref|YP_002722587.1|	EFGII	4.8e-252	5.7e-252	translation elongation factor G	835.4	3	689	1	691	EFGII
Brachyspira_hyodysenteriae_WA1_uid59291	gi|225620365|ref|YP_002721622.1|	IF2	2.8e-286	3.2e-286	translation initiation factor IF	949.1	26	776	1	777	IF2
Brachyspira_hyodysenteriae_WA1_uid59291	gi|225620814|ref|YP_002722072.1|	LepA	9.3e-291	1.1e-290	GTP-binding protein LepA [Brachy	962.3	5	599	2	600	LepA
Brachyspira_hyodysenteriae_WA1_uid59291	gi|225619308|ref|YP_002720534.1|	SelB	5.6e-156	7.2e-156	selenocysteine-specific translat	518	2	599	1	600	SelB
Brachyspira_murdochii_DSM_12563_uid48819	gi|296126863|ref|YP_003634115.1|	EF-Tu	1.3e-196	1.5e-196	translation elongation factor Tu	650.1	1	408	1	408	EF-Tu
Brachyspira_murdochii_DSM_12563_uid48819	gi|296126862|ref|YP_003634114.1|	EFG	0	0	translation elongation factor G	1170.1	1	687	1	690	EFG
Brachyspira_murdochii_DSM_12563_uid48819	gi|296125763|ref|YP_003633015.1|	EFGII	2.6e-250	3e-250	small GTP-binding protein [Brach	829.7	3	689	1	691	EFGII
Brachyspira_murdochii_DSM_12563_uid48819	gi|296126077|ref|YP_003633329.1|	IF2	8.3e-288	9.4e-288	translation initiation factor IF	954.2	12	773	1	774	IF2
Brachyspira_murdochii_DSM_12563_uid48819	gi|296126597|ref|YP_003633849.1|	LepA	1.2e-291	1.5e-291	GTP-binding protein LepA [Brachy	965.3	5	599	2	600	LepA
Brachyspira_murdochii_DSM_12563_uid48819	gi|296125537|ref|YP_003632789.1|	SelB	1.7e-152	2.7e-152	selenocysteine-specific translat	506.3	2	604	1	605	SelB
Brachyspira_pilosicoli_95_1000_uid50609	gi|300870649|ref|YP_003785520.1|	EF-Tu	8.7e-197	9.7e-197	elongation factor Tu [Brachyspir	650.5	1	408	1	408	EF-Tu
Brachyspira_pilosicoli_95_1000_uid50609	gi|300870650|ref|YP_003785521.1|	EFG	0	0	elongation factor G [Brachyspira	1148.6	1	672	1	675	EFG
Brachyspira_pilosicoli_95_1000_uid50609	gi|300870320|ref|YP_003785191.1|	EFGII	4e-249	4.8e-249	translation elongation factor G	825.5	3	689	1	691	EFGII
Brachyspira_pilosicoli_95_1000_uid50609	gi|300870397|ref|YP_003785268.1|	IF2	3.4e-286	4.2e-286	translation initiation factor IF	948.5	26	777	2	777	IF2
Brachyspira_pilosicoli_95_1000_uid50609	gi|300871584|ref|YP_003786457.1|	LepA	7.3e-291	8.8e-291	GTP-binding protein LepA [Brachy	962.4	5	599	2	600	LepA
Brachyspira_pilosicoli_95_1000_uid50609	gi|300869959|ref|YP_003784830.1|	SelB	8.3e-157	1e-156	selenocysteine specific translat	520.6	2	598	1	599	SelB
Bradyrhizobium_BTAi1_uid58505	gi|148256395|ref|YP_001240980.1|	cEFG	0	0	elongation factor G [Bradyrhizob	1195.6	3	688	1	690	EF-G
Bradyrhizobium_BTAi1_uid58505	gi|148251940|ref|YP_001236525.1|	CysN	2.4e-177	2.9e-177	sulfate adenylyltransferase subu	588.5	17	429	10	430	CysN
Bradyrhizobium_BTAi1_uid58505	gi|148258192|ref|YP_001242777.1|	CysN	7.1e-137	9.4e-137	sulfate adenylyltransferase subu	455.1	15	420	7	421	CysN
Bradyrhizobium_BTAi1_uid58505	gi|148256394|ref|YP_001240979.1|	EF-Tu	1.3e-229	1.5e-229	elongation factor Tu [Bradyrhizo	760.2	1	396	1	396	EF-Tu
Bradyrhizobium_BTAi1_uid58505	gi|148253332|ref|YP_001237917.1|	EFGII	3.3e-224	3.7e-224	elongation factor G [Bradyrhizob	745	1	652	1	655	EFGII
Bradyrhizobium_BTAi1_uid58505	gi|148251681|ref|YP_001236266.1|	IF2	5e-302	5.9e-302	translation initiation factor IF	1002.6	119	921	35	921	IF2
Bradyrhizobium_BTAi1_uid58505	gi|148258558|ref|YP_001243143.1|	LepA	2.5e-306	3.1e-306	GTP-binding protein LepA [Bradyr	1015.2	22	616	17	617	LepA
Bradyrhizobium_BTAi1_uid58505	gi|148255161|ref|YP_001239746.1|	RF3	8.8e-230	1e-229	peptide chain release factor 3 [	762.1	15	535	12	537	RF3
Bradyrhizobium_BTAi1_uid58505	gi|148251876|ref|YP_001236461.1|	TypA	1.6e-288	1.8e-288	GTP-binding protein typA/bipA [B	956.5	2	605	1	607	TypA
Bradyrhizobium_japonicum_USDA_110_uid57599	gi|27380514|ref|NP_772043.1|	cEFG	0	0	elongation factor G [Bradyrhizob	1195.4	3	688	1	690	EF-G
Bradyrhizobium_japonicum_USDA_110_uid57599	gi|27376586|ref|NP_768115.1|	CysN	2.1e-135	2.8e-135	NodQ bifunctional enzyme [Bradyr	450.3	17	422	8	423	CysN
Bradyrhizobium_japonicum_USDA_110_uid57599	gi|27380513|ref|NP_772042.1|	EF-Tu	6.9e-229	7.8e-229	elongation factor Tu [Bradyrhizo	758	1	396	1	396	EF-Tu
Bradyrhizobium_japonicum_USDA_110_uid57599	gi|27382525|ref|NP_774054.1|	EFGII	1.9e-232	2.3e-232	elongation factor G [Bradyrhizob	772.2	7	680	3	682	EFGII
Bradyrhizobium_japonicum_USDA_110_uid57599	gi|27375894|ref|NP_767423.1|	IF2	8.2e-302	9.8e-302	translation initiation factor IF	1002	115	902	24	902	IF2
Bradyrhizobium_japonicum_USDA_110_uid57599	gi|27383261|ref|NP_774790.1|	LepA	5.4e-305	6.6e-305	GTP-binding protein LepA [Bradyr	1010.9	20	615	17	616	LepA
Bradyrhizobium_japonicum_USDA_110_uid57599	gi|27379156|ref|NP_770685.1|	RF3	6.8e-231	7.8e-231	peptide chain release factor 3 [	765.9	17	536	13	538	RF3
Bradyrhizobium_japonicum_USDA_110_uid57599	gi|27375651|ref|NP_767180.1|	TypA	1.2e-287	1.3e-287	GTP-binding tyrosin phosphorylat	953.7	2	605	1	607	TypA
Bradyrhizobium_ORS278_uid58941	gi|146340054|ref|YP_001205102.1|	cEFG	0	0	elongation factor G [Bradyrhizob	1191	3	688	1	690	EF-G
Bradyrhizobium_ORS278_uid58941	gi|146342053|ref|YP_001207101.1|	CysN	3.5e-180	4.4e-180	putative bifunctional sulfate ad	597.6	10	420	2	421	CysN
Bradyrhizobium_ORS278_uid58941	gi|146338165|ref|YP_001203213.1|	CysN	8.8e-137	1.2e-136	bifunctional ATP-sulfurylase lar	454.6	15	420	7	421	CysN
Bradyrhizobium_ORS278_uid58941	gi|146340055|ref|YP_001205103.1|	EF-Tu	1.1e-229	1.3e-229	elongation factor Tu [Bradyrhizo	760.2	1	396	1	396	EF-Tu
Bradyrhizobium_ORS278_uid58941	gi|146342793|ref|YP_001207841.1|	EFGII	2.3e-232	2.7e-232	elongation factor G [Bradyrhizob	771.6	7	679	3	682	EFGII
Bradyrhizobium_ORS278_uid58941	gi|146337227|ref|YP_001202275.1|	IF2	7e-303	8.2e-303	translation initiation factor IF	1005.3	124	921	29	921	IF2
Bradyrhizobium_ORS278_uid58941	gi|146337850|ref|YP_001202898.1|	LepA	2.1e-306	2.6e-306	GTP-binding protein LepA [Bradyr	1015.3	22	616	17	617	LepA
Bradyrhizobium_ORS278_uid58941	gi|146340686|ref|YP_001205734.1|	RF3	4.3e-229	5e-229	peptide chain release factor RF-	759.6	16	535	12	537	RF3
Bradyrhizobium_ORS278_uid58941	gi|146340749|ref|YP_001205797.1|	spdEFG2	4.1e-259	4.6e-259	protein chain elongation factor	859.9	1	661	1	663	spdEFG2
Bradyrhizobium_ORS278_uid58941	gi|146337427|ref|YP_001202475.1|	TypA	3.1e-285	3.5e-285	GTP-binding protein typA/bipA [B	945.4	2	605	1	607	TypA
Branchiostoma_floridae	gi|260810141|ref|XP_002599862.1|	aEF1A	8.3e-138	1.5e-79	hypothetical protein BRAFLDRAFT_	161.9	48	230	45	231	aEF1A
Branchiostoma_floridae	gi|260802026|ref|XP_002595894.1|	aEF2	1.1e-106	2.6e-106	hypothetical protein BRAFLDRAFT_	356.8	28	445	24	451	aEF2
Branchiostoma_floridae	gi|261289491|ref|XP_002604722.1|	eEF1A	3.4e-262	4.1e-262	hypothetical protein BRAFLDRAFT_	870.4	1	457	1	458	eEF1A
Branchiostoma_floridae	gi|261289495|ref|XP_002604724.1|	eEF1A	6.3e-261	7.6e-261	hypothetical protein BRAFLDRAFT_	866.2	1	457	1	458	eEF1A
Branchiostoma_floridae	gi|260781721|ref|XP_002585950.1|	eEF1A	7.3e-241	8.2e-241	hypothetical protein BRAFLDRAFT_	800.2	1	451	1	452	eEF1A
Branchiostoma_floridae	gi|260810133|ref|XP_002599858.1|	eEF1A	2.9e-174	3.9e-161	hypothetical protein BRAFLDRAFT_	537.6	46	399	36	407	eEF1A
Branchiostoma_floridae	gi|260797930|ref|XP_002593953.1|	eEF1A	9.7e-169	1.5e-157	hypothetical protein BRAFLDRAFT_	525.8	35	420	33	423	eEF1A
Branchiostoma_floridae	gi|260810137|ref|XP_002599860.1|	eEF1A	3.9e-48	1e-36	hypothetical protein BRAFLDRAFT_	127.5	35	128	33	130	eEF1A
Branchiostoma_floridae	gi|260810145|ref|XP_002599864.1|	eEF1A	3.7e-40	3.9e-40	hypothetical protein BRAFLDRAFT_	138.7	1	113	1	116	eEF1A
Branchiostoma_floridae	gi|260813019|ref|XP_002601217.1|	eEF2	2.4e-142	2.7e-142	hypothetical protein BRAFLDRAFT_	476	2	284	1	284	eEF2
Branchiostoma_floridae	gi|261289727|ref|XP_002604840.1|	EF-Tu	1.8e-220	2e-220	hypothetical protein BRAFLDRAFT_	732.1	1	391	1	391	EF-Tu
Branchiostoma_floridae	gi|261289717|ref|XP_002604835.1|	EF-Tu	5.5e-220	6.5e-220	hypothetical protein BRAFLDRAFT_	730.4	34	424	32	425	EF-Tu
Branchiostoma_floridae	gi|261289729|ref|XP_002604841.1|	EF-Tu	6.4e-99	1.6e-65	hypothetical protein BRAFLDRAFT_	115	44	165	17	169	EF-Tu
Branchiostoma_floridae	gi|261289713|ref|XP_002604833.1|	EF-Tu	4e-68	5.7e-68	hypothetical protein BRAFLDRAFT_	230.1	4	130	1	138	EF-Tu
Branchiostoma_floridae	gi|260821561|ref|XP_002606101.1|	eGTPBP1	9.5e-296	1.4e-295	hypothetical protein BRAFLDRAFT_	982.4	39	575	3	583	eGTPBP1
Branchiostoma_floridae	gi|260836439|ref|XP_002613213.1|	eGTPBP2	2.4e-234	2.9e-234	hypothetical protein BRAFLDRAFT_	779.8	22	565	6	569	eGTPBP2
Branchiostoma_floridae	gi|260789552|ref|XP_002589810.1|	eIF2g	6.6e-269	8.1e-269	hypothetical protein BRAFLDRAFT_	892.6	13	476	3	477	eIF2g
Branchiostoma_floridae	gi|260828382|ref|XP_002609142.1|	eIF5B	0	0	hypothetical protein BRAFLDRAFT_	1197.3	3	612	1	612	eIF5B
Branchiostoma_floridae	gi|260800956|ref|XP_002595362.1|	eRF3	1.6e-245	1.8e-245	hypothetical protein BRAFLDRAFT_	816.8	5	459	1	460	eRF3
Branchiostoma_floridae	gi|260816080|ref|XP_002602800.1|	eSelB	2.6e-250	2.9e-250	hypothetical protein BRAFLDRAFT_	832.6	3	567	1	569	eSelB
Branchiostoma_floridae	gi|260793615|ref|XP_002591807.1|	Hbs1	3.4e-235	4.1e-235	hypothetical protein BRAFLDRAFT_	782.7	76	723	48	723	Hbs1
Branchiostoma_floridae	gi|260796947|ref|XP_002593466.1|	mEFG1	0	0	hypothetical protein BRAFLDRAFT_	1195	30	738	4	750	mEFG1
Branchiostoma_floridae	gi|260813667|ref|XP_002601538.1|	mEFG2	7.6e-278	4.5e-276	hypothetical protein BRAFLDRAFT_	919.2	40	743	9	746	mEFG2
Branchiostoma_floridae	gi|260833628|ref|XP_002611814.1|	mEFTu	1.4e-209	1.7e-209	hypothetical protein BRAFLDRAFT_	696.7	4	397	1	398	mEFTu
Branchiostoma_floridae	gi|261289715|ref|XP_002604834.1|	mEFTu	3.4e-122	4.1e-122	hypothetical protein BRAFLDRAFT_	408.6	55	287	30	289	mEFTu
Branchiostoma_floridae	gi|260836507|ref|XP_002613247.1|	mIF2	5.2e-165	3.8e-108	hypothetical protein BRAFLDRAFT_	173.4	1	72	1	75	mIF2
Branchiostoma_floridae	gi|260833390|ref|XP_002611640.1|	mLepA	3.5e-256	1.4e-136	hypothetical protein BRAFLDRAFT_	457	1	254	1	255	mLepA
Branchiostoma_floridae	gi|260829781|ref|XP_002609840.1|	Ria1	0	0	hypothetical protein BRAFLDRAFT_	1425.3	1	1112	1	1112	Ria1
Branchiostoma_floridae	gi|260788002|ref|XP_002589040.1|	Snu114	0	0	hypothetical protein BRAFLDRAFT_	1183.8	1	774	1	774	Snu114
Branchiostoma_floridae	gi|260804075|ref|XP_002596914.1|	Snu114	0	0	hypothetical protein BRAFLDRAFT_	1468.1	1	910	1	910	Snu114
Brevibacillus_brevis_NBRC_100599_uid59175	gi|226309804|ref|YP_002769698.1|	EF-Tu	7.1e-228	7.9e-228	elongation factor Tu [Brevibacil	754.2	1	394	1	396	EF-Tu
Brevibacillus_brevis_NBRC_100599_uid59175	gi|226309803|ref|YP_002769697.1|	EFG	0	0	elongation factor G [Brevibacill	1237.8	1	690	1	691	EFG
Brevibacillus_brevis_NBRC_100599_uid59175	gi|226313020|ref|YP_002772914.1|	IF2	0	0	translation initiation factor IF	1051.8	2	876	1	876	IF2
Brevibacillus_brevis_NBRC_100599_uid59175	gi|226311611|ref|YP_002771505.1|	LepA	0	0	GTP-binding protein LepA [Brevib	1051.8	7	602	4	603	LepA
Brevibacillus_brevis_NBRC_100599_uid59175	gi|226311797|ref|YP_002771691.1|	RF3	1.2e-239	1.5e-239	peptide chain release factor 3 [	794.2	8	523	4	526	RF3
Brevibacillus_brevis_NBRC_100599_uid59175	gi|226312555|ref|YP_002772449.1|	Tet	9e-252	1e-251	tetracycline resistant protein [	835.2	1	644	1	644	Tet
Brevibacillus_brevis_NBRC_100599_uid59175	gi|226313472|ref|YP_002773366.1|	TypA	5.5e-299	6.4e-299	GTP-binding protein TypA [Brevib	990.6	2	605	1	608	TypA
Brevundimonas_subvibrioides_ATCC_15264_uid42117	gi|302382904|ref|YP_003818727.1|	cEFG	0	0	translation elongation factor G	1143.6	3	691	1	693	EF-G
Brevundimonas_subvibrioides_ATCC_15264_uid42117	gi|302382603|ref|YP_003818426.1|	CysN	1.7e-157	2.5e-157	sulfate adenylyltransferase larg	521.6	17	414	12	416	CysN
Brevundimonas_subvibrioides_ATCC_15264_uid42117	gi|302382702|ref|YP_003818525.1|	EF-Tu	3.7e-224	4.1e-224	translation elongation factor Tu	741.1	1	395	1	396	EF-Tu
Brevundimonas_subvibrioides_ATCC_15264_uid42117	gi|302382905|ref|YP_003818728.1|	EF-Tu	3.7e-224	4.1e-224	translation elongation factor Tu	741.1	1	395	1	396	EF-Tu
Brevundimonas_subvibrioides_ATCC_15264_uid42117	gi|302381336|ref|YP_003817159.1|	IF2	5.9e-289	7.2e-289	translation initiation factor IF	958.2	117	1008	39	1008	IF2
Brevundimonas_subvibrioides_ATCC_15264_uid42117	gi|302381955|ref|YP_003817778.1|	LepA	1.6e-301	2e-301	GTP-binding protein LepA [Brevun	998.1	7	600	4	601	LepA
Brevundimonas_subvibrioides_ATCC_15264_uid42117	gi|302382305|ref|YP_003818128.1|	RF3	1.4e-211	1.6e-211	peptide chain release factor 3 [	700.9	5	546	2	548	RF3
Brevundimonas_subvibrioides_ATCC_15264_uid42117	gi|302381132|ref|YP_003816955.1|	TypA	5.7e-274	6.8e-274	GTP-binding protein TypA [Brevun	907.1	2	608	1	611	TypA
Brucella_abortus_bv__1_9_941_uid58019	gi|62290147|ref|YP_221940.1|	cEFG	0	0	elongation factor G [Brucella ab	1200.3	2	692	1	694	EF-G
Brucella_abortus_bv__1_9_941_uid58019	gi|62289168|ref|YP_220961.1|	CysN	4.4e-186	6.2e-186	bifunctional sulfate adenylyltra	615.8	16	432	11	433	CysN
Brucella_abortus_bv__1_9_941_uid58019	gi|62290146|ref|YP_221939.1|	EF-Tu	6.9e-225	7.8e-225	elongation factor Tu [Brucella a	743.4	1	391	1	391	EF-Tu
Brucella_abortus_bv__1_9_941_uid58019	gi|62290161|ref|YP_221954.1|	EF-Tu	6.9e-225	7.8e-225	elongation factor Tu [Brucella a	743.4	1	391	1	391	EF-Tu
Brucella_abortus_bv__1_9_941_uid58019	gi|62291002|ref|YP_222795.1|	IF2	8.4e-303	3.5e-302	translation initiation factor IF	1002.1	150	959	2	959	IF2
Brucella_abortus_bv__1_9_941_uid58019	gi|62317867|ref|YP_223720.1|	LepA	5.8e-307	7e-307	GTP-binding protein LepA [Brucel	1016	6	600	3	601	LepA
Brucella_abortus_bv__1_9_941_uid58019	gi|62317889|ref|YP_223742.1|	RF3	1.5e-225	1.9e-225	peptide chain release factor 3 [	746.7	6	518	2	521	RF3
Brucella_abortus_bv__1_9_941_uid58019	gi|62317296|ref|YP_223149.1|	TypA	2.7e-287	3.1e-287	GTP-binding protein TypA [Brucel	951	2	604	1	606	TypA
Brucella_abortus_S19_uid58873	gi|189024385|ref|YP_001935153.1|	cEFG	0	0	elongation factor G [Brucella ab	1200.3	2	692	1	694	EF-G
Brucella_abortus_S19_uid58873	gi|189023443|ref|YP_001934211.1|	CysN	4.3e-186	6e-186	bifunctional sulfate adenylyltra	615.8	16	432	11	433	CysN
Brucella_abortus_S19_uid58873	gi|189024384|ref|YP_001935152.1|	EF-Tu	6.7e-225	7.5e-225	elongation factor Tu [Brucella a	743.4	1	391	1	391	EF-Tu
Brucella_abortus_S19_uid58873	gi|189024397|ref|YP_001935165.1|	EF-Tu	6.7e-225	7.5e-225	elongation factor Tu [Brucella a	743.4	1	391	1	391	EF-Tu
Brucella_abortus_S19_uid58873	gi|189025214|ref|YP_001935982.1|	IF2	8.1e-303	3.4e-302	translation initiation factor IF	1002.1	150	959	2	959	IF2
Brucella_abortus_S19_uid58873	gi|189023117|ref|YP_001932858.1|	LepA	5.7e-307	6.8e-307	GTP-binding protein LepA [Brucel	1016	6	600	3	601	LepA
Brucella_abortus_S19_uid58873	gi|189023139|ref|YP_001932880.1|	RF3	1.5e-225	1.8e-225	PrfC, peptide chain release fact	746.7	6	518	2	521	RF3
Brucella_abortus_S19_uid58873	gi|189022554|ref|YP_001932295.1|	TypA	2.6e-287	3e-287	GTP-binding protein TYPA/BIPA [B	951	2	604	1	606	TypA
Brucella_canis_ATCC_23365_uid59009	gi|161619192|ref|YP_001593079.1|	cEFG	0	0	elongation factor G [Brucella ca	1200.6	2	692	1	694	EF-G
Brucella_canis_ATCC_23365_uid59009	gi|161618181|ref|YP_001592068.1|	CysN	2e-185	2.8e-185	bifunctional sulfate adenylyltra	613.7	16	432	11	433	CysN
Brucella_canis_ATCC_23365_uid59009	gi|161619191|ref|YP_001593078.1|	EF-Tu	7.3e-225	8.2e-225	elongation factor Tu [Brucella c	743.4	1	391	1	391	EF-Tu
Brucella_canis_ATCC_23365_uid59009	gi|161619206|ref|YP_001593093.1|	EF-Tu	7.3e-225	8.2e-225	elongation factor Tu [Brucella c	743.4	1	391	1	391	EF-Tu
Brucella_canis_ATCC_23365_uid59009	gi|161620073|ref|YP_001593960.1|	IF2	1.9e-302	7.9e-302	translation initiation factor IF	1001	150	959	2	959	IF2
Brucella_canis_ATCC_23365_uid59009	gi|161621087|ref|YP_001594973.1|	LepA	5.2e-308	6.2e-308	GTP-binding protein LepA [Brucel	1019.6	6	600	3	601	LepA
Brucella_canis_ATCC_23365_uid59009	gi|161621111|ref|YP_001594997.1|	RF3	4.3e-227	5.4e-227	peptide chain release factor 3 [	751.9	6	518	2	521	RF3
Brucella_canis_ATCC_23365_uid59009	gi|161620929|ref|YP_001594815.1|	TypA	1e-286	1.2e-286	GTP-binding protein TypA [Brucel	949.2	2	604	1	606	TypA
Brucella_melitensis_ATCC_23457_uid59241	gi|225852733|ref|YP_002732966.1|	cEFG	0	0	elongation factor G [Brucella me	1199.7	2	692	1	694	EF-G
Brucella_melitensis_ATCC_23457_uid59241	gi|225851725|ref|YP_002731958.1|	CysN	4.8e-186	6.7e-186	bifunctional sulfate adenylyltra	615.7	16	432	11	433	CysN
Brucella_melitensis_ATCC_23457_uid59241	gi|225852732|ref|YP_002732965.1|	EF-Tu	7e-225	7.9e-225	elongation factor Tu [Brucella m	743.4	1	391	1	391	EF-Tu
Brucella_melitensis_ATCC_23457_uid59241	gi|225852747|ref|YP_002732980.1|	EF-Tu	7e-225	7.9e-225	elongation factor Tu [Brucella m	743.4	1	391	1	391	EF-Tu
Brucella_melitensis_ATCC_23457_uid59241	gi|225853590|ref|YP_002733823.1|	IF2	1.6e-302	6.6e-302	translation initiation factor IF	1001.2	150	959	2	959	IF2
Brucella_melitensis_ATCC_23457_uid59241	gi|225686793|ref|YP_002734765.1|	LepA	3.3e-307	3.9e-307	GTP-binding protein LepA [Brucel	1016.9	6	600	3	601	LepA
Brucella_melitensis_ATCC_23457_uid59241	gi|225686815|ref|YP_002734787.1|	RF3	1.5e-225	1.9e-225	peptide chain release factor 3 [	746.7	6	518	2	521	RF3
Brucella_melitensis_ATCC_23457_uid59241	gi|225686637|ref|YP_002734609.1|	TypA	2.7e-287	3.2e-287	GTP-binding protein TypA [Brucel	951	2	604	1	606	TypA
Brucella_melitensis_biovar_Abortus_2308_uid62937	gi|82700070|ref|YP_414644.1|	cEFG	0	0	elongation factor G [Brucella me	1200.3	2	692	1	694	EF-G
Brucella_melitensis_biovar_Abortus_2308_uid62937	gi|82699108|ref|YP_413682.1|	CysN	4.3e-186	6.1e-186	bifunctional sulfate adenylyltra	615.8	16	432	11	433	CysN
Brucella_melitensis_biovar_Abortus_2308_uid62937	gi|82700069|ref|YP_414643.1|	EF-Tu	6.8e-225	7.6e-225	elongation factor Tu [Brucella m	743.4	1	391	1	391	EF-Tu
Brucella_melitensis_biovar_Abortus_2308_uid62937	gi|82700083|ref|YP_414657.1|	EF-Tu	6.8e-225	7.6e-225	elongation factor Tu [Brucella m	743.4	1	391	1	391	EF-Tu
Brucella_melitensis_biovar_Abortus_2308_uid62937	gi|82700911|ref|YP_415485.1|	IF2	8.2e-303	3.4e-302	translation initiation factor IF	1002.1	150	959	2	959	IF2
Brucella_melitensis_biovar_Abortus_2308_uid62937	gi|83269845|ref|YP_419136.1|	LepA	5.7e-307	6.9e-307	GTP-binding protein LepA [Brucel	1016	6	600	3	601	LepA
Brucella_melitensis_biovar_Abortus_2308_uid62937	gi|83269866|ref|YP_419157.1|	RF3	1.5e-225	1.8e-225	elongation factor Tu [Brucella m	746.7	6	518	2	521	RF3
Brucella_melitensis_biovar_Abortus_2308_uid62937	gi|83269277|ref|YP_418568.1|	TypA	2.7e-287	3.1e-287	elongation factor G [Brucella me	951	2	604	1	606	TypA
Brucella_melitensis_bv__1_16M_uid57735	gi|17987037|ref|NP_539671.1|	cEFG	0	0	elongation factor G [Brucella me	1201.4	2	692	1	694	EF-G
Brucella_melitensis_bv__1_16M_uid57735	gi|17988037|ref|NP_540671.1|	CysN	4.9e-186	6.8e-186	bifunctional sulfate adenylyltra	615.7	16	432	11	433	CysN
Brucella_melitensis_bv__1_16M_uid57735	gi|161511153|ref|NP_539659.2|	EF-Tu	7.2e-225	8e-225	elongation factor Tu [Brucella m	743.4	1	391	1	391	EF-Tu
Brucella_melitensis_bv__1_16M_uid57735	gi|17987038|ref|NP_539672.1|	EF-Tu	7.2e-225	8e-225	elongation factor Tu [Brucella m	743.4	1	391	1	391	EF-Tu
Brucella_melitensis_bv__1_16M_uid57735	gi|161511118|ref|NP_540882.2|	IF2	1.6e-302	6.7e-302	translation initiation factor IF	1001.2	150	959	2	959	IF2
Brucella_melitensis_bv__1_16M_uid57735	gi|17988604|ref|NP_541237.1|	LepA	3.3e-307	4e-307	GTP-binding protein LepA [Brucel	1016.9	6	600	3	601	LepA
Brucella_melitensis_bv__1_16M_uid57735	gi|17988580|ref|NP_541213.1|	RF3	3.1e-224	3.9e-224	peptide chain release factor 3 [	742.4	6	518	2	521	RF3
Brucella_melitensis_bv__1_16M_uid57735	gi|17988764|ref|NP_541397.1|	TypA	2.8e-287	3.2e-287	GTP-binding protein TYPA/BIPA [B	951	2	604	1	606	TypA
Brucella_microti_CCM_4915_uid59319	gi|256369660|ref|YP_003107170.1|	cEFG	0	0	elongation factor EF-2 [Brucella	1199.5	2	692	1	694	EF-G
Brucella_microti_CCM_4915_uid59319	gi|256368657|ref|YP_003106163.1|	CysN	7.4e-186	1e-185	bifunctional sulfate adenylyltra	615.2	16	432	11	433	CysN
Brucella_microti_CCM_4915_uid59319	gi|256369659|ref|YP_003107169.1|	EF-Tu	7.4e-225	8.3e-225	translation elongation factor Tu	743.4	1	391	1	391	EF-Tu
Brucella_microti_CCM_4915_uid59319	gi|256369673|ref|YP_003107183.1|	EF-Tu	7.4e-225	8.3e-225	translation elongation factor Tu	743.4	1	391	1	391	EF-Tu
Brucella_microti_CCM_4915_uid59319	gi|256370560|ref|YP_003108071.1|	IF2	3.7e-302	2.8e-301	translation initiation factor IF	999.2	180	973	13	973	IF2
Brucella_microti_CCM_4915_uid59319	gi|256015798|ref|YP_003105807.1|	LepA	5.2e-308	6.3e-308	GTP-binding protein LepA [Brucel	1019.6	6	600	3	601	LepA
Brucella_microti_CCM_4915_uid59319	gi|256015826|ref|YP_003105835.1|	RF3	4.4e-227	5.5e-227	peptide chain release factor 3 [	751.9	6	518	2	521	RF3
Brucella_microti_CCM_4915_uid59319	gi|256015638|ref|YP_003105647.1|	TypA	2.9e-287	3.3e-287	GTP-binding protein TypA [Brucel	951	2	604	1	606	TypA
Brucella_ovis_ATCC_25840_uid58113	gi|148560748|ref|YP_001259156.1|	cEFG	0	0	elongation factor G [Brucella ov	1200.5	2	692	1	694	EF-G
Brucella_ovis_ATCC_25840_uid58113	gi|148559962|ref|YP_001258223.1|	CysN	2.8e-185	3.9e-185	bifunctional sulfate adenylyltra	613.1	16	432	11	433	CysN
Brucella_ovis_ATCC_25840_uid58113	gi|148559711|ref|YP_001259169.1|	EF-Tu	6.5e-225	7.3e-225	elongation factor Tu [Brucella o	743.4	1	391	1	391	EF-Tu
Brucella_ovis_ATCC_25840_uid58113	gi|148560241|ref|YP_001259155.1|	EF-Tu	6.5e-225	7.3e-225	elongation factor Tu [Brucella o	743.4	1	391	1	391	EF-Tu
Brucella_ovis_ATCC_25840_uid58113	gi|148560135|ref|YP_001259959.1|	IF2	6.6e-302	5.2e-301	translation initiation factor IF	998.1	181	990	14	990	IF2
Brucella_ovis_ATCC_25840_uid58113	gi|148558176|ref|YP_001257949.1|	LepA	4.6e-308	5.6e-308	GTP-binding protein LepA [Brucel	1019.6	6	600	3	601	LepA
Brucella_ovis_ATCC_25840_uid58113	gi|148558417|ref|YP_001257970.1|	Tet	1.3e-62	4.4e-59	peptide chain release factor 3 [	197.7	9	436	8	445	Tet
Brucella_ovis_ATCC_25840_uid58113	gi|148558454|ref|YP_001257805.1|	TypA	2.5e-287	2.8e-287	GTP-binding protein TypA/BipA [B	951.1	2	604	1	606	TypA
Brucella_suis_1330_uid57927	gi|23502113|ref|NP_698240.1|	cEFG	0	0	elongation factor G [Brucella su	1200.6	2	692	1	694	EF-G
Brucella_suis_1330_uid57927	gi|23501105|ref|NP_697232.1|	CysN	2e-185	2.8e-185	bifunctional sulfate adenylyltra	613.7	16	432	11	433	CysN
Brucella_suis_1330_uid57927	gi|23502112|ref|NP_698239.1|	EF-Tu	7.4e-225	8.2e-225	elongation factor Tu [Brucella s	743.4	1	391	1	391	EF-Tu
Brucella_suis_1330_uid57927	gi|23502128|ref|NP_698255.1|	EF-Tu	7.4e-225	8.2e-225	elongation factor Tu [Brucella s	743.4	1	391	1	391	EF-Tu
Brucella_suis_1330_uid57927	gi|23503013|ref|NP_699140.1|	IF2	1.1e-302	4.7e-302	translation initiation factor IF	1001.8	150	959	2	959	IF2
Brucella_suis_1330_uid57927	gi|23500761|ref|NP_700201.1|	LepA	5.2e-308	6.3e-308	GTP-binding protein LepA [Brucel	1019.6	6	600	3	601	LepA
Brucella_suis_1330_uid57927	gi|23500785|ref|NP_700225.1|	RF3	4.4e-227	5.5e-227	peptide chain release factor 3 [	751.9	6	518	2	521	RF3
Brucella_suis_1330_uid57927	gi|23500603|ref|NP_700043.1|	TypA	8.3e-286	9.6e-286	GTP-binding protein TypA [Brucel	946.2	2	604	1	606	TypA
Brucella_suis_ATCC_23445_uid59015	gi|163843502|ref|YP_001627906.1|	cEFG	0	0	elongation factor G [Brucella su	1197.7	2	692	1	694	EF-G
Brucella_suis_ATCC_23445_uid59015	gi|163842462|ref|YP_001626866.1|	CysN	5e-186	6.9e-186	bifunctional sulfate adenylyltra	615.7	16	432	11	433	CysN
Brucella_suis_ATCC_23445_uid59015	gi|163843501|ref|YP_001627905.1|	EF-Tu	1.5e-224	1.7e-224	elongation factor Tu [Brucella s	742.3	1	391	1	391	EF-Tu
Brucella_suis_ATCC_23445_uid59015	gi|163843515|ref|YP_001627919.1|	EF-Tu	1.5e-224	1.7e-224	elongation factor Tu [Brucella s	742.3	1	391	1	391	EF-Tu
Brucella_suis_ATCC_23445_uid59015	gi|163844178|ref|YP_001628583.1|	IF2	8.8e-303	3.6e-302	translation initiation factor IF	1002.1	150	959	2	959	IF2
Brucella_suis_ATCC_23445_uid59015	gi|163845152|ref|YP_001622807.1|	LepA	5.2e-308	6.2e-308	GTP-binding protein LepA [Brucel	1019.6	6	600	3	601	LepA
Brucella_suis_ATCC_23445_uid59015	gi|163845174|ref|YP_001622829.1|	RF3	4.9e-226	6.2e-226	peptide chain release factor 3 [	748.4	6	518	2	521	RF3
Brucella_suis_ATCC_23445_uid59015	gi|163844994|ref|YP_001622649.1|	TypA	2.7e-287	3.1e-287	GTP-binding protein TypA [Brucel	951.1	2	604	1	606	TypA
Buchnera_aphidicola_5A__Acyrthosiphon_pisum__uid59285	gi|219681774|ref|YP_002468160.1|	CysN	3.2e-173	3.9e-173	sulfate adenylate transferase su	571.2	11	428	6	429	CysN
Buchnera_aphidicola_5A__Acyrthosiphon_pisum__uid59285	gi|219681872|ref|YP_002468258.1|	EF-Tu	4.8e-232	5.4e-232	elongation factor EF-Tu [Buchner	764.5	1	393	1	394	EF-Tu
Buchnera_aphidicola_5A__Acyrthosiphon_pisum__uid59285	gi|219681873|ref|YP_002468259.1|	EFG	0	0	elongation factor G [Buchnera ap	1196.8	1	701	1	702	EFG
Buchnera_aphidicola_5A__Acyrthosiphon_pisum__uid59285	gi|219681735|ref|YP_002468121.1|	IF2	1.7e-293	1.7e-293	translation initiation factor IF	970.9	91	862	62	864	IF2
Buchnera_aphidicola_5A__Acyrthosiphon_pisum__uid59285	gi|219681626|ref|YP_002468012.1|	LepA	4.3e-285	5.1e-285	GTP-binding protein LepA [Buchne	941.3	13	607	12	609	LepA
Buchnera_aphidicola_5A__Acyrthosiphon_pisum__uid59285	gi|219681888|ref|YP_002468274.1|	RF3	1.1e-228	1.3e-228	peptide chain release factor 3 [	754.8	5	525	2	526	RF3
Buchnera_aphidicola_5A__Acyrthosiphon_pisum__uid59285	gi|219681784|ref|YP_002468170.1|	TypA	3.2e-284	3.6e-284	GTP-binding protein BipA [Buchne	938.5	2	605	1	607	TypA
Buchnera_aphidicola_APS__Acyrthosiphon_pisum__uid57805	gi|15617022|ref|NP_240235.1|	CysN	3e-173	3.6e-173	sulfate adenylate transferase su	571.3	11	428	6	429	CysN
Buchnera_aphidicola_APS__Acyrthosiphon_pisum__uid57805	gi|28952057|ref|NP_240333.2|	EF-Tu	5e-232	5.6e-232	elongation factor Tu [Buchnera a	764.5	1	393	1	394	EF-Tu
Buchnera_aphidicola_APS__Acyrthosiphon_pisum__uid57805	gi|15617121|ref|NP_240334.1|	EFG	0	0	elongation factor G [Buchnera ap	1196.8	1	701	1	702	EFG
Buchnera_aphidicola_APS__Acyrthosiphon_pisum__uid57805	gi|15616982|ref|NP_240195.1|	IF2	1.8e-293	1.8e-293	translation initiation factor IF	970.9	91	862	62	864	IF2
Buchnera_aphidicola_APS__Acyrthosiphon_pisum__uid57805	gi|15616871|ref|NP_240084.1|	LepA	3.6e-285	4.4e-285	GTP-binding protein LepA [Buchne	941.6	13	607	12	609	LepA
Buchnera_aphidicola_APS__Acyrthosiphon_pisum__uid57805	gi|15617136|ref|NP_240349.1|	RF3	1.9e-228	2.1e-228	peptide chain release factor 3 [	754.1	5	525	2	526	RF3
Buchnera_aphidicola_APS__Acyrthosiphon_pisum__uid57805	gi|15617032|ref|NP_240245.1|	TypA	1.5e-284	1.7e-284	GTP-binding protein BipA [Buchne	939.6	2	605	1	607	TypA
Buchnera_aphidicola_Bp__Baizongia_pistaciae__uid57827	gi|27904944|ref|NP_778070.1|	EF-Tu	1.6e-229	1.8e-229	elongation factor Tu [Buchnera a	756.1	1	393	1	394	EF-Tu
Buchnera_aphidicola_Bp__Baizongia_pistaciae__uid57827	gi|27904945|ref|NP_778071.1|	EFG	0	0	elongation factor G [Buchnera ap	1166.3	1	707	1	709	EFG
Buchnera_aphidicola_Bp__Baizongia_pistaciae__uid57827	gi|27904830|ref|NP_777956.1|	IF2	1.4e-277	5.3e-277	translation initiation factor IF	916.2	114	876	60	876	IF2
Buchnera_aphidicola_Bp__Baizongia_pistaciae__uid57827	gi|27904737|ref|NP_777863.1|	LepA	2.5e-273	2.8e-273	GTP-binding protein LepA [Buchne	902.4	2	594	1	595	LepA
Buchnera_aphidicola_Bp__Baizongia_pistaciae__uid57827	gi|27904959|ref|NP_778085.1|	RF3	3.5e-217	4.2e-217	peptide chain release factor 3 [	716.6	8	530	2	532	RF3
Buchnera_aphidicola_Bp__Baizongia_pistaciae__uid57827	gi|27904865|ref|NP_777991.1|	TypA	1.1e-279	1.3e-279	GTP-binding protein TYPA/BIPA [B	923.3	10	609	8	616	TypA
Buchnera_aphidicola_Cc__Cinara_cedri__uid58579	gi|116515261|ref|YP_802890.1|	EF-Tu	5.1e-230	5.7e-230	elongation factor Tu [Buchnera a	757.2	1	393	1	394	EF-Tu
Buchnera_aphidicola_Cc__Cinara_cedri__uid58579	gi|116515262|ref|YP_802891.1|	EFG	0	0	hypothetical protein BCc_344 [Bu	1168	1	700	1	701	EFG
Buchnera_aphidicola_Cc__Cinara_cedri__uid58579	gi|116515164|ref|YP_802793.1|	IF2	1.2e-263	1.4e-263	hypothetical protein BCc_231 [Bu	871.4	17	716	1	717	IF2
Buchnera_aphidicola_Cc__Cinara_cedri__uid58579	gi|116515101|ref|YP_802730.1|	LepA	3.4e-272	3.8e-272	GTP-binding protein LepA [Buchne	898.2	1	596	1	596	LepA
Buchnera_aphidicola_Cc__Cinara_cedri__uid58579	gi|116515193|ref|YP_802822.1|	TypA	7.2e-261	8.6e-261	GTP-binding elongation factor fa	860.6	4	599	2	601	TypA
Buchnera_aphidicola_Sg__Schizaphis_graminum__uid57913	gi|21672772|ref|NP_660839.1|	EF-Tu	1.6e-232	1.8e-232	elongation factor Tu [Buchnera a	766	1	393	1	394	EF-Tu
Buchnera_aphidicola_Sg__Schizaphis_graminum__uid57913	gi|21672773|ref|NP_660840.1|	EFG	0	0	elongation factor G [Buchnera ap	1203.7	1	701	1	702	EFG
Buchnera_aphidicola_Sg__Schizaphis_graminum__uid57913	gi|21672640|ref|NP_660707.1|	IF2	6.5e-295	6.5e-295	translation initiation factor IF	975.6	92	865	57	867	IF2
Buchnera_aphidicola_Sg__Schizaphis_graminum__uid57913	gi|21672532|ref|NP_660599.1|	LepA	1.2e-286	1.4e-286	GTP-binding protein LepA [Buchne	946.5	4	599	3	600	LepA
Buchnera_aphidicola_Sg__Schizaphis_graminum__uid57913	gi|21672788|ref|NP_660855.1|	RF3	1.7e-228	2.1e-228	peptide chain release factor 3 [	754	6	528	3	529	RF3
Buchnera_aphidicola_Sg__Schizaphis_graminum__uid57913	gi|21672685|ref|NP_660752.1|	TypA	9.5e-284	1.1e-283	GTP-binding protein BipA [Buchne	936.9	2	604	1	607	TypA
Buchnera_aphidicola_Tuc7__Acyrthosiphon_pisum__uid59283	gi|219682329|ref|YP_002468713.1|	CysN	2.8e-173	3.4e-173	sulfate adenylate transferase su	571.4	11	428	6	429	CysN
Buchnera_aphidicola_Tuc7__Acyrthosiphon_pisum__uid59283	gi|219682427|ref|YP_002468811.1|	EF-Tu	4.8e-232	5.4e-232	elongation factor EF-Tu [Buchner	764.5	1	393	1	394	EF-Tu
Buchnera_aphidicola_Tuc7__Acyrthosiphon_pisum__uid59283	gi|219682428|ref|YP_002468812.1|	EFG	0	0	elongation factor G [Buchnera ap	1196.8	1	701	1	702	EFG
Buchnera_aphidicola_Tuc7__Acyrthosiphon_pisum__uid59283	gi|219682290|ref|YP_002468674.1|	IF2	4.2e-294	4.2e-294	translation initiation factor IF	972.9	91	862	62	864	IF2
Buchnera_aphidicola_Tuc7__Acyrthosiphon_pisum__uid59283	gi|219682183|ref|YP_002468567.1|	LepA	4.3e-285	5.1e-285	GTP-binding protein LepA [Buchne	941.3	13	607	12	609	LepA
Buchnera_aphidicola_Tuc7__Acyrthosiphon_pisum__uid59283	gi|219682443|ref|YP_002468827.1|	RF3	3.3e-228	3.8e-228	peptide chain release factor 3 [	753.2	5	525	2	526	RF3
Buchnera_aphidicola_Tuc7__Acyrthosiphon_pisum__uid59283	gi|219682339|ref|YP_002468723.1|	TypA	1.4e-284	1.6e-284	GTP-binding protein BipA [Buchne	939.6	2	605	1	607	TypA
Burkholderia_383_uid58073	gi|78066965|ref|YP_369734.1|	CysN	6e-188	7.8e-188	bifunctional sulfate adenylyltra	623.4	24	438	17	439	CysN
Burkholderia_383_uid58073	gi|78067271|ref|YP_370040.1|	CysN	4e-180	4.5e-180	sulfate adenylyltransferase subu	597.8	5	433	1	434	CysN
Burkholderia_383_uid58073	gi|78064909|ref|YP_367678.1|	EF-Tu	5.5e-230	6.1e-230	elongation factor Tu [Burkholder	761.5	1	396	1	396	EF-Tu
Burkholderia_383_uid58073	gi|78064922|ref|YP_367691.1|	EF-Tu	5.5e-230	6.1e-230	elongation factor Tu [Burkholder	761.5	1	396	1	396	EF-Tu
Burkholderia_383_uid58073	gi|78064921|ref|YP_367690.1|	EFG	0	0	elongation factor G [Burkholderi	1226.3	1	698	1	700	EFG
Burkholderia_383_uid58073	gi|78067329|ref|YP_370098.1|	EFG	0	0	elongation factor G [Burkholderi	1223.2	1	699	1	701	EFG
Burkholderia_383_uid58073	gi|78066111|ref|YP_368880.1|	IF2	0	0	translation initiation factor IF	1034	3	972	1	972	IF2
Burkholderia_383_uid58073	gi|78065716|ref|YP_368485.1|	LepA	0	0	GTP-binding protein LepA [Burkho	1023.3	2	595	1	596	LepA
Burkholderia_383_uid58073	gi|78062942|ref|YP_372850.1|	SelB	5e-227	5.6e-227	selenocysteine-specific translat	754.5	1	633	1	635	SelB
Burkholderia_383_uid58073	gi|78066118|ref|YP_368887.1|	TypA	9.5e-301	1.2e-300	GTP-binding protein TypA [Burkho	996.7	3	604	1	607	TypA
Burkholderia_ambifaria_AMMD_uid58303	gi|115352571|ref|YP_774410.1|	CysN	9e-181	1e-180	sulfate adenylyltransferase, lar	599.7	5	433	1	434	CysN
Burkholderia_ambifaria_AMMD_uid58303	gi|115350307|ref|YP_772146.1|	EF-Tu	4.7e-230	5.3e-230	elongation factor Tu [Burkholder	761.5	1	396	1	396	EF-Tu
Burkholderia_ambifaria_AMMD_uid58303	gi|115350320|ref|YP_772159.1|	EF-Tu	4.7e-230	5.3e-230	elongation factor Tu [Burkholder	761.5	1	396	1	396	EF-Tu
Burkholderia_ambifaria_AMMD_uid58303	gi|115350319|ref|YP_772158.1|	EFG	0	0	elongation factor G [Burkholderi	1225.9	1	698	1	700	EFG
Burkholderia_ambifaria_AMMD_uid58303	gi|115352627|ref|YP_774466.1|	EFG	0	0	elongation factor G [Burkholderi	1220	1	701	1	703	EFG
Burkholderia_ambifaria_AMMD_uid58303	gi|115351435|ref|YP_773274.1|	IF2	0	0	translation initiation factor IF	1039.2	3	971	1	971	IF2
Burkholderia_ambifaria_AMMD_uid58303	gi|115351062|ref|YP_772901.1|	LepA	0	0	GTP-binding protein LepA [Burkho	1026.1	2	595	1	596	LepA
Burkholderia_ambifaria_AMMD_uid58303	gi|115358132|ref|YP_775270.1|	SelB	9.1e-226	1e-225	selenocysteine-specific translat	750.1	1	633	1	635	SelB
Burkholderia_ambifaria_AMMD_uid58303	gi|115351442|ref|YP_773281.1|	TypA	1.1e-300	1.4e-300	GTP-binding protein TypA [Burkho	996.2	3	604	1	607	TypA
Burkholderia_ambifaria_MC40_6_uid58701	gi|172061430|ref|YP_001809082.1|	CysN	8.2e-181	9.2e-181	sulfate adenylyltransferase, lar	599.9	5	433	1	434	CysN
Burkholderia_ambifaria_MC40_6_uid58701	gi|172059326|ref|YP_001806978.1|	EF-Tu	1.2e-230	1.4e-230	elongation factor Tu [Burkholder	763.4	1	396	1	396	EF-Tu
Burkholderia_ambifaria_MC40_6_uid58701	gi|172059339|ref|YP_001806991.1|	EF-Tu	1.2e-230	1.4e-230	elongation factor Tu [Burkholder	763.4	1	396	1	396	EF-Tu
Burkholderia_ambifaria_MC40_6_uid58701	gi|172059338|ref|YP_001806990.1|	EFG	0	0	elongation factor G [Burkholderi	1229.6	1	698	1	700	EFG
Burkholderia_ambifaria_MC40_6_uid58701	gi|172061488|ref|YP_001809140.1|	EFG	0	0	elongation factor G [Burkholderi	1219.9	1	701	1	703	EFG
Burkholderia_ambifaria_MC40_6_uid58701	gi|172060474|ref|YP_001808126.1|	IF2	0	0	translation initiation factor IF	1034.9	3	972	1	972	IF2
Burkholderia_ambifaria_MC40_6_uid58701	gi|172060067|ref|YP_001807719.1|	LepA	0	0	GTP-binding protein LepA [Burkho	1026.1	2	595	1	596	LepA
Burkholderia_ambifaria_MC40_6_uid58701	gi|172062916|ref|YP_001810567.1|	SelB	8.9e-228	1e-227	selenocysteine-specific translat	756.7	1	633	1	635	SelB
Burkholderia_ambifaria_MC40_6_uid58701	gi|172060481|ref|YP_001808133.1|	TypA	1.1e-300	1.4e-300	GTP-binding protein TypA [Burkho	996.2	3	604	1	607	TypA
Burkholderia_CCGE1001_uid42975	gi|323525094|ref|YP_004227247.1|	CysN	9.3e-178	1e-177	sulfate adenylyltransferase larg	589.6	5	433	1	434	CysN
Burkholderia_CCGE1001_uid42975	gi|323527604|ref|YP_004229757.1|	EF-Tu	2.5e-230	2.7e-230	translation elongation factor Tu	762.3	1	396	1	396	EF-Tu
Burkholderia_CCGE1001_uid42975	gi|323527617|ref|YP_004229770.1|	EF-Tu	2.5e-230	2.7e-230	translation elongation factor Tu	762.3	1	396	1	396	EF-Tu
Burkholderia_CCGE1001_uid42975	gi|323527144|ref|YP_004229297.1|	EFG	0	0	translation elongation factor G	1229.2	1	700	1	701	EFG
Burkholderia_CCGE1001_uid42975	gi|323527605|ref|YP_004229758.1|	EFG	0	0	translation elongation factor G	1230.8	1	698	1	700	EFG
Burkholderia_CCGE1001_uid42975	gi|323525725|ref|YP_004227878.1|	IF2	0	0	translation initiation factor IF	1034.8	3	979	1	979	IF2
Burkholderia_CCGE1001_uid42975	gi|323526861|ref|YP_004229014.1|	LepA	0	0	GTP-binding protein LepA [Burkho	1026.8	2	595	1	596	LepA
Burkholderia_CCGE1001_uid42975	gi|323529122|ref|YP_004231274.1|	RF3	1e-237	1.2e-237	peptide chain release factor 3 [	787.9	4	524	1	526	RF3
Burkholderia_CCGE1001_uid42975	gi|323525732|ref|YP_004227885.1|	TypA	1.2e-299	1.5e-299	GTP-binding protein TypA [Burkho	992.6	3	604	1	607	TypA
Burkholderia_CCGE1002_uid42523	gi|295675781|ref|YP_003604305.1|	CysN	1.7e-178	1.9e-178	sulfate adenylyltransferase, lar	592.3	5	433	1	434	CysN
Burkholderia_CCGE1002_uid42523	gi|295677934|ref|YP_003606458.1|	EF-Tu	2.7e-230	3e-230	translation elongation factor Tu	762.4	1	396	1	396	EF-Tu
Burkholderia_CCGE1002_uid42523	gi|295677947|ref|YP_003606471.1|	EF-Tu	2.7e-230	3e-230	translation elongation factor Tu	762.4	1	396	1	396	EF-Tu
Burkholderia_CCGE1002_uid42523	gi|295677454|ref|YP_003605978.1|	EFG	0	0	translation elongation factor G	1225	1	701	1	702	EFG
Burkholderia_CCGE1002_uid42523	gi|295677935|ref|YP_003606459.1|	EFG	0	0	translation elongation factor G	1229.3	1	698	1	700	EFG
Burkholderia_CCGE1002_uid42523	gi|295676261|ref|YP_003604785.1|	IF2	0	0	translation initiation factor IF	1057.5	216	975	194	975	IF2
Burkholderia_CCGE1002_uid42523	gi|295677178|ref|YP_003605702.1|	LepA	0	0	GTP-binding protein LepA [Burkho	1025.9	2	595	1	596	LepA
Burkholderia_CCGE1002_uid42523	gi|295700721|ref|YP_003608614.1|	RF3	8.1e-239	9.1e-239	peptide chain release factor 3 [	791.8	4	524	1	526	RF3
Burkholderia_CCGE1002_uid42523	gi|295700906|ref|YP_003608799.1|	SelB	1.4e-230	1.6e-230	selenocysteine-specific translat	766	1	630	1	632	SelB
Burkholderia_CCGE1002_uid42523	gi|295676268|ref|YP_003604792.1|	TypA	5.9e-299	7.2e-299	GTP-binding protein TypA [Burkho	990.6	3	605	1	607	TypA
Burkholderia_CCGE1003_uid46253	gi|307728892|ref|YP_003906116.1|	CysN	2.1e-178	2.4e-178	sulfate adenylyltransferase larg	591.8	5	433	1	434	CysN
Burkholderia_CCGE1003_uid46253	gi|307731257|ref|YP_003908481.1|	EF-Tu	2.5e-230	2.8e-230	translation elongation factor Tu	762.3	1	396	1	396	EF-Tu
Burkholderia_CCGE1003_uid46253	gi|307731270|ref|YP_003908494.1|	EF-Tu	2.5e-230	2.8e-230	translation elongation factor Tu	762.3	1	396	1	396	EF-Tu
Burkholderia_CCGE1003_uid46253	gi|307730779|ref|YP_003908003.1|	EFG	0	0	translation elongation factor G	1227.6	19	716	17	717	EFG
Burkholderia_CCGE1003_uid46253	gi|307731258|ref|YP_003908482.1|	EFG	0	0	translation elongation factor G	1231.4	1	698	1	700	EFG
Burkholderia_CCGE1003_uid46253	gi|307730028|ref|YP_003907252.1|	IF2	0	0	translation initiation factor IF	1032	3	977	1	977	IF2
Burkholderia_CCGE1003_uid46253	gi|307730529|ref|YP_003907753.1|	LepA	0	0	GTP-binding protein LepA [Burkho	1026.8	2	595	1	596	LepA
Burkholderia_CCGE1003_uid46253	gi|307726675|ref|YP_003909888.1|	RF3	2.2e-238	2.5e-238	peptide chain release factor 3 [	790.2	4	524	1	526	RF3
Burkholderia_CCGE1003_uid46253	gi|307730021|ref|YP_003907245.1|	TypA	1.1e-299	1.4e-299	GTP-binding protein TypA [Burkho	992.8	3	604	1	607	TypA
Burkholderia_cenocepacia_AU_1054_uid58371	gi|107023409|ref|YP_621736.1|	CysN	5.2e-181	5.8e-181	Sulfate adenylyltransferase, lar	600.5	5	433	1	434	CysN
Burkholderia_cenocepacia_AU_1054_uid58371	gi|107024305|ref|YP_622632.1|	EF-Tu	4.6e-230	5.2e-230	elongation factor Tu [Burkholder	761.5	1	396	1	396	EF-Tu
Burkholderia_cenocepacia_AU_1054_uid58371	gi|107024318|ref|YP_622645.1|	EF-Tu	4.6e-230	5.2e-230	elongation factor Tu [Burkholder	761.5	1	396	1	396	EF-Tu
Burkholderia_cenocepacia_AU_1054_uid58371	gi|107023465|ref|YP_621792.1|	EFG	0	0	elongation factor G [Burkholderi	1221.6	47	745	45	747	EFG
Burkholderia_cenocepacia_AU_1054_uid58371	gi|107024306|ref|YP_622633.1|	EFG	0	0	elongation factor G [Burkholderi	1228.5	1	698	1	700	EFG
Burkholderia_cenocepacia_AU_1054_uid58371	gi|107022574|ref|YP_620901.1|	IF2	0	0	translation initiation factor IF	1049.6	193	971	173	971	IF2
Burkholderia_cenocepacia_AU_1054_uid58371	gi|107022208|ref|YP_620535.1|	LepA	0	0	GTP-binding protein LepA [Burkho	1027.5	2	595	1	596	LepA
Burkholderia_cenocepacia_AU_1054_uid58371	gi|107026723|ref|YP_624234.1|	SelB	6.7e-229	7.6e-229	selenocysteine-specific translat	760.4	1	633	1	635	SelB
Burkholderia_cenocepacia_AU_1054_uid58371	gi|107022580|ref|YP_620907.1|	TypA	5.1e-301	6.2e-301	GTP-binding protein TypA [Burkho	997.4	3	604	1	607	TypA
Burkholderia_cenocepacia_HI2424_uid58369	gi|116690491|ref|YP_836114.1|	CysN	5.6e-181	6.2e-181	sulfate adenylyltransferase, lar	600.5	5	433	1	434	CysN
Burkholderia_cenocepacia_HI2424_uid58369	gi|116688357|ref|YP_833980.1|	EF-Tu	4.9e-230	5.5e-230	elongation factor Tu [Burkholder	761.5	1	396	1	396	EF-Tu
Burkholderia_cenocepacia_HI2424_uid58369	gi|116688370|ref|YP_833993.1|	EF-Tu	4.9e-230	5.5e-230	elongation factor Tu [Burkholder	761.5	1	396	1	396	EF-Tu
Burkholderia_cenocepacia_HI2424_uid58369	gi|116688369|ref|YP_833992.1|	EFG	0	0	elongation factor G [Burkholderi	1230.3	1	698	1	700	EFG
Burkholderia_cenocepacia_HI2424_uid58369	gi|116690548|ref|YP_836171.1|	EFG	0	0	elongation factor G [Burkholderi	1226.8	1	701	1	703	EFG
Burkholderia_cenocepacia_HI2424_uid58369	gi|116689522|ref|YP_835145.1|	IF2	0	0	translation initiation factor IF	1049.6	193	971	173	971	IF2
Burkholderia_cenocepacia_HI2424_uid58369	gi|116689154|ref|YP_834777.1|	LepA	0	0	GTP-binding protein LepA [Burkho	1027.5	2	595	1	596	LepA
Burkholderia_cenocepacia_HI2424_uid58369	gi|116692085|ref|YP_837618.1|	SelB	7.2e-229	8.1e-229	selenocysteine-specific translat	760.4	1	633	1	635	SelB
Burkholderia_cenocepacia_HI2424_uid58369	gi|116689529|ref|YP_835152.1|	TypA	5.4e-301	6.7e-301	GTP-binding protein TypA [Burkho	997.4	3	604	1	607	TypA
Burkholderia_cenocepacia_J2315_uid57953	gi|206560621|ref|YP_002231386.1|	CysN	4.3e-188	5.7e-188	bifunctional sulfate adenylyltra	623.7	16	430	11	431	CysN
Burkholderia_cenocepacia_J2315_uid57953	gi|206561019|ref|YP_002231784.1|	CysN	1.1e-181	1.2e-181	putative sulfate adenylyltransfe	602.9	5	433	1	434	CysN
Burkholderia_cenocepacia_J2315_uid57953	gi|206558626|ref|YP_002229386.1|	EF-Tu	1.3e-230	1.5e-230	elongation factor Tu [Burkholder	763.4	1	396	1	396	EF-Tu
Burkholderia_cenocepacia_J2315_uid57953	gi|206558639|ref|YP_002229399.1|	EF-Tu	1.3e-230	1.5e-230	elongation factor Tu [Burkholder	763.4	1	396	1	396	EF-Tu
Burkholderia_cenocepacia_J2315_uid57953	gi|206558638|ref|YP_002229398.1|	EFG	0	0	elongation factor G [Burkholderi	1230.3	1	698	1	700	EFG
Burkholderia_cenocepacia_J2315_uid57953	gi|206561077|ref|YP_002231842.1|	EFG	0	0	elongation factor G [Burkholderi	1224.8	1	701	1	703	EFG
Burkholderia_cenocepacia_J2315_uid57953	gi|206559873|ref|YP_002230637.1|	IF2	0	0	translation initiation factor IF	1035.8	3	971	1	971	IF2
Burkholderia_cenocepacia_J2315_uid57953	gi|206559396|ref|YP_002230157.1|	LepA	0	0	GTP-binding protein LepA [Burkho	1027.5	2	595	1	596	LepA
Burkholderia_cenocepacia_J2315_uid57953	gi|206561202|ref|YP_002231967.1|	LepA	0	0	GTP-binding protein LepA [Burkho	1027.5	2	595	1	596	LepA
Burkholderia_cenocepacia_J2315_uid57953	gi|206562877|ref|YP_002233640.1|	SelB	9.6e-230	1.1e-229	putative selenocysteine-specific	763.3	1	633	1	635	SelB
Burkholderia_cenocepacia_J2315_uid57953	gi|206559880|ref|YP_002230644.1|	TypA	3.3e-301	4.1e-301	GTP-binding protein [Burkholderi	998.1	3	604	1	607	TypA
Burkholderia_cenocepacia_MC0_3_uid58769	gi|170733812|ref|YP_001765759.1|	CysN	6.7e-181	7.5e-181	sulfate adenylyltransferase, lar	600.2	5	433	1	434	CysN
Burkholderia_cenocepacia_MC0_3_uid58769	gi|170731667|ref|YP_001763614.1|	EF-Tu	5e-230	5.6e-230	elongation factor Tu [Burkholder	761.5	1	396	1	396	EF-Tu
Burkholderia_cenocepacia_MC0_3_uid58769	gi|170731680|ref|YP_001763627.1|	EF-Tu	5e-230	5.6e-230	elongation factor Tu [Burkholder	761.5	1	396	1	396	EF-Tu
Burkholderia_cenocepacia_MC0_3_uid58769	gi|170731679|ref|YP_001763626.1|	EFG	0	0	elongation factor G [Burkholderi	1230.3	1	698	1	700	EFG
Burkholderia_cenocepacia_MC0_3_uid58769	gi|170733888|ref|YP_001765835.1|	EFG	0	0	elongation factor G [Burkholderi	1226.7	1	701	1	703	EFG
Burkholderia_cenocepacia_MC0_3_uid58769	gi|170732826|ref|YP_001764773.1|	IF2	0	0	translation initiation factor IF	1034.9	3	971	1	971	IF2
Burkholderia_cenocepacia_MC0_3_uid58769	gi|170732442|ref|YP_001764389.1|	LepA	0	0	GTP-binding protein LepA [Burkho	1027.5	2	595	1	596	LepA
Burkholderia_cenocepacia_MC0_3_uid58769	gi|170735921|ref|YP_001777181.1|	SelB	7.3e-229	8.2e-229	selenocysteine-specific translat	760.4	1	633	1	635	SelB
Burkholderia_cenocepacia_MC0_3_uid58769	gi|170732833|ref|YP_001764780.1|	TypA	5.5e-301	6.7e-301	GTP-binding protein TypA [Burkho	997.4	3	604	1	607	TypA
Burkholderia_gladioli_BSR3_uid66301	gi|330818023|ref|YP_004361728.1|	CysN	4.2e-178	4.7e-178	Sulfate adenylyltransferase, sub	591.1	4	433	1	434	CysN
Burkholderia_gladioli_BSR3_uid66301	gi|330815225|ref|YP_004358930.1|	EF-Tu	4.2e-231	4.7e-231	Translation elongation factor Tu	765.1	1	395	1	396	EF-Tu
Burkholderia_gladioli_BSR3_uid66301	gi|330815247|ref|YP_004358952.1|	EF-Tu	4.2e-231	4.7e-231	Translation elongation factor Tu	765.1	1	395	1	396	EF-Tu
Burkholderia_gladioli_BSR3_uid66301	gi|330815246|ref|YP_004358951.1|	EFG	0	0	Elongation factor EF-2 [Burkhold	1228.1	1	698	1	700	EFG
Burkholderia_gladioli_BSR3_uid66301	gi|330818091|ref|YP_004361796.1|	EFG	0	0	Translation elongation factor G	1222.4	1	701	1	703	EFG
Burkholderia_gladioli_BSR3_uid66301	gi|330816694|ref|YP_004360399.1|	IF2	0	3.2e-307	Translation initiation factor IF	1020	3	988	1	988	IF2
Burkholderia_gladioli_BSR3_uid66301	gi|330815984|ref|YP_004359689.1|	LepA	0	0	GTP-binding protein LepA [Burkho	1023.3	2	595	1	596	LepA
Burkholderia_gladioli_BSR3_uid66301	gi|330820872|ref|YP_004349734.1|	SelB	2.5e-228	3e-228	hypothetical protein bgla_2g1784	758.6	1	627	1	630	SelB
Burkholderia_gladioli_BSR3_uid66301	gi|330816701|ref|YP_004360406.1|	TypA	6.4e-302	7.1e-302	GTP-binding protein TypA [Burkho	1000.7	3	605	1	606	TypA
Burkholderia_glumae_BGR1_uid59397	gi|238028374|ref|YP_002912605.1|	CysN	2.9e-176	3.2e-176	Sulfate adenylyltransferase subu	584.7	4	433	1	434	CysN
Burkholderia_glumae_BGR1_uid59397	gi|238025917|ref|YP_002910148.1|	EF-Tu	7.7e-231	8.6e-231	elongation factor Tu [Burkholder	763.9	1	395	1	396	EF-Tu
Burkholderia_glumae_BGR1_uid59397	gi|238025930|ref|YP_002910161.1|	EF-Tu	7.7e-231	8.6e-231	elongation factor Tu [Burkholder	763.9	1	395	1	396	EF-Tu
Burkholderia_glumae_BGR1_uid59397	gi|238025929|ref|YP_002910160.1|	EFG	0	0	elongation factor G [Burkholderi	1228.1	1	698	1	700	EFG
Burkholderia_glumae_BGR1_uid59397	gi|238028432|ref|YP_002912663.1|	EFG	0	0	translation elongation factor G	1222	1	701	1	703	EFG
Burkholderia_glumae_BGR1_uid59397	gi|238027584|ref|YP_002911815.1|	IF2	0	5.4e-308	translation initiation factor IF	1022.2	80	974	2	974	IF2
Burkholderia_glumae_BGR1_uid59397	gi|238026615|ref|YP_002910846.1|	LepA	0	0	GTP-binding protein LepA [Burkho	1026.9	2	595	1	596	LepA
Burkholderia_glumae_BGR1_uid59397	gi|238024286|ref|YP_002908518.1|	SelB	1.6e-224	1.8e-224	hypothetical protein bglu_2g0869	745.7	1	629	1	631	SelB
Burkholderia_glumae_BGR1_uid59397	gi|238027577|ref|YP_002911808.1|	TypA	2.2e-302	2.4e-302	GTP-binding protein TypA [Burkho	1001.8	3	605	1	606	TypA
Burkholderia_mallei_ATCC_23344_uid57725	gi|53725615|ref|YP_102442.1|	CysN	9.7e-180	1.1e-179	sulfate adenylyltransferase subu	595.9	5	433	1	434	CysN
Burkholderia_mallei_ATCC_23344_uid57725	gi|53723856|ref|YP_104168.1|	EF-Tu	1.5e-230	1.6e-230	elongation factor Tu [Burkholder	762.8	1	396	1	396	EF-Tu
Burkholderia_mallei_ATCC_23344_uid57725	gi|53723869|ref|YP_104181.1|	EF-Tu	1.5e-230	1.6e-230	elongation factor Tu [Burkholder	762.8	1	396	1	396	EF-Tu
Burkholderia_mallei_ATCC_23344_uid57725	gi|53723857|ref|YP_104169.1|	EFG	0	0	elongation factor G [Burkholderi	1229.2	1	698	1	700	EFG
Burkholderia_mallei_ATCC_23344_uid57725	gi|53725894|ref|YP_103816.1|	EFG	0	0	elongation factor G [Burkholderi	1223	1	699	1	701	EFG
Burkholderia_mallei_ATCC_23344_uid57725	gi|53724825|ref|YP_102760.1|	IF2	0	0	translation initiation factor IF	1040.5	3	975	1	975	IF2
Burkholderia_mallei_ATCC_23344_uid57725	gi|53725359|ref|YP_102337.1|	LepA	0	0	GTP-binding protein LepA [Burkho	1028.4	2	595	1	596	LepA
Burkholderia_mallei_ATCC_23344_uid57725	gi|53716347|ref|YP_106245.1|	SelB	1.8e-226	2e-226	selenocysteine-specific translat	752	1	633	1	635	SelB
Burkholderia_mallei_ATCC_23344_uid57725	gi|53724833|ref|YP_102752.1|	TypA	3.5e-303	3.9e-303	GTP-binding protein TypA [Burkho	1004.3	3	606	1	608	TypA
Burkholderia_mallei_NCTC_10229_uid58383	gi|124386160|ref|YP_001028885.1|	CysN	1.1e-179	1.2e-179	sulfate adenylyltransferase, sub	595.9	5	433	1	434	CysN
Burkholderia_mallei_NCTC_10229_uid58383	gi|124383811|ref|YP_001027878.1|	EF-Tu	1.6e-230	1.8e-230	elongation factor Tu [Burkholder	762.8	1	396	1	396	EF-Tu
Burkholderia_mallei_NCTC_10229_uid58383	gi|124385130|ref|YP_001027893.1|	EF-Tu	1.6e-230	1.8e-230	elongation factor Tu [Burkholder	762.8	1	396	1	396	EF-Tu
Burkholderia_mallei_NCTC_10229_uid58383	gi|124385642|ref|YP_001027892.1|	EFG	0	0	elongation factor G [Burkholderi	1229.2	1	698	1	700	EFG
Burkholderia_mallei_NCTC_10229_uid58383	gi|124385783|ref|YP_001026180.1|	IF2	0	0	translation initiation factor IF	1040.5	3	975	1	975	IF2
Burkholderia_mallei_NCTC_10229_uid58383	gi|124384753|ref|YP_001028762.1|	LepA	0	0	GTP-binding protein LepA [Burkho	1028.4	2	595	1	596	LepA
Burkholderia_mallei_NCTC_10229_uid58383	gi|124381506|ref|YP_001025701.1|	SelB	9.2e-227	1e-226	translation elongation factor, s	753.1	10	643	9	645	SelB
Burkholderia_mallei_NCTC_10229_uid58383	gi|124384122|ref|YP_001026172.1|	TypA	3.9e-303	4.3e-303	GTP-binding protein TypA [Burkho	1004.3	3	606	1	608	TypA
Burkholderia_mallei_NCTC_10247_uid58385	gi|126449761|ref|YP_001081202.1|	CysN	1e-179	1.2e-179	sulfate adenylyltransferase, sub	595.9	5	433	1	434	CysN
Burkholderia_mallei_NCTC_10247_uid58385	gi|126448835|ref|YP_001082974.1|	EF-Tu	1.6e-230	1.8e-230	elongation factor Tu [Burkholder	762.8	1	396	1	396	EF-Tu
Burkholderia_mallei_NCTC_10247_uid58385	gi|126451069|ref|YP_001082988.1|	EF-Tu	1.6e-230	1.8e-230	elongation factor Tu [Burkholder	762.8	1	396	1	396	EF-Tu
Burkholderia_mallei_NCTC_10247_uid58385	gi|126449321|ref|YP_001082987.1|	EFG	0	0	elongation factor G [Burkholderi	1229.2	1	698	1	700	EFG
Burkholderia_mallei_NCTC_10247_uid58385	gi|126450278|ref|YP_001081654.1|	EFG	0	0	elongation factor G [Burkholderi	1223	1	699	1	701	EFG
Burkholderia_mallei_NCTC_10247_uid58385	gi|126450786|ref|YP_001080550.1|	IF2	0	0	translation initiation factor IF	1040.5	3	975	1	975	IF2
Burkholderia_mallei_NCTC_10247_uid58385	gi|126448202|ref|YP_001081330.1|	LepA	0	0	GTP-binding protein LepA [Burkho	1028.4	2	595	1	596	LepA
Burkholderia_mallei_NCTC_10247_uid58385	gi|126447545|ref|YP_001077777.1|	SelB	9e-227	1e-226	translation elongation factor, s	753.1	10	643	9	645	SelB
Burkholderia_mallei_NCTC_10247_uid58385	gi|126451057|ref|YP_001080558.1|	TypA	3.8e-303	4.2e-303	GTP-binding protein TypA [Burkho	1004.3	3	606	1	608	TypA
Burkholderia_mallei_SAVP1_uid58387	gi|121601545|ref|YP_993653.1|	CysN	1e-179	1.1e-179	sulfate adenylyltransferase, sub	595.9	5	433	1	434	CysN
Burkholderia_mallei_SAVP1_uid58387	gi|121600191|ref|YP_994458.1|	EF-Tu	1.5e-230	1.7e-230	elongation factor Tu [Burkholder	762.8	1	396	1	396	EF-Tu
Burkholderia_mallei_SAVP1_uid58387	gi|121600891|ref|YP_994472.1|	EF-Tu	1.5e-230	1.7e-230	elongation factor Tu [Burkholder	762.8	1	396	1	396	EF-Tu
Burkholderia_mallei_SAVP1_uid58387	gi|121599630|ref|YP_994459.1|	EFG	0	0	elongation factor G [Burkholderi	1229.2	1	698	1	700	EFG
Burkholderia_mallei_SAVP1_uid58387	gi|121601284|ref|YP_991896.1|	EFG	0	0	elongation factor G [Burkholderi	1223	1	699	1	701	EFG
Burkholderia_mallei_SAVP1_uid58387	gi|121599362|ref|YP_992837.1|	IF2	0	0	translation initiation factor IF	1040.5	3	975	1	975	IF2
Burkholderia_mallei_SAVP1_uid58387	gi|121598262|ref|YP_993772.1|	LepA	0	0	GTP-binding protein LepA [Burkho	1028.4	2	595	1	596	LepA
Burkholderia_mallei_SAVP1_uid58387	gi|121596746|ref|YP_991291.1|	SelB	8.6e-227	9.8e-227	translation elongation factor, s	753.1	10	643	9	645	SelB
Burkholderia_mallei_SAVP1_uid58387	gi|121600099|ref|YP_992829.1|	TypA	3.6e-303	4e-303	GTP-binding protein TypA [Burkho	1004.3	3	606	1	608	TypA
Burkholderia_multivorans_ATCC_17616_uid58697	gi|161524002|ref|YP_001579014.1|	CysN	1.8e-179	2.1e-179	sulfate adenylyltransferase, lar	595.3	5	433	1	434	CysN
Burkholderia_multivorans_ATCC_17616_uid58697	gi|161523427|ref|YP_001578439.1|	EF-Tu	7.1e-231	7.9e-231	elongation factor Tu [Burkholder	764.1	1	396	1	396	EF-Tu
Burkholderia_multivorans_ATCC_17616_uid58697	gi|161523414|ref|YP_001578426.1|	EF-Tu	8.8e-231	9.8e-231	elongation factor Tu [Burkholder	763.8	1	396	1	396	EF-Tu
Burkholderia_multivorans_ATCC_17616_uid58697	gi|161523426|ref|YP_001578438.1|	EFG	0	0	elongation factor G [Burkholderi	1231.9	1	698	1	700	EFG
Burkholderia_multivorans_ATCC_17616_uid58697	gi|161523946|ref|YP_001578958.1|	EFG	0	0	elongation factor G [Burkholderi	1227.7	1	699	1	701	EFG
Burkholderia_multivorans_ATCC_17616_uid58697	gi|161524928|ref|YP_001579940.1|	IF2	0	0	translation initiation factor IF	1039.7	3	969	1	969	IF2
Burkholderia_multivorans_ATCC_17616_uid58697	gi|161525342|ref|YP_001580354.1|	LepA	0	0	GTP-binding protein LepA [Burkho	1027.8	2	595	1	596	LepA
Burkholderia_multivorans_ATCC_17616_uid58697	gi|161521135|ref|YP_001584562.1|	SelB	2.1e-227	2.4e-227	selenocysteine-specific translat	755.4	1	633	1	635	SelB
Burkholderia_multivorans_ATCC_17616_uid58697	gi|161524921|ref|YP_001579933.1|	TypA	1.1e-303	1.2e-303	GTP-binding protein TypA [Burkho	1006.2	3	605	1	608	TypA
Burkholderia_multivorans_ATCC_17616_uid58909	gi|189351237|ref|YP_001946865.1|	CysN	1.8e-179	2e-179	sulfate adenylyltransferase subu	595.3	5	433	1	434	CysN
Burkholderia_multivorans_ATCC_17616_uid58909	gi|189351800|ref|YP_001947428.1|	EF-Tu	6.9e-231	7.7e-231	elongation factor Tu [Burkholder	764.1	1	396	1	396	EF-Tu
Burkholderia_multivorans_ATCC_17616_uid58909	gi|189351813|ref|YP_001947441.1|	EF-Tu	8.6e-231	9.6e-231	elongation factor Tu [Burkholder	763.8	1	396	1	396	EF-Tu
Burkholderia_multivorans_ATCC_17616_uid58909	gi|189351293|ref|YP_001946921.1|	EFG	0	0	elongation factor G [Burkholderi	1227.7	1	699	1	701	EFG
Burkholderia_multivorans_ATCC_17616_uid58909	gi|189351801|ref|YP_001947429.1|	EFG	0	0	elongation factor G [Burkholderi	1231.9	1	698	1	700	EFG
Burkholderia_multivorans_ATCC_17616_uid58909	gi|189350322|ref|YP_001945950.1|	IF2	0	0	translation initiation factor IF	1039.7	3	969	1	969	IF2
Burkholderia_multivorans_ATCC_17616_uid58909	gi|189349921|ref|YP_001945549.1|	LepA	0	0	GTP-binding protein LepA [Burkho	1027.8	2	595	1	596	LepA
Burkholderia_multivorans_ATCC_17616_uid58909	gi|189352687|ref|YP_001948314.1|	SelB	2.1e-227	2.3e-227	selenocysteine-specific elongati	755.4	1	633	1	635	SelB
Burkholderia_multivorans_ATCC_17616_uid58909	gi|189350329|ref|YP_001945957.1|	TypA	1.1e-303	1.2e-303	GTP-binding protein [Burkholderi	1006.2	3	605	1	608	TypA
Burkholderia_phymatum_STM815_uid58699	gi|186476982|ref|YP_001858452.1|	CysN	1.6e-178	1.9e-178	sulfate adenylyltransferase larg	592.4	8	437	2	438	CysN
Burkholderia_phymatum_STM815_uid58699	gi|186477590|ref|YP_001859060.1|	EF-Tu	3.8e-230	4.2e-230	elongation factor Tu [Burkholder	762	1	396	1	396	EF-Tu
Burkholderia_phymatum_STM815_uid58699	gi|186477603|ref|YP_001859073.1|	EF-Tu	3.8e-230	4.2e-230	elongation factor Tu [Burkholder	762	1	396	1	396	EF-Tu
Burkholderia_phymatum_STM815_uid58699	gi|186475329|ref|YP_001856799.1|	EFG	0	0	translation elongation factor G	1221.8	1	699	1	701	EFG
Burkholderia_phymatum_STM815_uid58699	gi|186477591|ref|YP_001859061.1|	EFG	0	0	elongation factor G [Burkholderi	1231.7	1	698	1	700	EFG
Burkholderia_phymatum_STM815_uid58699	gi|186471183|ref|YP_001862501.1|	EFGII	3.8e-241	6e-241	small GTP-binding protein [Burkh	800.4	3	676	1	679	EFGII
Burkholderia_phymatum_STM815_uid58699	gi|186476487|ref|YP_001857957.1|	IF2	0	0	translation initiation factor IF	1054.9	191	965	175	965	IF2
Burkholderia_phymatum_STM815_uid58699	gi|186475604|ref|YP_001857074.1|	LepA	0	0	GTP-binding protein LepA [Burkho	1023.4	2	595	1	596	LepA
Burkholderia_phymatum_STM815_uid58699	gi|186473109|ref|YP_001860451.1|	RF3	6.3e-236	7.1e-236	peptide chain release factor 3 [	782.4	4	524	1	526	RF3
Burkholderia_phymatum_STM815_uid58699	gi|186473340|ref|YP_001860682.1|	SelB	1e-224	1.2e-224	selenocysteine-specific translat	746.7	1	633	1	635	SelB
Burkholderia_phymatum_STM815_uid58699	gi|186476480|ref|YP_001857950.1|	TypA	1.3e-301	1.4e-301	GTP-binding protein TypA [Burkho	999.7	3	605	1	608	TypA
Burkholderia_phytofirmans_PsJN_uid58729	gi|187922975|ref|YP_001894617.1|	CysN	7.8e-177	9.4e-177	sulfate adenylyltransferase, lar	586.8	6	433	2	434	CysN
Burkholderia_phytofirmans_PsJN_uid58729	gi|187925618|ref|YP_001897260.1|	EF-Tu	3.3e-230	3.7e-230	elongation factor Tu [Burkholder	762.1	1	396	1	396	EF-Tu
Burkholderia_phytofirmans_PsJN_uid58729	gi|187925631|ref|YP_001897273.1|	EF-Tu	3.3e-230	3.7e-230	elongation factor Tu [Burkholder	762.1	1	396	1	396	EF-Tu
Burkholderia_phytofirmans_PsJN_uid58729	gi|187925146|ref|YP_001896788.1|	EFG	0	0	translation elongation factor G	1223.5	1	699	1	701	EFG
Burkholderia_phytofirmans_PsJN_uid58729	gi|187925619|ref|YP_001897261.1|	EFG	0	0	elongation factor G [Burkholderi	1227.5	1	698	1	700	EFG
Burkholderia_phytofirmans_PsJN_uid58729	gi|187923624|ref|YP_001895266.1|	IF2	0	0	translation initiation factor IF	1029.1	3	986	1	986	IF2
Burkholderia_phytofirmans_PsJN_uid58729	gi|187924877|ref|YP_001896519.1|	LepA	0	0	GTP-binding protein LepA [Burkho	1025.9	2	595	1	596	LepA
Burkholderia_phytofirmans_PsJN_uid58729	gi|187921556|ref|YP_001890588.1|	RF3	5.1e-238	5.8e-238	peptide chain release factor 3 [	789.3	4	524	1	526	RF3
Burkholderia_phytofirmans_PsJN_uid58729	gi|187921193|ref|YP_001890225.1|	SelB	5.8e-230	6.6e-230	selenocysteine-specific translat	764.1	1	630	1	632	SelB
Burkholderia_phytofirmans_PsJN_uid58729	gi|187923631|ref|YP_001895273.1|	TypA	5.4e-299	6.6e-299	GTP-binding protein TypA [Burkho	990.8	3	604	1	607	TypA
Burkholderia_pseudomallei_1106a_uid58515	gi|126455060|ref|YP_001065297.1|	CysN	5.7e-179	6.4e-179	sulfate adenylyltransferase, lar	593.9	5	433	1	434	CysN
Burkholderia_pseudomallei_1106a_uid58515	gi|126453973|ref|YP_001068053.1|	EF-Tu	2.1e-230	2.3e-230	elongation factor Tu [Burkholder	762.8	1	396	1	396	EF-Tu
Burkholderia_pseudomallei_1106a_uid58515	gi|126455227|ref|YP_001068036.1|	EF-Tu	2.1e-230	2.3e-230	elongation factor Tu [Burkholder	762.8	1	396	1	396	EF-Tu
Burkholderia_pseudomallei_1106a_uid58515	gi|126454030|ref|YP_001068037.1|	EFG	0	0	elongation factor G [Burkholderi	1229.2	1	698	1	700	EFG
Burkholderia_pseudomallei_1106a_uid58515	gi|126454785|ref|YP_001065237.1|	EFG	0	0	elongation factor G [Burkholderi	1221.1	100	796	98	798	EFG
Burkholderia_pseudomallei_1106a_uid58515	gi|126455003|ref|YP_001066031.1|	IF2	0	0	translation initiation factor IF	1038.3	3	975	1	975	IF2
Burkholderia_pseudomallei_1106a_uid58515	gi|126453327|ref|YP_001067089.1|	LepA	0	0	GTP-binding protein LepA [Burkho	1028.4	2	595	1	596	LepA
Burkholderia_pseudomallei_1106a_uid58515	gi|126455898|ref|YP_001076287.1|	SelB	1.2e-225	1.3e-225	translation elongation factor, s	749.8	10	643	9	645	SelB
Burkholderia_pseudomallei_1106a_uid58515	gi|126453085|ref|YP_001066040.1|	TypA	7.2e-303	8e-303	GTP-binding protein TypA [Burkho	1003.7	3	606	1	608	TypA
Burkholderia_pseudomallei_1710b_uid58391	gi|76809202|ref|YP_332581.1|	CysN	1.2e-179	1.4e-179	sulfate adenylyltransferase subu	595.9	5	433	1	434	CysN
Burkholderia_pseudomallei_1710b_uid58391	gi|76811193|ref|YP_335142.1|	EF-Tu	1.9e-230	2.1e-230	elongation factor Tu [Burkholder	762.8	1	396	1	396	EF-Tu
Burkholderia_pseudomallei_1710b_uid58391	gi|76812102|ref|YP_335157.1|	EF-Tu	1.9e-230	2.1e-230	elongation factor Tu [Burkholder	762.8	1	396	1	396	EF-Tu
Burkholderia_pseudomallei_1710b_uid58391	gi|162210081|ref|YP_332517.2|	EFG	0	0	elongation factor G [Burkholderi	1223	1	699	1	701	EFG
Burkholderia_pseudomallei_1710b_uid58391	gi|76812189|ref|YP_335143.1|	EFG	0	0	elongation factor G [Burkholderi	1229.2	1	698	1	700	EFG
Burkholderia_pseudomallei_1710b_uid58391	gi|76809278|ref|YP_333314.1|	IF2	0	0	translation initiation factor IF	1038.6	3	975	1	975	IF2
Burkholderia_pseudomallei_1710b_uid58391	gi|76810470|ref|YP_334278.1|	LepA	0	0	GTP-binding protein LepA [Burkho	1028.4	2	595	1	596	LepA
Burkholderia_pseudomallei_1710b_uid58391	gi|76818051|ref|YP_335884.1|	SelB	7.8e-226	8.8e-226	selenocysteine-specific translat	750.2	1	633	1	635	SelB
Burkholderia_pseudomallei_1710b_uid58391	gi|76810217|ref|YP_333322.1|	TypA	4.4e-303	5e-303	GTP-binding protein TypA [Burkho	1004.3	3	606	1	608	TypA
Burkholderia_pseudomallei_668_uid58389	gi|126440970|ref|YP_001058060.1|	CysN	1.3e-179	1.4e-179	sulfate adenylyltransferase, lar	596.1	5	433	1	434	CysN
Burkholderia_pseudomallei_668_uid58389	gi|126439275|ref|YP_001060765.1|	EF-Tu	2.1e-230	2.3e-230	elongation factor Tu [Burkholder	762.8	1	396	1	396	EF-Tu
Burkholderia_pseudomallei_668_uid58389	gi|126440651|ref|YP_001060752.1|	EF-Tu	2.1e-230	2.3e-230	elongation factor Tu [Burkholder	762.8	1	396	1	396	EF-Tu
Burkholderia_pseudomallei_668_uid58389	gi|126440381|ref|YP_001058003.1|	EFG	0	0	elongation factor G [Burkholderi	1221.1	101	797	99	799	EFG
Burkholderia_pseudomallei_668_uid58389	gi|126441629|ref|YP_001060753.1|	EFG	0	0	elongation factor G [Burkholderi	1229.2	1	698	1	700	EFG
Burkholderia_pseudomallei_668_uid58389	gi|126440596|ref|YP_001058779.1|	IF2	0	0	translation initiation factor IF	1038.6	3	975	1	975	IF2
Burkholderia_pseudomallei_668_uid58389	gi|126440968|ref|YP_001059802.1|	LepA	0	0	GTP-binding protein LepA [Burkho	1028.4	2	595	1	596	LepA
Burkholderia_pseudomallei_668_uid58389	gi|126443505|ref|YP_001063385.1|	SelB	1.2e-226	1.3e-226	translation elongation factor, s	753.1	10	643	9	645	SelB
Burkholderia_pseudomallei_668_uid58389	gi|126441255|ref|YP_001058787.1|	TypA	7.1e-303	7.9e-303	GTP-binding protein TypA [Burkho	1003.7	3	606	1	608	TypA
Burkholderia_pseudomallei_K96243_uid57733	gi|53718602|ref|YP_107588.1|	CysN	1e-179	1.1e-179	putative sulfate adenylyltransfe	596.1	5	433	1	434	CysN
Burkholderia_pseudomallei_K96243_uid57733	gi|53720823|ref|YP_109809.1|	EF-Tu	1.7e-230	1.9e-230	elongation factor Tu [Burkholder	762.8	1	396	1	396	EF-Tu
Burkholderia_pseudomallei_K96243_uid57733	gi|53720836|ref|YP_109822.1|	EF-Tu	1.7e-230	1.9e-230	elongation factor Tu [Burkholder	762.8	1	396	1	396	EF-Tu
Burkholderia_pseudomallei_K96243_uid57733	gi|53718533|ref|YP_107519.1|	EFG	0	0	elongation factor G [Burkholderi	1223	1	699	1	701	EFG
Burkholderia_pseudomallei_K96243_uid57733	gi|53720824|ref|YP_109810.1|	EFG	0	0	elongation factor G [Burkholderi	1229.2	1	698	1	700	EFG
Burkholderia_pseudomallei_K96243_uid57733	gi|53719532|ref|YP_108518.1|	IF2	0	0	translation initiation factor IF	1038.6	3	975	1	975	IF2
[truncated: 10,389 more rows]
