# Supplementary material for: The evolutionary and functional diversity of classical and lesser-known cytoplasmic and organellar translational GTPases across the tree of life
Source: BMC Genomics. 2015 Feb 14;16(1):78. doi: 10.1186/s12864-015-1289-7 (PMC4342817; doi:10.1186/s12864-015-1289-7)
Supplement: Additional file 2: — Table of subfamilies mapped on to taxonomy. Data includes final HMM search results, along with curated notes. [file 12864_2015_1289_MOESM2_ESM.xlsx]

## Sheet: taxonomy_curated_from_imac_2710
organism	taxid	superkingdom	phylum	class	order	family	genus	number	subfamilies
Acidilobus_saccharovorans_345_15_uid51395	666510	Archaea	Crenarchaeota	Thermoprotei	Acidilobales	Acidilobaceae	Acidilobus	5	aEF1A, aEF2, aIF2g, aIF5B, aSelBL
Aeropyrum_pernix_K1_uid57757	272557	Archaea	Crenarchaeota	Thermoprotei	Desulfurococcales	Desulfurococcaceae	Aeropyrum	4	aEF1A, aEF2, aIF2g, aIF5B
Desulfurococcus_kamchatkensis_1221n_uid59133	490899	Archaea	Crenarchaeota	Thermoprotei	Desulfurococcales	Desulfurococcaceae	Desulfurococcus	4	aEF1A, aEF2, aIF2g, aIF5B
Desulfurococcus_mucosus_DSM_2162_uid62227	765177	Archaea	Crenarchaeota	Thermoprotei	Desulfurococcales	Desulfurococcaceae	Desulfurococcus	4	aEF1A, aEF2, aIF2g, aIF5B
Ignicoccus_hospitalis_KIN4_I_uid58365	54258	Archaea	Crenarchaeota	Thermoprotei	Desulfurococcales	Desulfurococcaceae	no info	4	aEF1A, aEF2, aIF2g, aIF5B
Ignisphaera_aggregans_DSM_17230_uid51875	583356	Archaea	Crenarchaeota	Thermoprotei	Desulfurococcales	Desulfurococcaceae	Ignisphaera	4	aEF1A, aEF2, aIF2g, aIF5B
Staphylothermus_hellenicus_DSM_12710_uid45893	591019	Archaea	Crenarchaeota	Thermoprotei	Desulfurococcales	Desulfurococcaceae	Staphylothermus	4	aEF1A, aEF2, aIF2g, aIF5B
Staphylothermus_marinus_F1_uid58719	399550	Archaea	Crenarchaeota	Thermoprotei	Desulfurococcales	Desulfurococcaceae	Staphylothermus	4	aEF1A, aEF2, aIF2g, aIF5B
Thermosphaera_aggregans_DSM_11486_uid48993	633148	Archaea	Crenarchaeota	Thermoprotei	Desulfurococcales	Desulfurococcaceae	Thermosphaera	4	aEF1A, aEF2, aIF2g, aIF5B
Hyperthermus_butylicus_DSM_5456_uid57755	415426	Archaea	Crenarchaeota	Thermoprotei	Desulfurococcales	Pyrodictiaceae	Hyperthermus	4	aEF1A, aEF2, aIF2g, aIF5B
Acidianus_hospitalis_W1_uid66875	933801	Archaea	Crenarchaeota	Thermoprotei	Sulfolobales	Sulfolobaceae	Acidianus	6	aEF1A, aEF2, aGTPBP, aIF2g, aIF5B, aSelBL
Metallosphaera_cuprina_Ar_4_uid66329	1006006	Archaea	Crenarchaeota	Thermoprotei	Sulfolobales	Sulfolobaceae	Metallosphaera	6	aEF1A, aEF2, aGTPBP, aIF2g, aIF5B, aSelBL
Metallosphaera_sedula_DSM_5348_uid58717	399549	Archaea	Crenarchaeota	Thermoprotei	Sulfolobales	Sulfolobaceae	Metallosphaera	6	aEF1A, aEF2, aGTPBP, aIF2g, aIF5B, aSelBL
Sulfolobus_acidocaldarius_DSM_639_uid58379	330779	Archaea	Crenarchaeota	Thermoprotei	Sulfolobales	Sulfolobaceae	Sulfolobus	6	aEF1A, aEF2, aGTPBP, aIF2g, aIF5B, aSelBL
Sulfolobus_islandicus_L_D_8_5_uid43679	425944	Archaea	Crenarchaeota	Thermoprotei	Sulfolobales	Sulfolobaceae	Sulfolobus	6	aEF1A, aEF2, aGTPBP, aIF2g, aIF5B, aSelBL
Sulfolobus_islandicus_L_S_2_15_uid58871	429572	Archaea	Crenarchaeota	Thermoprotei	Sulfolobales	Sulfolobaceae	Sulfolobus	6	aEF1A, aEF2, aGTPBP, aIF2g, aIF5B, aSelBL
Sulfolobus_islandicus_M_14_25_uid58849	427317	Archaea	Crenarchaeota	Thermoprotei	Sulfolobales	Sulfolobaceae	Sulfolobus	6	aEF1A, aEF2, aGTPBP, aIF2g, aIF5B, aSelBL
Sulfolobus_islandicus_M_16_27_uid58851	427318	Archaea	Crenarchaeota	Thermoprotei	Sulfolobales	Sulfolobaceae	Sulfolobus	6	aEF1A, aEF2, aGTPBP, aIF2g, aIF5B, aSelBL
Sulfolobus_islandicus_M_16_4_uid58841	426118	Archaea	Crenarchaeota	Thermoprotei	Sulfolobales	Sulfolobaceae	Sulfolobus	6	aEF1A, aEF2, aGTPBP, aIF2g, aIF5B, aSelBL
Sulfolobus_islandicus_Y_G_57_14_uid58923	439386	Archaea	Crenarchaeota	Thermoprotei	Sulfolobales	Sulfolobaceae	Sulfolobus	6	aEF1A, aEF2, aGTPBP, aIF2g, aIF5B, aSelBL
Sulfolobus_islandicus_Y_N_15_51_uid58825	419942	Archaea	Crenarchaeota	Thermoprotei	Sulfolobales	Sulfolobaceae	Sulfolobus	6	aEF1A, aEF2, aGTPBP, aIF2g, aIF5B, aSelBL
Sulfolobus_solfataricus_P2_uid57721	273057	Archaea	Crenarchaeota	Thermoprotei	Sulfolobales	Sulfolobaceae	Sulfolobus	6	aEF1A, aEF2, aGTPBP, aIF2g, aIF5B, aSelBL
Sulfolobus_tokodaii_7_uid57807	2284	Archaea	Crenarchaeota	Thermoprotei	Sulfolobales	Sulfolobaceae	no info	6	aEF1A, aEF2, aGTPBP, aIF2g, aIF5B, aSelBL
Thermofilum_pendens_Hrk_5_uid58563	368408	Archaea	Crenarchaeota	Thermoprotei	Thermoproteales	Thermofilaceae	Thermofilum	5	aEF1A, aEF2, aGTPBP, aIF2g, aIF5B
Caldivirga_maquilingensis_IC_167_uid58711	397948	Archaea	Crenarchaeota	Thermoprotei	Thermoproteales	Thermoproteaceae	Caldivirga	5	aEF1A, aEF2, aIF2g, aIF5B, aSelBL
Pyrobaculum_aerophilum_IM2_uid57727	178306	Archaea	Crenarchaeota	Thermoprotei	Thermoproteales	Thermoproteaceae	Pyrobaculum	5	aEF1A, aEF2, aGTPBP, aIF2g, aIF5B
Pyrobaculum_arsenaticum_DSM_13514_uid58409	340102	Archaea	Crenarchaeota	Thermoprotei	Thermoproteales	Thermoproteaceae	Pyrobaculum	5	aEF1A, aEF2, aGTPBP, aIF2g, aIF5B
Pyrobaculum_calidifontis_JCM_11548_uid58787	410359	Archaea	Crenarchaeota	Thermoprotei	Thermoproteales	Thermoproteaceae	Pyrobaculum	5	aEF1A, aEF2, aGTPBP, aIF2g, aIF5B
Pyrobaculum_islandicum_DSM_4184_uid58635	384616	Archaea	Crenarchaeota	Thermoprotei	Thermoproteales	Thermoproteaceae	Pyrobaculum	5	aEF1A, aEF2, aGTPBP, aIF2g, aIF5B
Thermoproteus_neutrophilus_V24Sta_uid58421	444157	Archaea	Crenarchaeota	Thermoprotei	Thermoproteales	Thermoproteaceae	Thermoproteus	5	aEF1A, aEF2, aGTPBP, aIF2g, aIF5B
Thermoproteus_uzoniensis_768_20_uid65089	999630	Archaea	Crenarchaeota	Thermoprotei	Thermoproteales	Thermoproteaceae	Thermoproteus	5	aEF1A, aEF2, aGTPBP, aIF2g, aIF5B
Vulcanisaeta_distributa_DSM_14429_uid52827	572478	Archaea	Crenarchaeota	Thermoprotei	Thermoproteales	Thermoproteaceae	Vulcanisaeta	5	aEF1A, aEF2, aIF2g, aIF5B, aSelBL
Vulcanisaeta_moutnovskia_768_28_uid63631	985053	Archaea	Crenarchaeota	Thermoprotei	Thermoproteales	Thermoproteaceae	Vulcanisaeta	5	aEF1A, aEF2, aIF2g, aIF5B, aSelBL
Archaeoglobus_fulgidus_DSM_4304_uid57717	224325	Archaea	Euryarchaeota	Archaeoglobi	Archaeoglobales	Archaeoglobaceae	Archaeoglobus	5	aEF1A, aEF2, aGTPBP, aIF2g, aIF5B
Archaeoglobus_profundus_DSM_5631_uid43493	572546	Archaea	Euryarchaeota	Archaeoglobi	Archaeoglobales	Archaeoglobaceae	Archaeoglobus	5	aEF1A, aEF2, aGTPBP, aIF2g, aIF5B
Archaeoglobus_veneficus_SNP6_uid65269	693661	Archaea	Euryarchaeota	Archaeoglobi	Archaeoglobales	Archaeoglobaceae	Archaeoglobus	5	aEF1A, aEF2, aGTPBP, aIF2g, aIF5B
Ferroglobus_placidus_DSM_10642_uid40863	589924	Archaea	Euryarchaeota	Archaeoglobi	Archaeoglobales	Archaeoglobaceae	Ferroglobus	5	aEF1A, aEF2, aGTPBP, aIF2g, aIF5B
Halalkalicoccus_jeotgali_B3_uid50305	795797	Archaea	Euryarchaeota	Halobacteria	Halobacteriales	Halobacteriaceae	Halalkalicoccus	5	aEF1A, aEF2, aGTPBP, aIF2g, aIF5B
Haloarcula_marismortui_ATCC_43049_uid57719	272569	Archaea	Euryarchaeota	Halobacteria	Halobacteriales	Halobacteriaceae	Haloarcula	5	aEF1A, aEF2, aGTPBP, aIF2g, aIF5B
Halobacterium_NRC_1_uid57769	2239	Archaea	Euryarchaeota	Halobacteria	Halobacteriales	Halobacteriaceae	no info	5	aEF1A, aEF2, aGTPBP, aIF2g, aIF5B
Halobacterium_salinarum_R1_uid61571	478009	Archaea	Euryarchaeota	Halobacteria	Halobacteriales	Halobacteriaceae	Halobacterium	5	aEF1A, aEF2, aGTPBP, aIF2g, aIF5B
Haloferax_volcanii_DS2_uid46845	309800	Archaea	Euryarchaeota	Halobacteria	Halobacteriales	Halobacteriaceae	Haloferax	6	aEF1A, aEF1A, aEF2, aGTPBP, aIF2g, aIF5B
Halogeometricum_borinquense_DSM_11551_uid54919	469382	Archaea	Euryarchaeota	Halobacteria	Halobacteriales	Halobacteriaceae	Halogeometricum	6	aEF1A, aEF1A, aEF2, aGTPBP, aIF2g, aIF5B
Halomicrobium_mukohataei_DSM_12286_uid59107	485914	Archaea	Euryarchaeota	Halobacteria	Halobacteriales	Halobacteriaceae	Halomicrobium	5	aEF1A, aEF2, aGTPBP, aIF2g, aIF5B
Haloquadratum_walsbyi_DSM_16790_uid58673	362976	Archaea	Euryarchaeota	Halobacteria	Halobacteriales	Halobacteriaceae	Haloquadratum	5	aEF1A, aEF2, aGTPBP, aIF2g, aIF5B
Halorhabdus_utahensis_DSM_12940_uid59189	519442	Archaea	Euryarchaeota	Halobacteria	Halobacteriales	Halobacteriaceae	Halorhabdus	5	aEF1A, aEF2, aGTPBP, aIF2g, aIF5B
Halorubrum_lacusprofundi_ATCC_49239_uid58807	416348	Archaea	Euryarchaeota	Halobacteria	Halobacteriales	Halobacteriaceae	Halorubrum	5	aEF1A, aEF2, aGTPBP, aIF2g, aIF5B
Haloterrigena_turkmenica_DSM_5511_uid43501	543526	Archaea	Euryarchaeota	Halobacteria	Halobacteriales	Halobacteriaceae	Haloterrigena	5	aEF1A, aEF2, aGTPBP, aIF2g, aIF5B
Natrialba_magadii_ATCC_43099_uid46245	547559	Archaea	Euryarchaeota	Halobacteria	Halobacteriales	Halobacteriaceae	Natrialba	6	aEF1A, aEF1A, aEF2, aGTPBP, aIF2g, aIF5B
Natronomonas_pharaonis_DSM_2160_uid58435	348780	Archaea	Euryarchaeota	Halobacteria	Halobacteriales	Halobacteriaceae	Natronomonas	5	aEF1A, aEF2, aGTPBP, aIF2g, aIF5B
Methanobacterium_AL_21_uid63623	2160	Archaea	Euryarchaeota	Methanobacteria	Methanobacteriales	Methanobacteriaceae	no info	5	aEF1A, aEF2, aGTPBP, aIF2g, aIF5B
Methanobacterium_SWAN_1_uid67359	2160	Archaea	Euryarchaeota	Methanobacteria	Methanobacteriales	Methanobacteriaceae	no info	5	aEF1A, aEF2, aGTPBP, aIF2g, aIF5B
Methanobrevibacter_ruminantium_M1_uid45857	634498	Archaea	Euryarchaeota	Methanobacteria	Methanobacteriales	Methanobacteriaceae	Methanobrevibacter	5	aEF1A, aEF2, aEF2, aIF2g, aIF5B
Methanobrevibacter_smithii_ATCC_35061_uid58827	420247	Archaea	Euryarchaeota	Methanobacteria	Methanobacteriales	Methanobacteriaceae	Methanobrevibacter	4	aEF1A, aEF2, aIF2g, aIF5B
Methanosphaera_stadtmanae_DSM_3091_uid58407	339860	Archaea	Euryarchaeota	Methanobacteria	Methanobacteriales	Methanobacteriaceae	Methanosphaera	4	aEF1A, aEF2, aIF2g, aIF5B
Methanothermobacter_marburgensis_Marburg_uid51637	145260	Archaea	Euryarchaeota	Methanobacteria	Methanobacteriales	Methanobacteriaceae	no info	5	aEF1A, aEF2, aGTPBP, aIF2g, aIF5B
Methanothermobacter_thermautotrophicus_Delta_H_uid57877	145260	Archaea	Euryarchaeota	Methanobacteria	Methanobacteriales	Methanobacteriaceae	no info	5	aEF1A, aEF2, aGTPBP, aIF2g, aIF5B
Methanothermus_fervidus_DSM_2088_uid60167	523846	Archaea	Euryarchaeota	Methanobacteria	Methanobacteriales	Methanothermaceae	Methanothermus	5	aEF1A, aEF2, aGTPBP, aIF2g, aIF5B
Methanocaldococcus_fervens_AG86_uid59347	573064	Archaea	Euryarchaeota	Methanococci	Methanococcales	Methanocaldococcaceae	Methanocaldococcus	6	aEF1A, aEF2, aIF2g, aIF5B, aSelB, aSelBL
Methanocaldococcus_FS406_22_uid42499	196118	Archaea	Euryarchaeota	Methanococci	Methanococcales	Methanocaldococcaceae	no info	6	aEF1A, aEF2, aIF2g, aIF5B, aSelB, aSelBL
Methanocaldococcus_infernus_ME_uid48803	573063	Archaea	Euryarchaeota	Methanococci	Methanococcales	Methanocaldococcaceae	Methanocaldococcus	6	aEF1A, aEF2, aIF2g, aIF5B, aSelB, aSelBL
Methanocaldococcus_jannaschii_DSM_2661_uid57713	243232	Archaea	Euryarchaeota	Methanococci	Methanococcales	Methanocaldococcaceae	Methanocaldococcus	6	aEF1A, aEF2, aIF2g, aIF5B, aSelB, aSelBL
Methanocaldococcus_vulcanius_M7_uid41131	579137	Archaea	Euryarchaeota	Methanococci	Methanococcales	Methanocaldococcaceae	Methanocaldococcus	6	aEF1A, aEF2, aIF2g, aIF5B, aSelB, aSelBL
Methanotorris_igneus_Kol_5_uid67321	880724	Archaea	Euryarchaeota	Methanococci	Methanococcales	Methanocaldococcaceae	Methanotorris	6	aEF1A, aEF2, aIF2g, aIF5B, aSelB, aSelBL
Methanococcus_aeolicus_Nankai_3_uid58823	419665	Archaea	Euryarchaeota	Methanococci	Methanococcales	Methanococcaceae	Methanococcus	6	aEF1A, aEF2, aIF2g, aIF5B, aSelB, aSelBL
Methanococcus_maripaludis_C5_uid58741	402880	Archaea	Euryarchaeota	Methanococci	Methanococcales	Methanococcaceae	Methanococcus	6	aEF1A, aEF2, aIF2g, aIF5B, aSelB, aSelBL
Methanococcus_maripaludis_C6_uid58947	444158	Archaea	Euryarchaeota	Methanococci	Methanococcales	Methanococcaceae	Methanococcus	6	aEF1A, aEF2, aIF2g, aIF5B, aSelB, aSelBL
Methanococcus_maripaludis_C7_uid58847	426368	Archaea	Euryarchaeota	Methanococci	Methanococcales	Methanococcaceae	Methanococcus	6	aEF1A, aEF2, aIF2g, aIF5B, aSelB, aSelBL
Methanococcus_maripaludis_S2_uid58035	267377	Archaea	Euryarchaeota	Methanococci	Methanococcales	Methanococcaceae	Methanococcus	6	aEF1A, aEF2, aIF2g, aIF5B, aSelB, aSelBL
Methanococcus_vannielii_SB_uid58767	406327	Archaea	Euryarchaeota	Methanococci	Methanococcales	Methanococcaceae	Methanococcus	6	aEF1A, aEF2, aIF2g, aIF5B, aSelB, aSelBL
Methanococcus_voltae_A3_uid49529	456320	Archaea	Euryarchaeota	Methanococci	Methanococcales	Methanococcaceae	Methanococcus	6	aEF1A, aEF2, aIF2g, aIF5B, aSelB, aSelBL
Methanocella_paludicola_SANAE_uid42887	304371	Archaea	Euryarchaeota	Methanomicrobia	Methanocellales	Methanocellaceae	Methanocella	6	aEF1A, aEF2, aGTPBP, aIF2g, aIF5B, aSelBL
Methanocorpusculum_labreanum_Z_uid58785	410358	Archaea	Euryarchaeota	Methanomicrobia	Methanomicrobiales	Methanocorpusculaceae	Methanocorpusculum	5	aEF1A, aEF2, aIF2g, aIF5B, aSelBL
Methanoculleus_marisnigri_JR1_uid58561	368407	Archaea	Euryarchaeota	Methanomicrobia	Methanomicrobiales	Methanomicrobiaceae	Methanoculleus	5	aEF1A, aEF2, aIF2g, aIF5B, aSelBL
Methanoplanus_petrolearius_DSM_11571_uid52695	679926	Archaea	Euryarchaeota	Methanomicrobia	Methanomicrobiales	Methanomicrobiaceae	Methanoplanus	5	aEF1A, aEF2, aIF2g, aIF5B, aSelBL
Methanospirillum_hungatei_JF_1_uid58181	323259	Archaea	Euryarchaeota	Methanomicrobia	Methanomicrobiales	Methanospirillaceae	Methanospirillum	5	aEF1A, aEF2, aIF2g, aIF5B, aSelBL
Candidatus_Methanoregula_boonei_6A8_uid58815	456442	Archaea	Euryarchaeota	Methanomicrobia	Methanomicrobiales	no info	Methanoregula	5	aEF1A, aEF2, aIF2g, aIF5B, aSelBL
Methanosphaerula_palustris_E1_9c_uid59193	521011	Archaea	Euryarchaeota	Methanomicrobia	Methanomicrobiales	no info	Methanosphaerula	5	aEF1A, aEF2, aIF2g, aIF5B, aSelBL
Methanosaeta_concilii_GP_6_uid66207	990316	Archaea	Euryarchaeota	Methanomicrobia	Methanosarcinales	Methanosaetaceae	Methanosaeta	5	aEF1A, aEF2, aIF2g, aIF5B, aSelBL
Methanosaeta_thermophila_PT_uid58469	349307	Archaea	Euryarchaeota	Methanomicrobia	Methanosarcinales	Methanosaetaceae	Methanosaeta	5	aEF1A, aEF2, aIF2g, aIF5B, aSelBL
Methanococcoides_burtonii_DSM_6242_uid58023	259564	Archaea	Euryarchaeota	Methanomicrobia	Methanosarcinales	Methanosarcinaceae	Methanococcoides	5	aEF1A, aEF2, aIF2g, aIF5B, aSelBL
Methanohalobium_evestigatum_Z_7303_uid49857	644295	Archaea	Euryarchaeota	Methanomicrobia	Methanosarcinales	Methanosarcinaceae	Methanohalobium	5	aEF1A, aEF2, aIF2g, aIF5B, aSelBL
Methanohalophilus_mahii_DSM_5219_uid47313	547558	Archaea	Euryarchaeota	Methanomicrobia	Methanosarcinales	Methanosarcinaceae	Methanohalophilus	5	aEF1A, aEF2, aIF2g, aIF5B, aSelBL
Methanosarcina_acetivorans_C2A_uid57879	188937	Archaea	Euryarchaeota	Methanomicrobia	Methanosarcinales	Methanosarcinaceae	Methanosarcina	5	aEF1A, aEF2, aIF2g, aIF5B, aSelBL
Methanosarcina_barkeri_Fusaro_uid57715	269797	Archaea	Euryarchaeota	Methanomicrobia	Methanosarcinales	Methanosarcinaceae	Methanosarcina	5	aEF1A, aEF2, aIF2g, aIF5B, aSelBL
Methanosarcina_mazei_Go1_uid57893	192952	Archaea	Euryarchaeota	Methanomicrobia	Methanosarcinales	Methanosarcinaceae	Methanosarcina	5	aEF1A, aEF2, aIF2g, aIF5B, aSelBL
Methanopyrus_kandleri_AV19_uid57883	190192	Archaea	Euryarchaeota	Methanopyri	Methanopyrales	Methanopyraceae	Methanopyrus	7	aEF1A, aEF2, aIF2g, aIF5B, aSelB, IF2, SelB
Aciduliprofundum_boonei_T469_uid43333	439481	Archaea	Euryarchaeota	no info	no info	no info	Aciduliprofundum	4	aEF1A, aEF2, aIF2g, aIF5B
uncultured_methanogenic_archaeon_RC_I_uid61623	351160	Archaea	Euryarchaeota	no info	no info	no info	no info	6	aEF1A, aEF2, aGTPBP, aIF2g, aIF5B, aSelBL
Pyrococcus_abyssi_GE5_uid62903	272844	Archaea	Euryarchaeota	Thermococci	Thermococcales	Thermococcaceae	Pyrococcus	4	aEF1A, aEF2, aIF2g, aIF5B
Pyrococcus_furiosus_DSM_3638_uid57873	186497	Archaea	Euryarchaeota	Thermococci	Thermococcales	Thermococcaceae	Pyrococcus	4	aEF1A, aEF2, aIF2g, aIF5B
Pyrococcus_horikoshii_OT3_uid57753	70601	Archaea	Euryarchaeota	Thermococci	Thermococcales	Thermococcaceae	Pyrococcus	4	aEF1A, aEF2, aIF2g, aIF5B
Pyrococcus_NA2_uid66551	2260	Archaea	Euryarchaeota	Thermococci	Thermococcales	Thermococcaceae	no info	4	aEF1A, aEF2, aIF2g, aIF5B
Thermococcus_barophilus_MP_uid54733	391623	Archaea	Euryarchaeota	Thermococci	Thermococcales	Thermococcaceae	Thermococcus	4	aEF1A, aEF2, aIF2g, aIF5B
Thermococcus_gammatolerans_EJ3_uid59389	593117	Archaea	Euryarchaeota	Thermococci	Thermococcales	Thermococcaceae	Thermococcus	4	aEF1A, aEF2, aIF2g, aIF5B
Thermococcus_kodakarensis_KOD1_uid58225	69014	Archaea	Euryarchaeota	Thermococci	Thermococcales	Thermococcaceae	Thermococcus	4	aEF1A, aEF2, aIF2g, aIF5B
Thermococcus_onnurineus_NA1_uid59043	523850	Archaea	Euryarchaeota	Thermococci	Thermococcales	Thermococcaceae	Thermococcus	4	aEF1A, aEF2, aIF2g, aIF5B
Thermococcus_sibiricus_MM_739_uid59399	604354	Archaea	Euryarchaeota	Thermococci	Thermococcales	Thermococcaceae	Thermococcus	4	aEF1A, aEF2, aIF2g, aIF5B
Picrophilus_torridus_DSM_9790_uid58041	263820	Archaea	Euryarchaeota	Thermoplasmata	Thermoplasmatales	Picrophilaceae	Picrophilus	5	aEF1A, aEF2, aIF2g, aIF5B, aSelBL
Thermoplasma_acidophilum_DSM_1728_uid61573	273075	Archaea	Euryarchaeota	Thermoplasmata	Thermoplasmatales	Thermoplasmataceae	Thermoplasma	5	aEF1A, aEF2, aIF2g, aIF5B, aSelBL
Thermoplasma_volcanium_GSS1_uid57751	273116	Archaea	Euryarchaeota	Thermoplasmata	Thermoplasmatales	Thermoplasmataceae	Thermoplasma	5	aEF1A, aEF2, aIF2g, aIF5B, aSelBL
Candidatus_Korarchaeum_cryptofilum_OPF8_uid58601	374847	Archaea	Korarchaeota	no info	no info	no info	Candidatus Korarchaeum	5	aEF1A, aEF2, aGTPBP, aIF2g, aIF5B
Nanoarchaeum_equitans_Kin4_M_uid58009	228908	Archaea	Nanoarchaeota	no info	no info	no info	Nanoarchaeum	4	aEF1A, aEF2, aIF2g, aIF5B
Cenarchaeum_symbiosum_A_uid61411	414004	Archaea	Thaumarchaeota	no info	Cenarchaeales	Cenarchaeaceae	Cenarchaeum	5	aEF1A, aEF2, aIF2g, aIF5B, aSelBL
Nitrosopumilus_maritimus_SCM1_uid58903	436308	Archaea	Thaumarchaeota	no info	Nitrosopumilales	Nitrosopumilaceae	Nitrosopumilus	5	aEF1A, aEF2, aIF2g, aIF5B, aSelBL
Buchnera_aphidicola_5A__Acyrthosiphon_pisum__uid59285	46073	Bacteria		no info			no info	7	CysN, EF-Tu, EFG, IF2, LepA, RF3, TypA
Buchnera_aphidicola_APS__Acyrthosiphon_pisum__uid57805	46073	Bacteria		no info			no info	7	CysN, EF-Tu, EFG, IF2, LepA, RF3, TypA
Buchnera_aphidicola_Bp__Baizongia_pistaciae__uid57827	46073	Bacteria		no info			no info	6	EF-Tu, EFG, IF2, LepA, RF3, TypA
Buchnera_aphidicola_Cc__Cinara_cedri__uid58579	46073	Bacteria		no info			no info	5	EF-Tu, EFG, IF2, LepA, TypA
Buchnera_aphidicola_Sg__Schizaphis_graminum__uid57913	46073	Bacteria		no info			no info	6	EF-Tu, EFG, IF2, LepA, RF3, TypA
Buchnera_aphidicola_Tuc7__Acyrthosiphon_pisum__uid59283	46073	Bacteria		no info			no info	7	CysN, EF-Tu, EFG, IF2, LepA, RF3, TypA
Lawsonia_intracellularis_PHE_MN1_00_uid61575	141190	Bacteria		no info			no info	7	EF-Tu, EFG, IF2, LepA, SelB, Tet, TypA
Acidobacterium_capsulatum_ATCC_51196_uid59127	240015	Bacteria	Acidobacteria	Acidobacteria (class)	Acidobacteriales	Acidobacteriaceae	Acidobacterium	8	CysN, EF-Tu, EF-Tu, EFG, EFGII, IF2, LepA, TypA
Acidobacterium_MP5ACTX9_uid50551	33973	Bacteria	Acidobacteria	Acidobacteria (class)	Acidobacteriales	Acidobacteriaceae	no info	7	CysN, EF-Tu, EF-Tu, EFG, IF2, LepA, TypA
Terriglobus_saanensis_SP1PR4_uid53251	401053	Bacteria	Acidobacteria	Acidobacteria (class)	Acidobacteriales	Acidobacteriaceae	Terriglobus	7	CysN, EF-Tu, EF-Tu, EFG, IF2, LepA, TypA
Candidatus_Koribacter_versatilis_Ellin345_uid58479	204669	Bacteria	Acidobacteria	no info	no info	no info	Candidatus Koribacter	9	CysN, EF-Tu, EF-Tu, EFG, EFGII, IF2, LepA, SelB, TypA
Candidatus_Solibacter_usitatus_Ellin6076_uid58139	234267	Bacteria	Acidobacteria	Solibacteres	Solibacterales	Solibacteraceae	Candidatus Solibacter	9	CysN, EF-Tu, EF-Tu, EFG, EFGII, IF2, LepA, SelB, TypA
Acidimicrobium_ferrooxidans_DSM_10331_uid59215	525909	Bacteria	Actinobacteria	Actinobacteria (class)	Acidimicrobiales	Acidimicrobiaceae	Acidimicrobium	6	EF-Tu, EFG, EFGII, IF2, LepA, TypA
Acidothermus_cellulolyticus_11B_uid58501	351607	Bacteria	Actinobacteria	Actinobacteria (class)	Actinomycetales	Acidothermaceae	Acidothermus	6	CysN, EF-Tu, EFG, EFGII, IF2, LepA
Arcanobacterium_haemolyticum_DSM_20595_uid49489	644284	Bacteria	Actinobacteria	Actinobacteria (class)	Actinomycetales	Actinomycetaceae	Arcanobacterium	5	EF-Tu, EFG, IF2, LepA, TypA
Mobiluncus_curtisii_ATCC_43063_uid49695	548479	Bacteria	Actinobacteria	Actinobacteria (class)	Actinomycetales	Actinomycetaceae	Mobiluncus	6	EF-Tu, EFG, IF2, LepA, Tet, TypA
Actinosynnema_mirum_DSM_43827_uid58951	446462	Bacteria	Actinobacteria	Actinobacteria (class)	Actinomycetales	Actinosynnemataceae	Actinosynnema	7	CysN, EF-Tu, EFG, EFGII, IF2, LepA, TypA
Beutenbergia_cavernae_DSM_12333_uid59047	471853	Bacteria	Actinobacteria	Actinobacteria (class)	Actinomycetales	Beutenbergiaceae	Beutenbergia	7	EF-Tu, EFG, EFGII, IF2, LepA, Tet, TypA
Catenulispora_acidiphila_DSM_44928_uid59077	479433	Bacteria	Actinobacteria	Actinobacteria (class)	Actinomycetales	Catenulisporaceae	Catenulispora	14	actEFTu2, CysN, CysN, CysN, EF-Tu, EFG, EFGII, IF2, LepA, SelB, spdEFG2, Tet, Tet, TypA
Cellulomonas_fimi_ATCC_484_uid66779	590998	Bacteria	Actinobacteria	Actinobacteria (class)	Actinomycetales	Cellulomonadaceae	Cellulomonas	7	CysN, EF-Tu, EFG, EFGII, IF2, LepA, TypA
Cellulomonas_flavigena_DSM_20109_uid48821	446466	Bacteria	Actinobacteria	Actinobacteria (class)	Actinomycetales	Cellulomonadaceae	Cellulomonas	7	CysN, EF-Tu, EFG, EFGII, IF2, LepA, TypA
Corynebacterium_aurimucosum_ATCC_700975_uid59409	548476	Bacteria	Actinobacteria	Actinobacteria (class)	Actinomycetales	Corynebacteriaceae	Corynebacterium	8	CysN, EF-Tu, EFG, IF2, LepA, RF3, SelB, TypA
Corynebacterium_diphtheriae_NCTC_13129_uid57691	257309	Bacteria	Actinobacteria	Actinobacteria (class)	Actinomycetales	Corynebacteriaceae	Corynebacterium	6	EF-Tu, EFG, IF2, LepA, RF3, TypA
Corynebacterium_efficiens_YS_314_uid62905	196164	Bacteria	Actinobacteria	Actinobacteria (class)	Actinomycetales	Corynebacteriaceae	Corynebacterium	7	CysN, EF-Tu, EFG, IF2, LepA, RF3, TypA
Corynebacterium_glutamicum_ATCC_13032_uid57905	196627	Bacteria	Actinobacteria	Actinobacteria (class)	Actinomycetales	Corynebacteriaceae	Corynebacterium	7	CysN, EF-Tu, EFG, IF2, LepA, RF3, TypA
Corynebacterium_glutamicum_ATCC_13032_uid61611	196627	Bacteria	Actinobacteria	Actinobacteria (class)	Actinomycetales	Corynebacteriaceae	Corynebacterium	7	CysN, EF-Tu, EFG, IF2, LepA, RF3, TypA
Corynebacterium_glutamicum_R_uid58897	340322	Bacteria	Actinobacteria	Actinobacteria (class)	Actinomycetales	Corynebacteriaceae	Corynebacterium	7	CysN, EF-Tu, EFG, IF2, LepA, RF3, TypA
Corynebacterium_jeikeium_K411_uid58399	306537	Bacteria	Actinobacteria	Actinobacteria (class)	Actinomycetales	Corynebacteriaceae	Corynebacterium	7	CysN, EF-Tu, EFG, IF2, LepA, RF3, TypA
Corynebacterium_kroppenstedtii_DSM_44385_uid59411	645127	Bacteria	Actinobacteria	Actinobacteria (class)	Actinomycetales	Corynebacteriaceae	Corynebacterium	7	CysN, EF-Tu, EFG, IF2, LepA, RF3, TypA
Corynebacterium_pseudotuberculosis_FRC41_uid50585	765874	Bacteria	Actinobacteria	Actinobacteria (class)	Actinomycetales	Corynebacteriaceae	Corynebacterium	6	EF-Tu, EFG, IF2, LepA, RF3, TypA
Corynebacterium_urealyticum_DSM_7109_uid61639	504474	Bacteria	Actinobacteria	Actinobacteria (class)	Actinomycetales	Corynebacteriaceae	Corynebacterium	7	CysN, EF-Tu, EFG, IF2, LepA, RF3, TypA
Brachybacterium_faecium_DSM_4810_uid58649	446465	Bacteria	Actinobacteria	Actinobacteria (class)	Actinomycetales	Dermabacteraceae	Brachybacterium	6	EF-Tu, EFG, IF2, LepA, SelB, TypA
Kytococcus_sedentarius_DSM_20547_uid59071	478801	Bacteria	Actinobacteria	Actinobacteria (class)	Actinomycetales	Dermacoccaceae	Kytococcus	7	CysN, EF-Tu, EFG, IF2, LepA, SelB, TypA
Frankia_alni_ACN14a_uid58695	326424	Bacteria	Actinobacteria	Actinobacteria (class)	Actinomycetales	Frankiaceae	Frankia	7	CysN, EF-Tu, EFG, EFGII, IF2, LepA, TypA
Frankia_CcI3_uid58397	1854	Bacteria	Actinobacteria	Actinobacteria (class)	Actinomycetales	Frankiaceae	no info	7	CysN, EF-Tu, EFG, EFGII, IF2, LepA, TypA
Frankia_EAN1pec_uid58367	1854	Bacteria	Actinobacteria	Actinobacteria (class)	Actinomycetales	Frankiaceae	no info	8	CysN, CysN, EF-Tu, EFG, EFGII, IF2, LepA, TypA
Frankia_EuI1c_uid42615	1854	Bacteria	Actinobacteria	Actinobacteria (class)	Actinomycetales	Frankiaceae	no info	11	actEFTu2, CysN, CysN, CysN, CysN, EF-Tu, EFG, EFGII, IF2, LepA, TypA
Geodermatophilus_obscurus_DSM_43160_uid43725	526225	Bacteria	Actinobacteria	Actinobacteria (class)	Actinomycetales	Geodermatophilaceae	Geodermatophilus	8	CysN, EF-Tu, EFG, EFGII, IF2, LepA, SelB, TypA
Stackebrandtia_nassauensis_DSM_44728_uid46663	446470	Bacteria	Actinobacteria	Actinobacteria (class)	Actinomycetales	Glycomycetaceae	Stackebrandtia	10	CysN, EF-Tu, EFG, EFGII, IF2, LepA, RF3, Tet, Tet, TypA
Gordonia_bronchialis_DSM_43247_uid41403	526226	Bacteria	Actinobacteria	Actinobacteria (class)	Actinomycetales	Gordoniaceae	Gordonia	10	CysN, CysN, CysN, EF-Tu, EFG, IF2, LepA, RF3, SelB, TypA
Intrasporangium_calvum_DSM_43043_uid61729	710696	Bacteria	Actinobacteria	Actinobacteria (class)	Actinomycetales	Intrasporangiaceae	Intrasporangium	7	CysN, EF-Tu, EFG, EFGII, IF2, LepA, TypA
Jonesia_denitrificans_DSM_20603_uid59053	471856	Bacteria	Actinobacteria	Actinobacteria (class)	Actinomycetales	Jonesiaceae	Jonesia	7	CysN, EF-Tu, EFG, IF2, LepA, RF3, TypA
Kineococcus_radiotolerans_SRS30216_uid58067	266940	Bacteria	Actinobacteria	Actinobacteria (class)	Actinomycetales	Kineosporiaceae	Kineococcus	7	EF-Tu, EFG, IF2, LepA, RF3, SelB, TypA
Clavibacter_michiganensis_NCPPB_382_uid61625	1573	Bacteria	Actinobacteria	Actinobacteria (class)	Actinomycetales	Microbacteriaceae	no info	6	EF-Tu, EFG, IF2, LepA, RF3, TypA
Clavibacter_michiganensis_sepedonicus_uid61577	1573	Bacteria	Actinobacteria	Actinobacteria (class)	Actinomycetales	Microbacteriaceae	no info	6	EF-Tu, EFG, IF2, LepA, RF3, TypA
Leifsonia_xyli_CTCB07_uid57759	110932	Bacteria	Actinobacteria	Actinobacteria (class)	Actinomycetales	Microbacteriaceae	no info	5	EF-Tu, EFG, IF2, LepA, TypA
Microbacterium_testaceum_StLB037_uid62789	979556	Bacteria	Actinobacteria	Actinobacteria (class)	Actinomycetales	Microbacteriaceae	Microbacterium	5	EF-Tu, EFG, IF2, LepA, TypA
Arthrobacter_arilaitensis_Re117_uid53509	861360	Bacteria	Actinobacteria	Actinobacteria (class)	Actinomycetales	Micrococcaceae	Arthrobacter	7	CysN, CysN, EF-Tu, EFG, IF2, LepA, TypA
Arthrobacter_aurescens_TC1_uid58109	290340	Bacteria	Actinobacteria	Actinobacteria (class)	Actinomycetales	Micrococcaceae	Arthrobacter	7	CysN, EF-Tu, EFG, EFGII, IF2, LepA, TypA
Arthrobacter_chlorophenolicus_A6_uid58969	452863	Bacteria	Actinobacteria	Actinobacteria (class)	Actinomycetales	Micrococcaceae	Arthrobacter	8	CysN, EF-Tu, EFG, EFGII, IF2, LepA, RF3, TypA
Arthrobacter_FB24_uid58141	1663	Bacteria	Actinobacteria	Actinobacteria (class)	Actinomycetales	Micrococcaceae	no info	8	CysN, EF-Tu, EFG, EFGII, IF2, LepA, RF3, TypA
Arthrobacter_phenanthrenivorans_Sphe3_uid63629	930171	Bacteria	Actinobacteria	Actinobacteria (class)	Actinomycetales	Micrococcaceae	Arthrobacter	8	CysN, EF-Tu, EFG, EFGII, IF2, LepA, RF3, TypA
Kocuria_rhizophila_DC2201_uid59099	378753	Bacteria	Actinobacteria	Actinobacteria (class)	Actinomycetales	Micrococcaceae	Kocuria	7	CysN, EF-Tu, EFG, IF2, LepA, SelB, TypA
Micrococcus_luteus_NCTC_2665_uid59033	465515	Bacteria	Actinobacteria	Actinobacteria (class)	Actinomycetales	Micrococcaceae	Micrococcus	6	CysN, EF-Tu, EFG, IF2, LepA, TypA
Renibacterium_salmoninarum_ATCC_33209_uid58899	288705	Bacteria	Actinobacteria	Actinobacteria (class)	Actinomycetales	Micrococcaceae	Renibacterium	9	CysN, CysN, EF-Tu, EFG, IF2, LepA, Tet, Tet, TypA
Rothia_dentocariosa_ATCC_17931_uid49331	762948	Bacteria	Actinobacteria	Actinobacteria (class)	Actinomycetales	Micrococcaceae	Rothia	5	EF-Tu, EFG, IF2, LepA, TypA
Rothia_mucilaginosa_uid43093	43675	Bacteria	Actinobacteria	Actinobacteria (class)	Actinomycetales	Micrococcaceae	Rothia	5	EF-Tu, EFG, IF2, LepA, TypA
Micromonospora_aurantiaca_ATCC_27029_uid42501	644283	Bacteria	Actinobacteria	Actinobacteria (class)	Actinomycetales	Micromonosporaceae	Micromonospora	9	CysN, EF-Tu, EFG, EFGII, IF2, LepA, SelB, Tet, TypA
Micromonospora_L5_uid45895	1873	Bacteria	Actinobacteria	Actinobacteria (class)	Actinomycetales	Micromonosporaceae	no info	9	CysN, EF-Tu, EFG, EFGII, IF2, LepA, SelB, Tet, TypA
Salinispora_arenicola_CNS_205_uid58659	391037	Bacteria	Actinobacteria	Actinobacteria (class)	Actinomycetales	Micromonosporaceae	Salinispora	7	CysN, EF-Tu, EFG, EFGII, IF2, LepA, TypA
Salinispora_tropica_CNB_440_uid58565	369723	Bacteria	Actinobacteria	Actinobacteria (class)	Actinomycetales	Micromonosporaceae	Salinispora	8	CysN, EF-Tu, EFG, EFGII, IF2, LepA, SelB, TypA
Verrucosispora_maris_AB_18_032_uid66297	263358	Bacteria	Actinobacteria	Actinobacteria (class)	Actinomycetales	Micromonosporaceae	Verrucosispora	8	CysN, EF-Tu, EFG, EFGII, IF2, LepA, SelB, TypA
Amycolicicoccus_subflavus_DQS3_9A1_uid67253	443218	Bacteria	Actinobacteria	Actinobacteria (class)	Actinomycetales	Mycobacteriaceae	Amycolicicoccus	8	CysN, EF-Tu, EFG, EFGII, IF2, LepA, RF3, TypA
Mycobacterium_abscessus_ATCC_19977_uid61613	561007	Bacteria	Actinobacteria	Actinobacteria (class)	Actinomycetales	Mycobacteriaceae	Mycobacterium	8	CysN, CysN, CysN, EF-Tu, EFG, IF2, LepA, TypA
Mycobacterium_avium_104_uid57693	243243	Bacteria	Actinobacteria	Actinobacteria (class)	Actinomycetales	Mycobacteriaceae	Mycobacterium	8	CysN, EF-Tu, EFG, EFGII, IF2, LepA, SelB, TypA
Mycobacterium_avium_paratuberculosis_K_10_uid57699	1763	Bacteria	Actinobacteria	Actinobacteria (class)	Actinomycetales	Mycobacteriaceae	no info	8	CysN, EF-Tu, EFG, EFGII, IF2, LepA, SelB, TypA
Mycobacterium_bovis_AF2122_97_uid57695	1763	Bacteria	Actinobacteria	Actinobacteria (class)	Actinomycetales	Mycobacteriaceae	no info	8	CysN, EF-Tu, EFG, EFGII, EFGII, IF2, LepA, TypA
Mycobacterium_bovis_BCG_Pasteur_1173P2_uid58781	410289	Bacteria	Actinobacteria	Actinobacteria (class)	Actinomycetales	Mycobacteriaceae	Mycobacterium	7	CysN, EF-Tu, EFG, EFGII, IF2, LepA, TypA
Mycobacterium_bovis_BCG_Tokyo_172_uid59281	561275	Bacteria	Actinobacteria	Actinobacteria (class)	Actinomycetales	Mycobacteriaceae	Mycobacterium	7	CysN, EF-Tu, EFG, EFGII, IF2, LepA, TypA
Mycobacterium_gilvum_PYR_GCK_uid59421	350054	Bacteria	Actinobacteria	Actinobacteria (class)	Actinomycetales	Mycobacteriaceae	Mycobacterium	7	CysN, EF-Tu, EFG, IF2, LepA, RF3, TypA
Mycobacterium_JDM601_uid67369	1763	Bacteria	Actinobacteria	Actinobacteria (class)	Actinomycetales	Mycobacteriaceae	no info	9	CysN, EF-Tu, EFG, EFGII, IF2, LepA, RF3, SelB, TypA
Mycobacterium_JLS_uid58489	1763	Bacteria	Actinobacteria	Actinobacteria (class)	Actinomycetales	Mycobacteriaceae	no info	10	CysN, CysN, EF-Tu, EFG, EFGII, IF2, LepA, RF3, SelB, TypA
Mycobacterium_KMS_uid58491	1763	Bacteria	Actinobacteria	Actinobacteria (class)	Actinomycetales	Mycobacteriaceae	no info	10	CysN, CysN, EF-Tu, EFG, EFGII, IF2, LepA, RF3, SelB, TypA
Mycobacterium_leprae_Br4923_uid59293	561304	Bacteria	Actinobacteria	Actinobacteria (class)	Actinomycetales	Mycobacteriaceae	Mycobacterium	5	EF-Tu, EFG, IF2, LepA, TypA
Mycobacterium_leprae_TN_uid57697	272631	Bacteria	Actinobacteria	Actinobacteria (class)	Actinomycetales	Mycobacteriaceae	Mycobacterium	5	EF-Tu, EFG, IF2, LepA, TypA
Mycobacterium_marinum_M_uid59423	216594	Bacteria	Actinobacteria	Actinobacteria (class)	Actinomycetales	Mycobacteriaceae	Mycobacterium	9	CysN, EF-Tu, EFG, EFGII, IF2, LepA, mEFTu(EF-Tu), SelB, TypA
Mycobacterium_MCS_uid58465	1763	Bacteria	Actinobacteria	Actinobacteria (class)	Actinomycetales	Mycobacteriaceae	no info	10	CysN, CysN, EF-Tu, EFG, EFGII, IF2, LepA, RF3, SelB, TypA
Mycobacterium_smegmatis_MC2_155_uid57701	246196	Bacteria	Actinobacteria	Actinobacteria (class)	Actinomycetales	Mycobacteriaceae	Mycobacterium	8	CysN, EF-Tu, EFGII, IF2, LepA, RF3, SelB, TypA
Mycobacterium_Spyr1_uid61403	1763	Bacteria	Actinobacteria	Actinobacteria (class)	Actinomycetales	Mycobacteriaceae	no info	7	CysN, EF-Tu, EFG, IF2, LepA, RF3, TypA
Mycobacterium_tuberculosis_CDC1551_uid57775	83331	Bacteria	Actinobacteria	Actinobacteria (class)	Actinomycetales	Mycobacteriaceae	Mycobacterium	7	CysN, EF-Tu, EFG, EFGII, IF2, LepA, TypA
Mycobacterium_tuberculosis_F11_uid58417	336982	Bacteria	Actinobacteria	Actinobacteria (class)	Actinomycetales	Mycobacteriaceae	Mycobacterium	7	CysN, EF-Tu, EFG, EFGII, IF2, LepA, TypA
Mycobacterium_tuberculosis_H37Ra_uid58853	419947	Bacteria	Actinobacteria	Actinobacteria (class)	Actinomycetales	Mycobacteriaceae	Mycobacterium	7	CysN, EF-Tu, EFG, EFGII, IF2, LepA, TypA
Mycobacterium_tuberculosis_H37Rv_uid57777	83332	Bacteria	Actinobacteria	Actinobacteria (class)	Actinomycetales	Mycobacteriaceae	Mycobacterium	7	CysN, EF-Tu, EFG, EFGII, IF2, LepA, TypA
Mycobacterium_tuberculosis_KZN_1435_uid59069	478434	Bacteria	Actinobacteria	Actinobacteria (class)	Actinomycetales	Mycobacteriaceae	Mycobacterium	7	CysN, EF-Tu, EFG, EFGII, IF2, LepA, TypA
Mycobacterium_ulcerans_Agy99_uid62939	362242	Bacteria	Actinobacteria	Actinobacteria (class)	Actinomycetales	Mycobacteriaceae	Mycobacterium	7	CysN, EF-Tu, EFG, IF2, LepA, mEFTu(EF-Tu), TypA
Mycobacterium_vanbaalenii_PYR_1_uid58463	350058	Bacteria	Actinobacteria	Actinobacteria (class)	Actinomycetales	Mycobacteriaceae	Mycobacterium	7	CysN, EF-Tu, EFG, IF2, LepA, RF3, TypA
Nakamurella_multipartita_DSM_44233_uid59221	479431	Bacteria	Actinobacteria	Actinobacteria (class)	Actinomycetales	Nakamurellaceae	Nakamurella	8	CysN, EF-Tu, EFG, EFGII, IF2, LepA, SelB, TypA
Tropheryma_whipplei_TW08_27_uid57961	2038	Bacteria	Actinobacteria	Actinobacteria (class)	Actinomycetales	no info	no info	5	EF-Tu, EFG, IF2, LepA, TypA
Tropheryma_whipplei_Twist_uid57705	203267	Bacteria	Actinobacteria	Actinobacteria (class)	Actinomycetales	no info	Tropheryma	5	EF-Tu, EFG, IF2, LepA, TypA
Nocardia_farcinica_IFM_10152_uid58203	247156	Bacteria	Actinobacteria	Actinobacteria (class)	Actinomycetales	Nocardiaceae	Nocardia	10	CysN, CysN, CysN, EF-Tu, EFG, EFGII, IF2, LepA, RF3, TypA
Rhodococcus_equi_103S_uid60171	685727	Bacteria	Actinobacteria	Actinobacteria (class)	Actinomycetales	Nocardiaceae	Rhodococcus	10	CysN, CysN, CysN, EF-Tu, EFG, IF2, LepA, RF3, SelB, TypA
Rhodococcus_erythropolis_PR4_uid59019	234621	Bacteria	Actinobacteria	Actinobacteria (class)	Actinomycetales	Nocardiaceae	Rhodococcus	10	CysN, CysN, CysN, CysN, EF-Tu, EFG, IF2, LepA, RF3, TypA
Rhodococcus_jostii_RHA1_uid58325	101510	Bacteria	Actinobacteria	Actinobacteria (class)	Actinomycetales	Nocardiaceae	Rhodococcus	10	CysN, CysN, CysN, EF-Tu, EFG, EFGII, IF2, LepA, RF3, TypA
Rhodococcus_opacus_B4_uid13791	632772	Bacteria	Actinobacteria	Actinobacteria (class)	Actinomycetales	Nocardiaceae	Rhodococcus	10	CysN, CysN, CysN, EF-Tu, EFG, EFGII, IF2, LepA, RF3, TypA
Kribbella_flavida_DSM_17836_uid43465	479435	Bacteria	Actinobacteria	Actinobacteria (class)	Actinomycetales	Nocardioidaceae	Kribbella	12	actEFTu2, CysN, CysN, CysN, EF-Tu, EFG, EFGII, IF2, LepA, Tet, Tet, TypA
Nocardioides_JS614_uid58149	1839	Bacteria	Actinobacteria	Actinobacteria (class)	Actinomycetales	Nocardioidaceae	no info	8	CysN, EF-Tu, EFG, EFGII, IF2, LepA, RF3, TypA
Nocardiopsis_dassonvillei_DSM_43111_uid49483	446468	Bacteria	Actinobacteria	Actinobacteria (class)	Actinomycetales	Nocardiopsaceae	Nocardiopsis	8	CysN, EF-Tu, EFG, EFGII, IF2, LepA, RF3, TypA
Thermobifida_fusca_YX_uid57703	269800	Bacteria	Actinobacteria	Actinobacteria (class)	Actinomycetales	Nocardiopsaceae	Thermobifida	7	CysN, EF-Tu, EFG, IF2, LepA, RF3, TypA
Isoptericola_variabilis_225_uid67501	743718	Bacteria	Actinobacteria	Actinobacteria (class)	Actinomycetales	Promicromonosporaceae	Isoptericola	7	CysN, EF-Tu, EFG, EFGII, IF2, LepA, TypA
Xylanimonas_cellulosilytica_DSM_15894_uid41935	446471	Bacteria	Actinobacteria	Actinobacteria (class)	Actinomycetales	Promicromonosporaceae	Xylanimonas	7	CysN, EF-Tu, EFG, EFGII, IF2, LepA, TypA
Propionibacterium_acnes_KPA171202_uid58101	267747	Bacteria	Actinobacteria	Actinobacteria (class)	Actinomycetales	Propionibacteriaceae	Propionibacterium	5	EF-Tu, EFG, IF2, LepA, TypA
Propionibacterium_acnes_SK137_uid48071	553199	Bacteria	Actinobacteria	Actinobacteria (class)	Actinomycetales	Propionibacteriaceae	Propionibacterium	5	EF-Tu, EFG, IF2, LepA, TypA
Propionibacterium_freudenreichii_shermanii_CIRM_BIA1_uid49535	1743	Bacteria	Actinobacteria	Actinobacteria (class)	Actinomycetales	Propionibacteriaceae	no info	7	CysN, EF-Tu, EFG, EFGII, IF2, LepA, TypA
Amycolatopsis_mediterranei_U32_uid50565	749927	Bacteria	Actinobacteria	Actinobacteria (class)	Actinomycetales	Pseudonocardiaceae	Amycolatopsis	12	actEFTu2, CysN, CysN, EF-Tu, EFG, EFGII, IF2, LepA, SelB, spdEFG2, Tet, TypA
Pseudonocardia_dioxanivorans_CB1190_uid65087	675635	Bacteria	Actinobacteria	Actinobacteria (class)	Actinomycetales	Pseudonocardiaceae	Pseudonocardia	9	CysN, EF-Tu, EFG, EFGII, IF2, LepA, RF3, SelB, TypA
Saccharomonospora_viridis_DSM_43017_uid59055	471857	Bacteria	Actinobacteria	Actinobacteria (class)	Actinomycetales	Pseudonocardiaceae	Saccharomonospora	7	CysN, EF-Tu, EFG, IF2, LepA, SelB, TypA
Saccharopolyspora_erythraea_NRRL_2338_uid62947	405948	Bacteria	Actinobacteria	Actinobacteria (class)	Actinomycetales	Pseudonocardiaceae	Saccharopolyspora	10	CysN, CysN, EF-Tu, EFG, EFGII, IF2, LepA, SelB, Tet, TypA
Thermobispora_bispora_DSM_43833_uid48999	469371	Bacteria	Actinobacteria	Actinobacteria (class)	Actinomycetales	Pseudonocardiaceae	Thermobispora	7	CysN, EF-Tu, EFG, EFGII, IF2, LepA, TypA
Sanguibacter_keddieii_DSM_10542_uid40845	446469	Bacteria	Actinobacteria	Actinobacteria (class)	Actinomycetales	Sanguibacteraceae	Sanguibacter	6	EF-Tu, EFG, IF2, LepA, RF3, TypA
Segniliparus_rotundus_DSM_44985_uid49049	640132	Bacteria	Actinobacteria	Actinobacteria (class)	Actinomycetales	Segniliparaceae	Segniliparus	6	CysN, EF-Tu, EFG, IF2, LepA, TypA
Streptomyces_avermitilis_MA_4680_uid57739	227882	Bacteria	Actinobacteria	Actinobacteria (class)	Actinomycetales	Streptomycetaceae	Streptomyces	12	actEFTu2, CysN, CysN, EF-Tu, EFG, EFGII, IF2, LepA, spdEFG2, Tet, Tet, TypA
Streptomyces_coelicolor_A3_2__uid57801	100226	Bacteria	Actinobacteria	Actinobacteria (class)	Actinomycetales	Streptomycetaceae	Streptomyces	10	actEFTu2, CysN, EF-Tu, EFG, EFGII, IF2, LepA, spdEFG2, Tet, TypA
Streptomyces_griseus_NBRC_13350_uid58983	1883	Bacteria	Actinobacteria	Actinobacteria (class)	Actinomycetales	Streptomycetaceae	no info	9	actEFTu2, CysN, EF-Tu, EFG, EFGII, IF2, LepA, Tet, TypA
Streptomyces_scabiei_87_22_uid46531	680198	Bacteria	Actinobacteria	Actinobacteria (class)	Actinomycetales	Streptomycetaceae	Streptomyces	10	actEFTu2, CysN, EF-Tu, EFG, EFGII, IF2, LepA, spdEFG2, Tet, TypA
Streptosporangium_roseum_DSM_43021_uid42521	479432	Bacteria	Actinobacteria	Actinobacteria (class)	Actinomycetales	Streptosporangiaceae	Streptosporangium	10	CysN, EF-Tu, EFG, EFGII, IF2, LepA, RF3, SelB, Tet, TypA
Thermomonospora_curvata_DSM_43183_uid41885	471852	Bacteria	Actinobacteria	Actinobacteria (class)	Actinomycetales	Thermomonosporaceae	Thermomonospora	8	CysN, EF-Tu, EFG, EFGII, IF2, LepA, SelB, TypA
Tsukamurella_paurometabola_DSM_20162_uid48829	521096	Bacteria	Actinobacteria	Actinobacteria (class)	Actinomycetales	Tsukamurellaceae	Tsukamurella	9	CysN, CysN, CysN, EF-Tu, EFG, IF2, LepA, RF3, TypA
Bifidobacterium_adolescentis_ATCC_15703_uid58559	367928	Bacteria	Actinobacteria	Actinobacteria (class)	Bifidobacteriales	Bifidobacteriaceae	Bifidobacterium	6	EF-Tu, EFG, IF2, LepA, Tet, TypA
Bifidobacterium_animalis_lactis_AD011_uid58911	1678	Bacteria	Actinobacteria	Actinobacteria (class)	Bifidobacteriales	Bifidobacteriaceae	no info	7	EF-Tu, EFG, IF2, LepA, Tet, Tet, TypA
Bifidobacterium_animalis_lactis_Bl_04_uid59359	1678	Bacteria	Actinobacteria	Actinobacteria (class)	Bifidobacteriales	Bifidobacteriaceae	no info	7	EF-Tu, EFG, IF2, LepA, Tet, Tet, TypA
Bifidobacterium_animalis_lactis_DSM_10140_uid59357	1678	Bacteria	Actinobacteria	Actinobacteria (class)	Bifidobacteriales	Bifidobacteriaceae	no info	7	EF-Tu, EFG, IF2, LepA, Tet, Tet, TypA
Bifidobacterium_bifidum_PRL2010_uid59883	702459	Bacteria	Actinobacteria	Actinobacteria (class)	Bifidobacteriales	Bifidobacteriaceae	Bifidobacterium	6	EF-Tu, EFG, IF2, LepA, Tet, TypA
Bifidobacterium_bifidum_S17_uid59545	883062	Bacteria	Actinobacteria	Actinobacteria (class)	Bifidobacteriales	Bifidobacteriaceae	Bifidobacterium	6	EF-Tu, EFG, IF2, LepA, Tet, TypA
Bifidobacterium_dentium_Bd1_uid43091	401473	Bacteria	Actinobacteria	Actinobacteria (class)	Bifidobacteriales	Bifidobacteriaceae	Bifidobacterium	6	EF-Tu, EFG, IF2, LepA, Tet, TypA
Bifidobacterium_longum_BBMN68_uid60163	1678	Bacteria	Actinobacteria	Actinobacteria (class)	Bifidobacteriales	Bifidobacteriaceae	no info	7	EF-Tu, EFG, IF2, LepA, Tet, Tet, TypA
Bifidobacterium_longum_DJO10A_uid58833	205913	Bacteria	Actinobacteria	Actinobacteria (class)	Bifidobacteriales	Bifidobacteriaceae	Bifidobacterium	8	EF-Tu, EFG, IF2, LepA, Tet, Tet, Tet, TypA
Bifidobacterium_longum_infantis_157F_uid62693	1678	Bacteria	Actinobacteria	Actinobacteria (class)	Bifidobacteriales	Bifidobacteriaceae	no info	6	EF-Tu, EFG, IF2, LepA, Tet, TypA
Bifidobacterium_longum_infantis_ATCC_15697_uid58677	1678	Bacteria	Actinobacteria	Actinobacteria (class)	Bifidobacteriales	Bifidobacteriaceae	no info	6	EF-Tu, EFG, IF2, LepA, Tet, TypA
Bifidobacterium_longum_JCM_1217_uid62695	1678	Bacteria	Actinobacteria	Actinobacteria (class)	Bifidobacteriales	Bifidobacteriaceae	no info	6	EF-Tu, EFG, IF2, LepA, Tet, TypA
Bifidobacterium_longum_JDM301_uid49131	1678	Bacteria	Actinobacteria	Actinobacteria (class)	Bifidobacteriales	Bifidobacteriaceae	no info	7	EF-Tu, EFG, IF2, LepA, Tet, Tet, TypA
Bifidobacterium_longum_NCC2705_uid57939	206672	Bacteria	Actinobacteria	Actinobacteria (class)	Bifidobacteriales	Bifidobacteriaceae	Bifidobacterium	6	EF-Tu, EFG, IF2, LepA, Tet, TypA
Gardnerella_vaginalis_409_05_uid43211	553190	Bacteria	Actinobacteria	Actinobacteria (class)	Bifidobacteriales	Bifidobacteriaceae	Gardnerella	5	EF-Tu, EFG, IF2, LepA, TypA
Gardnerella_vaginalis_ATCC_14019_uid55487	525284	Bacteria	Actinobacteria	Actinobacteria (class)	Bifidobacteriales	Bifidobacteriaceae	Gardnerella	5	EF-Tu, EFG, IF2, LepA, TypA
Atopobium_parvulum_DSM_20469_uid59195	521095	Bacteria	Actinobacteria	Actinobacteria (class)	Coriobacteriales	Coriobacteriaceae	Atopobium	6	EF-Tu, EFG, EFGII, IF2, LepA, TypA
Coriobacterium_glomerans_PW2_uid65787	700015	Bacteria	Actinobacteria	Actinobacteria (class)	Coriobacteriales	Coriobacteriaceae	Coriobacterium	6	EF-Tu, EFG, EFGII, IF2, LepA, TypA
Cryptobacterium_curtum_DSM_15641_uid59041	469378	Bacteria	Actinobacteria	Actinobacteria (class)	Coriobacteriales	Coriobacteriaceae	Cryptobacterium	7	EF-Tu, EFG, EFGII, IF2, LepA, SelB, TypA
Eggerthella_lenta_DSM_2243_uid59079	479437	Bacteria	Actinobacteria	Actinobacteria (class)	Coriobacteriales	Coriobacteriaceae	Eggerthella	7	EF-Tu, EFG, EFGII, IF2, LepA, SelB, TypA
Olsenella_uli_DSM_7084_uid51367	633147	Bacteria	Actinobacteria	Actinobacteria (class)	Coriobacteriales	Coriobacteriaceae	Olsenella	6	EF-Tu, EFG, EFGII, IF2, LepA, TypA
Slackia_heliotrinireducens_DSM_20476_uid59051	471855	Bacteria	Actinobacteria	Actinobacteria (class)	Coriobacteriales	Coriobacteriaceae	Slackia	7	EF-Tu, EFG, EFGII, IF2, LepA, SelB, TypA
Rubrobacter_xylanophilus_DSM_9941_uid58057	266117	Bacteria	Actinobacteria	Actinobacteria (class)	Rubrobacterales	Rubrobacteraceae	Rubrobacter	7	EF-Tu, EF-Tu, EFG, EFGII, IF2, LepA, SelB
Conexibacter_woesei_DSM_14684_uid43467	469383	Bacteria	Actinobacteria	Actinobacteria (class)	Solirubrobacterales	Conexibacteraceae	Conexibacter	8	CysN, EF-Tu, EFG, EFGII, IF2, LepA, RF3, TypA
Aquifex_aeolicus_VF5_uid57765	224324	Bacteria	Aquificae	Aquificae (class)	Aquificales	Aquificaceae	Aquifex	6	EF-Tu, EF-Tu, EFG, IF2, LepA, SelB
Hydrogenobacter_thermophilus_TK_6_uid45927	608538	Bacteria	Aquificae	Aquificae (class)	Aquificales	Aquificaceae	Hydrogenobacter	6	EF-Tu, EF-Tu, EFG, IF2, LepA, SelB
Hydrogenobaculum_3684_uid67353	168657	Bacteria	Aquificae	Aquificae (class)	Aquificales	Aquificaceae	no info	6	EF-Tu, EF-Tu, EFG, IF2, LepA, TypA
Hydrogenobaculum_SHO_uid67503	168657	Bacteria	Aquificae	Aquificae (class)	Aquificales	Aquificaceae	no info	5	EF-Tu, EF-Tu, EFG, IF2, TypA
Hydrogenobaculum_Y04AAS1_uid58857	168657	Bacteria	Aquificae	Aquificae (class)	Aquificales	Aquificaceae	no info	6	EF-Tu, EF-Tu, EFG, IF2, LepA, TypA
Thermocrinis_albus_DSM_14484_uid46231	638303	Bacteria	Aquificae	Aquificae (class)	Aquificales	Aquificaceae	Thermocrinis	6	EF-Tu, EF-Tu, EFG, IF2, LepA, SelB
Desulfurobacterium_thermolithotrophum_DSM_11699_uid63405	868864	Bacteria	Aquificae	Aquificae (class)	Aquificales	Desulfurobacteriaceae	Desulfurobacterium	7	EF-Tu, EF-Tu, EFG, IF2, LepA, SelB, TypA
Thermovibrio_ammonificans_HB_1_uid62095	648996	Bacteria	Aquificae	Aquificae (class)	Aquificales	Desulfurobacteriaceae	Thermovibrio	6	EF-Tu, EF-Tu, EFG, IF2, LepA, SelB
Persephonella_marina_EX_H1_uid58119	123214	Bacteria	Aquificae	Aquificae (class)	Aquificales	Hydrogenothermaceae	Persephonella	6	EF-Tu, EF-Tu, EFG, IF2, LepA, TypA
Sulfurihydrogenibium_azorense_Az_Fu1_uid58121	204536	Bacteria	Aquificae	Aquificae (class)	Aquificales	Hydrogenothermaceae	Sulfurihydrogenibium	6	EF-Tu, EF-Tu, EFG, IF2, LepA, TypA
Sulfurihydrogenibium_YO3AOP1_uid58855	212790	Bacteria	Aquificae	Aquificae (class)	Aquificales	Hydrogenothermaceae	no info	6	EF-Tu, EF-Tu, EFG, IF2, LepA, TypA
Bacteroides_fragilis_NCTC_9343_uid57639	272559	Bacteria	Bacteroidetes	Bacteroidia	Bacteroidales	Bacteroidaceae	Bacteroides	8	CysN, EF-Tu, EFG, EFGII, IF2, LepA, RF3, TypA
Bacteroides_fragilis_YCH46_uid58195	295405	Bacteria	Bacteroidetes	Bacteroidia	Bacteroidales	Bacteroidaceae	Bacteroides	9	CysN, EF-Tu, EFG, EFGII, IF2, LepA, RF3, Tet, TypA
Bacteroides_helcogenes_P_36_108_uid62135	693979	Bacteria	Bacteroidetes	Bacteroidia	Bacteroidales	Bacteroidaceae	Bacteroides	8	CysN, EF-Tu, EFG, EFGII, IF2, LepA, RF3, TypA
Bacteroides_salanitronis_DSM_18170_uid63269	667015	Bacteria	Bacteroidetes	Bacteroidia	Bacteroidales	Bacteroidaceae	Bacteroides	9	CysN, EF-Tu, EFG, EFGII, IF2, LepA, RF3, Tet, TypA
Bacteroides_thetaiotaomicron_VPI_5482_uid62913	226186	Bacteria	Bacteroidetes	Bacteroidia	Bacteroidales	Bacteroidaceae	Bacteroides	8	CysN, EF-Tu, EFG, EFGII, IF2, LepA, RF3, TypA
Bacteroides_vulgatus_ATCC_8482_uid58253	435590	Bacteria	Bacteroidetes	Bacteroidia	Bacteroidales	Bacteroidaceae	Bacteroides	8	CysN, EF-Tu, EFG, EFGII, IF2, LepA, RF3, TypA
Candidatus_Azobacteroides_pseudotrichonymphae_genomovar__CFP2_uid59163	511995	Bacteria	Bacteroidetes	Bacteroidia	Bacteroidales	no info	Candidatus Azobacteroides	5	CysN, EF-Tu, EFG, IF2, LepA
Odoribacter_splanchnicus_DSM_20712_uid63397	709991	Bacteria	Bacteroidetes	Bacteroidia	Bacteroidales	Porphyromonadaceae	Odoribacter	8	CysN, EF-Tu, EFG, EFGII, IF2, LepA, RF3, TypA
Paludibacter_propionicigenes_WB4_uid60725	694427	Bacteria	Bacteroidetes	Bacteroidia	Bacteroidales	Porphyromonadaceae	Paludibacter	8	CysN, EF-Tu, EFG, EFGII, IF2, LepA, RF3, TypA
Parabacteroides_distasonis_ATCC_8503_uid58301	435591	Bacteria	Bacteroidetes	Bacteroidia	Bacteroidales	Porphyromonadaceae	Parabacteroides	8	CysN, EF-Tu, EFG, EFGII, IF2, LepA, RF3, TypA
Porphyromonas_asaccharolytica_DSM_20707_uid66603	879243	Bacteria	Bacteroidetes	Bacteroidia	Bacteroidales	Porphyromonadaceae	Porphyromonas	7	EF-Tu, EFG, EFGII, IF2, LepA, RF3, TypA
Porphyromonas_gingivalis_ATCC_33277_uid58879	431947	Bacteria	Bacteroidetes	Bacteroidia	Bacteroidales	Porphyromonadaceae	Porphyromonas	7	EF-Tu, EFG, EFGII, IF2, LepA, RF3, TypA
Porphyromonas_gingivalis_TDC60_uid67407	1030843	Bacteria	Bacteroidetes	Bacteroidia	Bacteroidales	Porphyromonadaceae	Porphyromonas	7	EF-Tu, EFG, EFGII, IF2, LepA, RF3, TypA
Porphyromonas_gingivalis_W83_uid57641	242619	Bacteria	Bacteroidetes	Bacteroidia	Bacteroidales	Porphyromonadaceae	Porphyromonas	7	EF-Tu, EFG, EFGII, IF2, LepA, RF3, TypA
Prevotella_denticola_F0289_uid65091	767031	Bacteria	Bacteroidetes	Bacteroidia	Bacteroidales	Prevotellaceae	Prevotella	7	EF-Tu, EFG, EFGII, IF2, LepA, RF3, TypA
Prevotella_melaninogenica_ATCC_25845_uid51377	553174	Bacteria	Bacteroidetes	Bacteroidia	Bacteroidales	Prevotellaceae	Prevotella	7	EF-Tu, EFG, EFGII, IF2, LepA, RF3, TypA
Prevotella_ruminicola_23_uid47507	264731	Bacteria	Bacteroidetes	Bacteroidia	Bacteroidales	Prevotellaceae	Prevotella	7	EF-Tu, EFG, EFGII, IF2, LepA, RF3, TypA
Cytophaga_hutchinsonii_ATCC_33406_uid57651	269798	Bacteria	Bacteroidetes	Cytophagia	Cytophagales	Cytophagaceae	Cytophaga	6	CysN, EF-Tu, EFG, IF2, LepA, TypA
Dyadobacter_fermentans_DSM_18053_uid59049	471854	Bacteria	Bacteroidetes	Cytophagia	Cytophagales	Cytophagaceae	Dyadobacter	7	CysN, EF-Tu, EFG, IF2, LepA, RF3, TypA
Leadbetterella_byssophila_DSM_17132_uid60161	649349	Bacteria	Bacteroidetes	Cytophagia	Cytophagales	Cytophagaceae	Leadbetterella	7	CysN, EF-Tu, EFG, IF2, LepA, RF3, TypA
Spirosoma_linguale_DSM_74_uid43413	504472	Bacteria	Bacteroidetes	Cytophagia	Cytophagales	Cytophagaceae	Spirosoma	7	CysN, EF-Tu, EFG, IF2, LepA, RF3, TypA
Marivirga_tractuosa_DSM_4126_uid60837	643867	Bacteria	Bacteroidetes	Cytophagia	Cytophagales	Flammeovirgaceae	Marivirga	8	CysN, EF-Tu, EFG, IF2, LepA, RF3, Tet, TypA
Blattabacterium__Blattella_germanica__Bge_uid41533	34098	Bacteria	Bacteroidetes	Flavobacteria	Flavobacteriales	Blattabacteriaceae	no info	5	CysN, EF-Tu, EFG, IF2, LepA
Blattabacterium__Periplaneta_americana__BPLAN_uid41287	34098	Bacteria	Bacteroidetes	Flavobacteria	Flavobacteriales	Blattabacteriaceae	no info	4	EF-Tu, EFG, IF2, LepA
Fluviicola_taffensis_DSM_16823_uid65271	755732	Bacteria	Bacteroidetes	Flavobacteria	Flavobacteriales	Cryomorphaceae	Fluviicola	7	CysN, EF-Tu, EFG, IF2, LepA, RF3, TypA
Capnocytophaga_ochracea_DSM_7271_uid59197	521097	Bacteria	Bacteroidetes	Flavobacteria	Flavobacteriales	Flavobacteriaceae	Capnocytophaga	7	CysN, EF-Tu, EFG, IF2, LepA, RF3, TypA
Cellulophaga_algicola_DSM_14237_uid62159	688270	Bacteria	Bacteroidetes	Flavobacteria	Flavobacteriales	Flavobacteriaceae	Cellulophaga	7	CysN, EF-Tu, EFG, IF2, LepA, RF3, TypA
Cellulophaga_lytica_DSM_7489_uid63401	867900	Bacteria	Bacteroidetes	Flavobacteria	Flavobacteriales	Flavobacteriaceae	Cellulophaga	7	CysN, EF-Tu, EFG, IF2, LepA, RF3, TypA
Croceibacter_atlanticus_HTCC2559_uid49661	216432	Bacteria	Bacteroidetes	Flavobacteria	Flavobacteriales	Flavobacteriaceae	Croceibacter	7	CysN, EF-Tu, EFG, IF2, LepA, RF3, TypA
Flavobacteriaceae_bacterium_3519_10_uid59413	531844	Bacteria	Bacteroidetes	Flavobacteria	Flavobacteriales	Flavobacteriaceae	no info	7	EF-Tu, EFG, EFGII, IF2, LepA, RF3, TypA
Flavobacteriales_bacterium_HTCC2170_uid51877	313603	Bacteria	Bacteroidetes	Flavobacteria	Flavobacteriales	Flavobacteriaceae	Maribacter	9	CysN, CysN, EF-Tu, EFG, EFGII, IF2, LepA, RF3, TypA
Flavobacterium_johnsoniae_UW101_uid58493	376686	Bacteria	Bacteroidetes	Flavobacteria	Flavobacteriales	Flavobacteriaceae	Flavobacterium	7	CysN, EF-Tu, EFG, IF2, LepA, RF3, TypA
Flavobacterium_psychrophilum_JIP02_86_uid61627	237	Bacteria	Bacteroidetes	Flavobacteria	Flavobacteriales	Flavobacteriaceae	no info	6	EF-Tu, EFG, IF2, LepA, RF3, TypA
Gramella_forsetii_KT0803_uid58881	411154	Bacteria	Bacteroidetes	Flavobacteria	Flavobacteriales	Flavobacteriaceae	Gramella	7	CysN, EF-Tu, EFG, IF2, LepA, RF3, TypA
Krokinobacter_diaphorus_4H_3_7_5_uid66593	983548	Bacteria	Bacteroidetes	Flavobacteria	Flavobacteriales	Flavobacteriaceae	Krokinobacter	7	CysN, EF-Tu, EFG, IF2, LepA, RF3, TypA
Riemerella_anatipestifer_DSM_15868_uid60727	693978	Bacteria	Bacteroidetes	Flavobacteria	Flavobacteriales	Flavobacteriaceae	Riemerella	6	EF-Tu, EFG, IF2, LepA, RF3, TypA
Robiginitalea_biformata_HTCC2501_uid58285	313596	Bacteria	Bacteroidetes	Flavobacteria	Flavobacteriales	Flavobacteriaceae	Robiginitalea	7	CysN, EF-Tu, EFG, IF2, LepA, RF3, TypA
Weeksella_virosa_DSM_16922_uid63627	865938	Bacteria	Bacteroidetes	Flavobacteria	Flavobacteriales	Flavobacteriaceae	Weeksella	6	EF-Tu, EFG, IF2, LepA, RF3, TypA
Zunongwangia_profunda_SM_A87_uid48073	655815	Bacteria	Bacteroidetes	Flavobacteria	Flavobacteriales	Flavobacteriaceae	Zunongwangia	7	CysN, EF-Tu, EFG, IF2, LepA, RF3, TypA
Candidatus_Sulcia_muelleri_CARI_uid52535	706194	Bacteria	Bacteroidetes	Flavobacteria	Flavobacteriales	no info	Candidatus Sulcia	4	EF-Tu, EFG, IF2, LepA
Candidatus_Sulcia_muelleri_DMIN_uid47075	641892	Bacteria	Bacteroidetes	Flavobacteria	Flavobacteriales	no info	Candidatus Sulcia	3	EF-Tu, EFG, IF2
Candidatus_Sulcia_muelleri_GWSS_uid58943	444179	Bacteria	Bacteroidetes	Flavobacteria	Flavobacteriales	no info	Candidatus Sulcia	3	EF-Tu, EFG, IF2
Candidatus_Sulcia_muelleri_SMDSEM_uid59393	595499	Bacteria	Bacteroidetes	Flavobacteria	Flavobacteriales	no info	Candidatus Sulcia	4	EF-Tu, EFG, IF2, LepA
Candidatus_Amoebophilus_asiaticus_5a2_uid58963	452471	Bacteria	Bacteroidetes	no info	no info	no info	Candidatus Amoebophilus	5	EF-Tu, EFG, IF2, LepA, TypA
Chitinophaga_pinensis_DSM_2588_uid59113	485918	Bacteria	Bacteroidetes	Sphingobacteria	Sphingobacteriales	no info	Chitinophaga	9	CysN, EF-Tu, EFG, EFG, EFGII, IF2, LepA, RF3, TypA
Rhodothermus_marinus_DSM_4252_uid41729	518766	Bacteria	Bacteroidetes	Sphingobacteria	Sphingobacteriales	Rhodothermaceae	Rhodothermus	7	EF-Tu, EF-Tu, EFG, EFGII, IF2, LepA, TypA
Salinibacter_ruber_DSM_13855_uid58513	309807	Bacteria	Bacteroidetes	Sphingobacteria	Sphingobacteriales	Rhodothermaceae	Salinibacter	9	CysN, EF-Tu, EF-Tu, EFG, EFGII, IF2, LepA, RF3, TypA
Salinibacter_ruber_M8_uid47323	761659	Bacteria	Bacteroidetes	Sphingobacteria	Sphingobacteriales	Rhodothermaceae	Salinibacter	9	CysN, EF-Tu, EF-Tu, EFG, EFGII, IF2, LepA, RF3, TypA
Haliscomenobacter_hydrossis_DSM_1100_uid66777	760192	Bacteria	Bacteroidetes	Sphingobacteria	Sphingobacteriales	Saprospiraceae	Haliscomenobacter	8	CysN, EF-Tu, EFG, EFGII, IF2, LepA, RF3, TypA
Pedobacter_heparinus_DSM_2366_uid59111	485917	Bacteria	Bacteroidetes	Sphingobacteria	Sphingobacteriales	Sphingobacteriaceae	Pedobacter	7	CysN, EF-Tu, EFG, IF2, LepA, RF3, TypA
Pedobacter_saltans_DSM_12145_uid61349	762903	Bacteria	Bacteroidetes	Sphingobacteria	Sphingobacteriales	Sphingobacteriaceae	Pedobacter	7	CysN, EF-Tu, EFG, IF2, LepA, RF3, TypA
Sphingobacterium_21_uid64755	28453	Bacteria	Bacteroidetes	Sphingobacteria	Sphingobacteriales	Sphingobacteriaceae	no info	7	CysN, EF-Tu, EFG, IF2, LepA, RF3, TypA
Chlamydia_muridarum_Nigg_uid57785	243161	Bacteria	Chlamydiae	Chlamydiae (class)	Chlamydiales	Chlamydiaceae	Chlamydia	4	EF-Tu, EFG, IF2, LepA
Chlamydia_trachomatis_434_Bu_uid61633	810	Bacteria	Chlamydiae	Chlamydiae (class)	Chlamydiales	Chlamydiaceae	no info	4	EF-Tu, EFG, IF2, LepA
Chlamydia_trachomatis_A_HAR_13_uid58333	810	Bacteria	Chlamydiae	Chlamydiae (class)	Chlamydiales	Chlamydiaceae	no info	4	EF-Tu, EFG, IF2, LepA
Chlamydia_trachomatis_B_Jali20_OT_uid59351	810	Bacteria	Chlamydiae	Chlamydiae (class)	Chlamydiales	Chlamydiaceae	no info	4	EF-Tu, EFG, IF2, LepA
Chlamydia_trachomatis_B_TZ1A828_OT_uid59349	810	Bacteria	Chlamydiae	Chlamydiae (class)	Chlamydiales	Chlamydiaceae	no info	4	EF-Tu, EFG, IF2, LepA
Chlamydia_trachomatis_D_UW_3_CX_uid57637	810	Bacteria	Chlamydiae	Chlamydiae (class)	Chlamydiales	Chlamydiaceae	no info	4	EF-Tu, EFG, IF2, LepA
Chlamydia_trachomatis_L2b_UCH_1_proctitis_uid61635	810	Bacteria	Chlamydiae	Chlamydiae (class)	Chlamydiales	Chlamydiaceae	no info	4	EF-Tu, EFG, IF2, LepA
Chlamydophila_abortus_S26_3_uid57963	83553	Bacteria	Chlamydiae	Chlamydiae (class)	Chlamydiales	Chlamydiaceae	no info	4	EF-Tu, EFG, IF2, LepA
Chlamydophila_caviae_GPIC_uid57783	227941	Bacteria	Chlamydiae	Chlamydiae (class)	Chlamydiales	Chlamydiaceae	Chlamydophila	4	EF-Tu, EFG, IF2, LepA
Chlamydophila_felis_Fe_C_56_uid57971	83553	Bacteria	Chlamydiae	Chlamydiae (class)	Chlamydiales	Chlamydiaceae	no info	4	EF-Tu, EFG, IF2, LepA
Chlamydophila_pecorum_E58_uid66295	331635	Bacteria	Chlamydiae	Chlamydiae (class)	Chlamydiales	Chlamydiaceae	Chlamydophila	4	EF-Tu, EFG, IF2, LepA
Chlamydophila_pneumoniae_AR39_uid57809	115711	Bacteria	Chlamydiae	Chlamydiae (class)	Chlamydiales	Chlamydiaceae	Chlamydophila	4	EF-Tu, EFG, IF2, LepA
Chlamydophila_pneumoniae_CWL029_uid57811	115713	Bacteria	Chlamydiae	Chlamydiae (class)	Chlamydiales	Chlamydiaceae	Chlamydophila	4	EF-Tu, EFG, IF2, LepA
Chlamydophila_pneumoniae_J138_uid57829	138677	Bacteria	Chlamydiae	Chlamydiae (class)	Chlamydiales	Chlamydiaceae	Chlamydophila	4	EF-Tu, EFG, IF2, LepA
Chlamydophila_pneumoniae_TW_183_uid57997	182082	Bacteria	Chlamydiae	Chlamydiae (class)	Chlamydiales	Chlamydiaceae	Chlamydophila	4	EF-Tu, EFG, IF2, LepA
Chlamydophila_psittaci_6BC_uid63621	331636	Bacteria	Chlamydiae	Chlamydiae (class)	Chlamydiales	Chlamydiaceae	Chlamydophila	4	EF-Tu, EFG, IF2, LepA
Candidatus_Protochlamydia_amoebophila_UWE25_uid58079	264201	Bacteria	Chlamydiae	Chlamydiae (class)	Chlamydiales	Parachlamydiaceae	Candidatus Protochlamydia	6	EF-Tu, EFG, IF2, LepA, RF3, TypA
Waddlia_chondrophila_WSU_86_1044_uid49531	716544	Bacteria	Chlamydiae	Chlamydiae (class)	Chlamydiales	Waddliaceae	Waddlia	5	EF-Tu, EFG, IF2, LepA, TypA
Chlorobaculum_parvum_NCIB_8327_uid59185	517417	Bacteria	Chlorobi	Chlorobia	Chlorobiales	Chlorobiaceae	Chlorobaculum	7	EF-Tu, EFG, EFGII, IF2, LepA, RF3, TypA
Chlorobium_chlorochromatii_CaD3_uid58375	340177	Bacteria	Chlorobi	Chlorobia	Chlorobiales	Chlorobiaceae	Chlorobium	7	EF-Tu, EFG, EFGII, IF2, LepA, RF3, TypA
Chlorobium_limicola_DSM_245_uid58127	290315	Bacteria	Chlorobi	Chlorobia	Chlorobiales	Chlorobiaceae	Chlorobium	7	EF-Tu, EFG, EFGII, IF2, LepA, RF3, TypA
Chlorobium_luteolum_DSM_273_uid58175	319225	Bacteria	Chlorobi	Chlorobia	Chlorobiales	Chlorobiaceae	Pelodictyon	8	CysN, EF-Tu, EFG, EFGII, IF2, LepA, RF3, TypA
Chlorobium_phaeobacteroides_BS1_uid58131	331678	Bacteria	Chlorobi	Chlorobia	Chlorobiales	Chlorobiaceae	Chlorobium	7	EF-Tu, EFG, EFGII, IF2, LepA, RF3, TypA
Chlorobium_phaeobacteroides_DSM_266_uid58133	290317	Bacteria	Chlorobi	Chlorobia	Chlorobiales	Chlorobiaceae	Chlorobium	7	EF-Tu, EFG, EFGII, IF2, LepA, RF3, TypA
Chlorobium_phaeovibrioides_DSM_265_uid58129	290318	Bacteria	Chlorobi	Chlorobia	Chlorobiales	Chlorobiaceae	Chlorobium	8	CysN, EF-Tu, EFG, EFGII, IF2, LepA, RF3, TypA
Chlorobium_tepidum_TLS_uid57897	194439	Bacteria	Chlorobi	Chlorobia	Chlorobiales	Chlorobiaceae	Chlorobaculum	7	EF-Tu, EFG, EFGII, IF2, LepA, RF3, TypA
Chloroherpeton_thalassium_ATCC_35110_uid59187	517418	Bacteria	Chlorobi	Chlorobia	Chlorobiales	Chlorobiaceae	Chloroherpeton	6	EF-Tu, EFG, EFGII, IF2, LepA, TypA
Pelodictyon_phaeoclathratiforme_BU_1_uid58173	324925	Bacteria	Chlorobi	Chlorobia	Chlorobiales	Chlorobiaceae	Pelodictyon	7	EF-Tu, EFG, EFGII, IF2, LepA, RF3, TypA
Prosthecochloris_aestuarii_DSM_271_uid58151	290512	Bacteria	Chlorobi	Chlorobia	Chlorobiales	Chlorobiaceae	Prosthecochloris	9	CysN, CysN, EF-Tu, EFG, EFGII, IF2, LepA, RF3, TypA
Anaerolinea_thermophila_UNI_1_uid62245	926569	Bacteria	Chloroflexi	Anaerolineae	Anaerolineales	Anaerolineaceae	Anaerolinea	8	EF-Tu, EF-Tu, EFG, EFGII, IF2, LepA, SelB, TypA
Chloroflexus_aggregans_DSM_9485_uid58621	326427	Bacteria	Chloroflexi	Chloroflexi (class)	Chloroflexales	Chloroflexaceae	Chloroflexus	7	cLepA(LepA), EF-Tu, EF-Tu, EFG, EFGII, IF2, TypA
Chloroflexus_aurantiacus_J_10_fl_uid57657	324602	Bacteria	Chloroflexi	Chloroflexi (class)	Chloroflexales	Chloroflexaceae	Chloroflexus	8	cLepA(LepA), EF-Tu, EF-Tu, EFG, EFGII, IF2, SelB, TypA
Chloroflexus_Y_400_fl_uid59085	1107	Bacteria	Chloroflexi	Chloroflexi (class)	Chloroflexales	Chloroflexaceae	no info	8	cLepA(LepA), EF-Tu, EF-Tu, EFG, EFGII, IF2, SelB, TypA
Roseiflexus_castenholzii_DSM_13941_uid58287	383372	Bacteria	Chloroflexi	Chloroflexi (class)	Chloroflexales	Chloroflexaceae	Roseiflexus	7	EF-Tu, EF-Tu, EFG, EFGII, IF2, LepA, TypA
Roseiflexus_RS_1_uid58523	120961	Bacteria	Chloroflexi	Chloroflexi (class)	Chloroflexales	Chloroflexaceae	no info	7	EF-Tu, EF-Tu, EFG, EFGII, IF2, LepA, TypA
Herpetosiphon_aurantiacus_ATCC_23779_uid58599	316274	Bacteria	Chloroflexi	Chloroflexi (class)	Herpetosiphonales	Herpetosiphonaceae	Herpetosiphon	8	cTypA(TypA), EF-Tu, EF-Tu, EFG, EFGII, IF2, LepA, SelB
Dehalococcoides_BAV1_uid58477	61434	Bacteria	Chloroflexi	Dehalococcoidetes	no info	no info	no info	6	EF-Tu, EFG, EFGII, IF2, LepA, TypA
Dehalococcoides_CBDB1_uid58413	61434	Bacteria	Chloroflexi	Dehalococcoidetes	no info	no info	no info	6	EF-Tu, EFG, EFGII, IF2, LepA, TypA
Dehalococcoides_ethenogenes_195_uid57763	243164	Bacteria	Chloroflexi	Dehalococcoidetes	no info	no info	Dehalococcoides	6	EF-Tu, EFG, EFGII, IF2, LepA, TypA
Dehalococcoides_GT_uid42115	61434	Bacteria	Chloroflexi	Dehalococcoidetes	no info	no info	no info	6	EF-Tu, EFG, EFGII, IF2, LepA, TypA
Dehalococcoides_VS_uid42393	61434	Bacteria	Chloroflexi	Dehalococcoidetes	no info	no info	no info	6	EF-Tu, EFG, EFGII, IF2, LepA, TypA
Dehalogenimonas_lykanthroporepellens_BL_DC_9_uid48131	552811	Bacteria	Chloroflexi	Dehalococcoidetes	no info	no info	Dehalogenimonas	8	EF-Tu, EFG, EFGII, IF2, LepA, RF3, SelB, TypA
Sphaerobacter_thermophilus_DSM_20745_uid41997	479434	Bacteria	Chloroflexi	Thermomicrobia (class)	Sphaerobacterales	Sphaerobacteraceae	Sphaerobacter	7	EF-Tu, EF-Tu, EFG, EFGII, IF2, LepA, SelB
Thermomicrobium_roseum_DSM_5159_uid59341	309801	Bacteria	Chloroflexi	Thermomicrobia (class)	Thermomicrobiales	Thermomicrobiaceae	Thermomicrobium	7	cLepA(LepA), EF-Tu, EF-Tu, EFG, EFGII, IF2, SelB
Desulfurispirillum_indicum_S5_uid45897	653733	Bacteria	Chrysiogenetes	Chrysiogenetes (class)	Chrysiogenales	Chrysiogenaceae	Desulfurispirillum	7	CysN, EF-Tu, EFG, IF2, LepA, RF3, TypA
Gloeobacter_violaceus_PCC_7421_uid58011	251221	Bacteria	Cyanobacteria	Gloeobacteria	Gloeobacterales	no info	Gloeobacter	7	cEFTu(EF-Tu), cLepA(LepA), EFG, EFGII, IF2, RF3, TypA
cyanobacterium_UCYN_A_uid43697	713887	Bacteria	Cyanobacteria	no info	Chroococcales	no info	no info	7	cEFTu(EF-Tu), cLepA(LepA), EFG, gcEFG2, IF2, oRF3(RF3), TypA
Cyanothece_ATCC_51142_uid59013	43988	Bacteria	Cyanobacteria	no info	Chroococcales	no info	no info	9	cEFTu(EF-Tu), cLepA(LepA), EFG, EFGII, EFGII, gcEFG2, IF2, oRF3(RF3), TypA
Cyanothece_PCC_7424_uid59025	65393	Bacteria	Cyanobacteria	no info	Chroococcales	no info	Cyanothece	8	cEFTu(EF-Tu), cLepA(LepA), EFG, EFGII, IF2, oRF3(RF3), spdEFG1, TypA
Cyanothece_PCC_7425_uid59435	43988	Bacteria	Cyanobacteria	no info	Chroococcales	no info	no info	7	cEFTu(EF-Tu), cLepA(LepA), EFG, EFGII, IF2, oRF3(RF3), TypA
Cyanothece_PCC_7822_uid52547	43988	Bacteria	Cyanobacteria	no info	Chroococcales	no info	no info	8	cEFTu(EF-Tu), cLepA(LepA), EFG, EFGII, IF2, oRF3(RF3), spdEFG1, TypA
Cyanothece_PCC_8801_uid59027	41431	Bacteria	Cyanobacteria	no info	Chroococcales	no info	Cyanothece	8	cEFTu(EF-Tu), cLepA(LepA), EFG, EFGII, gcEFG2, IF2, oRF3(RF3), TypA
Cyanothece_PCC_8802_uid59143	43988	Bacteria	Cyanobacteria	no info	Chroococcales	no info	no info	8	cEFTu(EF-Tu), cLepA(LepA), EFG, EFGII, gcEFG2, IF2, oRF3(RF3), TypA
Microcystis_aeruginosa_NIES_843_uid59101	449447	Bacteria	Cyanobacteria	no info	Chroococcales	no info	Microcystis	7	cEFTu(EF-Tu), cLepA(LepA), EFG, EFGII, IF2, oRF3(RF3), TypA
Synechococcus_CC9311_uid58123	1129	Bacteria	Cyanobacteria	no info	Chroococcales	no info	no info	6	cLepA(LepA), EF-Tu, EFG, IF2, oRF3(RF3), TypA
Synechococcus_CC9605_uid58319	1129	Bacteria	Cyanobacteria	no info	Chroococcales	no info	no info	6	cLepA(LepA), EF-Tu, EFG, IF2, oRF3(RF3), TypA
Synechococcus_CC9902_uid58323	1129	Bacteria	Cyanobacteria	no info	Chroococcales	no info	no info	6	cLepA(LepA), EF-Tu, EFG, IF2, oRF3(RF3), TypA
Synechococcus_elongatus_PCC_6301_uid58235	269084	Bacteria	Cyanobacteria	no info	Chroococcales	no info	Synechococcus	8	cEFTu(EF-Tu), cLepA(LepA), EFG, EFGII, IF2, oRF3(RF3), TypA, TypA
Synechococcus_elongatus_PCC_7942_uid58045	1140	Bacteria	Cyanobacteria	no info	Chroococcales	no info	Synechococcus	7	cEFTu(EF-Tu), cLepA(LepA), EFG, EFGII, IF2, oRF3(RF3), TypA
Synechococcus_JA_2_3B_a_2_13__uid58537	1129	Bacteria	Cyanobacteria	no info	Chroococcales	no info	no info	6	cEFTu(EF-Tu), cLepA(LepA), EFG, IF2, oRF3(RF3), TypA
Synechococcus_JA_3_3Ab_uid58535	1129	Bacteria	Cyanobacteria	no info	Chroococcales	no info	no info	5	cEFTu(EF-Tu), cLepA(LepA), EFG, IF2, TypA
Synechococcus_PCC_7002_uid59137	1129	Bacteria	Cyanobacteria	no info	Chroococcales	no info	no info	8	cEFTu(EF-Tu), cLepA(LepA), EFG, EFGII, gcEFG2, IF2, oRF3(RF3), TypA
Synechococcus_RCC307_uid61609	1129	Bacteria	Cyanobacteria	no info	Chroococcales	no info	no info	6	cLepA(LepA), EF-Tu, EFG, IF2, oRF3(RF3), TypA
Synechococcus_WH_7803_uid61607	1129	Bacteria	Cyanobacteria	no info	Chroococcales	no info	no info	6	cLepA(LepA), EF-Tu, EFG, IF2, oRF3(RF3), TypA
Synechococcus_WH_8102_uid61581	1129	Bacteria	Cyanobacteria	no info	Chroococcales	no info	no info	6	cLepA(LepA), EF-Tu, EFG, IF2, oRF3(RF3), TypA
Synechocystis_PCC_6803_uid57659	1142	Bacteria	Cyanobacteria	no info	Chroococcales	no info	no info	8	cEFTu(EF-Tu), cLepA(LepA), EFG, EFGII, gcEFG2, IF2, oRF3(RF3), TypA
Thermosynechococcus_elongatus_BP_1_uid57907	197221	Bacteria	Cyanobacteria	no info	Chroococcales	no info	Thermosynechococcus	7	cEFTu(EF-Tu), cLepA(LepA), EFG, EFGII, IF2, oRF3(RF3), TypA
Acaryochloris_marina_MBIC11017_uid58167	329726	Bacteria	Cyanobacteria	no info	no info	no info	Acaryochloris	8	cEFTu(EF-Tu), cLepA(LepA), EFG, EFGII, gcEFG2, IF2, oRF3(RF3), TypA
Anabaena_variabilis_ATCC_29413_uid58043	240292	Bacteria	Cyanobacteria	no info	Nostocales	Nostocaceae	Anabaena	7	cEFTu(EF-Tu), cLepA(LepA), EFG, EFGII, IF2, oRF3(RF3), TypA
Nostoc_azollae__0708_uid49725	551115	Bacteria	Cyanobacteria	no info	Nostocales	Nostocaceae	Trichormus	7	cEFTu(EF-Tu), cLepA(LepA), EFG, EFGII, IF2, oRF3(RF3), TypA
Nostoc_PCC_7120_uid57803	1177	Bacteria	Cyanobacteria	no info	Nostocales	Nostocaceae	no info	7	cEFTu(EF-Tu), cLepA(LepA), EFG, EFGII, IF2, oRF3(RF3), TypA
Nostoc_punctiforme_PCC_73102_uid57767	63737	Bacteria	Cyanobacteria	no info	Nostocales	Nostocaceae	Nostoc	8	cEFTu(EF-Tu), cLepA(LepA), EFG, EFGII, IF2, oRF3(RF3), spdEFG1, TypA
Trichodesmium_erythraeum_IMS101_uid57925	203124	Bacteria	Cyanobacteria	no info	Oscillatoriales	no info	Trichodesmium	8	cEFTu(EF-Tu), cLepA(LepA), EFG, EFGII, gcEFG2, IF2, oRF3(RF3), TypA
Prochlorococcus_marinus_AS9601_uid58307	1218	Bacteria	Cyanobacteria	no info	Prochlorales	Prochlorococcaceae	no info	6	cLepA(LepA), EF-Tu, EFG, IF2, oRF3(RF3), TypA
Prochlorococcus_marinus_CCMP1375_uid57995	1218	Bacteria	Cyanobacteria	no info	Prochlorales	Prochlorococcaceae	no info	6	cLepA(LepA), EF-Tu, EFG, IF2, oRF3(RF3), TypA
Prochlorococcus_marinus_MIT_9211_uid58309	1218	Bacteria	Cyanobacteria	no info	Prochlorales	Prochlorococcaceae	no info	6	cLepA(LepA), EF-Tu, EFG, IF2, oRF3(RF3), TypA
Prochlorococcus_marinus_MIT_9215_uid58819	93060	Bacteria	Cyanobacteria	no info	Prochlorales	Prochlorococcaceae	Prochlorococcus	6	cLepA(LepA), EF-Tu, EFG, IF2, oRF3(RF3), TypA
Prochlorococcus_marinus_MIT_9301_uid58437	1218	Bacteria	Cyanobacteria	no info	Prochlorales	Prochlorococcaceae	no info	6	cLepA(LepA), EF-Tu, EFG, IF2, oRF3(RF3), TypA
Prochlorococcus_marinus_MIT_9303_uid58305	1218	Bacteria	Cyanobacteria	no info	Prochlorales	Prochlorococcaceae	no info	6	cLepA(LepA), EF-Tu, EFG, IF2, oRF3(RF3), TypA
Prochlorococcus_marinus_MIT_9312_uid58357	1218	Bacteria	Cyanobacteria	no info	Prochlorales	Prochlorococcaceae	no info	6	cLepA(LepA), EF-Tu, EFG, IF2, oRF3(RF3), TypA
Prochlorococcus_marinus_MIT_9313_uid57773	1218	Bacteria	Cyanobacteria	no info	Prochlorales	Prochlorococcaceae	no info	6	cLepA(LepA), EF-Tu, EFG, IF2, oRF3(RF3), TypA
Prochlorococcus_marinus_MIT_9515_uid58313	1218	Bacteria	Cyanobacteria	no info	Prochlorales	Prochlorococcaceae	no info	6	cLepA(LepA), EF-Tu, EFG, IF2, oRF3(RF3), TypA
Prochlorococcus_marinus_NATL1A_uid58423	1218	Bacteria	Cyanobacteria	no info	Prochlorales	Prochlorococcaceae	no info	6	cLepA(LepA), EF-Tu, EFG, IF2, oRF3(RF3), TypA
Prochlorococcus_marinus_NATL2A_uid58359	1218	Bacteria	Cyanobacteria	no info	Prochlorales	Prochlorococcaceae	no info	6	cLepA(LepA), EF-Tu, EFG, IF2, oRF3(RF3), TypA
Prochlorococcus_marinus_pastoris_CCMP1986_uid57761	1218	Bacteria	Cyanobacteria	no info	Prochlorales	Prochlorococcaceae	no info	6	cLepA(LepA), EF-Tu, EFG, IF2, oRF3(RF3), TypA
Calditerrivibrio_nitroreducens_DSM_19672_uid60821	768670	Bacteria	Deferribacteres	Deferribacteres (class)	Deferribacterales	Deferribacteraceae	Calditerrivibrio	8	EF-Tu, EF-Tu, EFG, EFGII, IF2, LepA, SelB, TypA
Deferribacter_desulfuricans_SSM1_uid46653	639282	Bacteria	Deferribacteres	Deferribacteres (class)	Deferribacterales	Deferribacteraceae	Deferribacter	7	EF-Tu, EF-Tu, EFG, EFGII, IF2, LepA, SelB
Denitrovibrio_acetiphilus_DSM_12809_uid46657	522772	Bacteria	Deferribacteres	Deferribacteres (class)	Deferribacterales	Deferribacteraceae	Denitrovibrio	8	EF-Tu, EF-Tu, EFG, EFGII, IF2, LepA, SelB, TypA
Deinococcus_deserti_VCD115_uid58615	546414	Bacteria	Deinococcus-Thermus	Deinococci	Deinococcales	Deinococcaceae	Deinococcus	8	EF-Tu, EF-Tu, EFG, EFGII, IF2, LepA, RF3, TypA
Deinococcus_geothermalis_DSM_11300_uid58275	319795	Bacteria	Deinococcus-Thermus	Deinococci	Deinococcales	Deinococcaceae	Deinococcus	8	EF-Tu, EF-Tu, EFG, EFGII, IF2, LepA, RF3, TypA
Deinococcus_maricopensis_DSM_21211_uid62225	709986	Bacteria	Deinococcus-Thermus	Deinococci	Deinococcales	Deinococcaceae	Deinococcus	7	EF-Tu, EF-Tu, EFG, EFGII, IF2, LepA, TypA
Deinococcus_proteolyticus_MRP_uid63399	693977	Bacteria	Deinococcus-Thermus	Deinococci	Deinococcales	Deinococcaceae	Deinococcus	7	EF-Tu, EF-Tu, EFG, IF2, LepA, RF3, TypA
Deinococcus_radiodurans_R1_uid57665	243230	Bacteria	Deinococcus-Thermus	Deinococci	Deinococcales	Deinococcaceae	Deinococcus	8	EF-Tu, EF-Tu, EFG, EFGII, IF2, LepA, RF3, TypA
Truepera_radiovictrix_DSM_17093_uid49533	649638	Bacteria	Deinococcus-Thermus	Deinococci	Deinococcales	Trueperaceae	Truepera	6	EF-Tu, EF-Tu, EFG, IF2, LepA, TypA
Marinithermus_hydrothermalis_DSM_14884_uid65783	869210	Bacteria	Deinococcus-Thermus	Deinococci	Thermales	Thermaceae	Marinithermus	6	EF-Tu, EF-Tu, EFG, EFGII, IF2, LepA
Meiothermus_ruber_DSM_1279_uid46661	504728	Bacteria	Deinococcus-Thermus	Deinococci	Thermales	Thermaceae	Meiothermus	7	EF-Tu, EF-Tu, EFG, EFGII, IF2, LepA, TypA
Meiothermus_silvanus_DSM_9946_uid49485	526227	Bacteria	Deinococcus-Thermus	Deinococci	Thermales	Thermaceae	Meiothermus	7	EF-Tu, EF-Tu, EFG, EFGII, IF2, LepA, TypA
Oceanithermus_profundus_DSM_14977_uid60855	670487	Bacteria	Deinococcus-Thermus	Deinococci	Thermales	Thermaceae	Oceanithermus	7	cEFTu(EF-Tu), EF-Tu, EFG, EFGII, IF2, LepA, TypA
Thermus_scotoductus_SA_01_uid62273	743525	Bacteria	Deinococcus-Thermus	Deinococci	Thermales	Thermaceae	Thermus	7	EF-Tu, EF-Tu, EFG, EFGII, IF2, LepA, TypA
Thermus_thermophilus_HB27_uid58033	262724	Bacteria	Deinococcus-Thermus	Deinococci	Thermales	Thermaceae	Thermus	6	EF-Tu, EF-Tu, EFG, EFGII, IF2, LepA
Thermus_thermophilus_HB8_uid58223	300852	Bacteria	Deinococcus-Thermus	Deinococci	Thermales	Thermaceae	Thermus	6	EF-Tu, EF-Tu, EFG, EFGII, IF2, LepA
Dictyoglomus_thermophilum_H_6_12_uid59439	309799	Bacteria	Dictyoglomi	Dictyoglomia	Dictyoglomales	Dictyoglomaceae	Dictyoglomus	6	EF-Tu, EF-Tu, EFG, EFGII, IF2, LepA
Dictyoglomus_turgidum_DSM_6724_uid59177	515635	Bacteria	Dictyoglomi	Dictyoglomia	Dictyoglomales	Dictyoglomaceae	Dictyoglomus	6	EF-Tu, EF-Tu, EFG, EFGII, IF2, LepA
Elusimicrobium_minutum_Pei191_uid58949	445932	Bacteria	Elusimicrobia	Elusimicrobia (class)	Elusimicrobiales	Elusimicrobiaceae	Elusimicrobium	6	EF-Tu, EF-Tu, EFG, IF2, LepA, TypA
uncultured_Termite_group_1_bacterium_phylotype_Rs_D17_uid59059	471821	Bacteria	Elusimicrobia	no info	no info	no info	no info	5	EF-Tu, EF-Tu, EFG, IF2, LepA
Fibrobacter_succinogenes_S85_uid41169	59374	Bacteria	Fibrobacteres	Fibrobacteres (class)	Fibrobacterales	Fibrobacteraceae	Fibrobacter	9	CysN, EF-Tu, EF-Tu, IF2, LepA, RF3, spdEFG1, Tet, TypA
Alicyclobacillus_acidocaldarius_DSM_446_uid59199	29330	Bacteria	Firmicutes	Bacilli	Bacillales	Alicyclobacillaceae	no info	6	cLepA(LepA), EF-Tu, EFG, IF2, RF3, TypA
Bacillus_tusciae_DSM_2912_uid48361	562970	Bacteria	Firmicutes	Bacilli	Bacillales	Alicyclobacillaceae	no info	5	cLepA(LepA), EF-Tu, EFG, IF2, TypA
Anoxybacillus_flavithermus_WK1_uid59135	491915	Bacteria	Firmicutes	Bacilli	Bacillales	Bacillaceae	Anoxybacillus	5	EF-Tu, EFG, IF2, LepA, TypA
Bacillus_amyloliquefaciens_DSM_7_uid53535	692420	Bacteria	Firmicutes	Bacilli	Bacillales	Bacillaceae	Bacillus	5	cLepA(LepA), EF-Tu, EFG, IF2, TypA
Bacillus_amyloliquefaciens_FZB42_uid58271	326423	Bacteria	Firmicutes	Bacilli	Bacillales	Bacillaceae	Bacillus	5	cLepA(LepA), EF-Tu, EFG, IF2, TypA
Bacillus_anthracis__Ames_Ancestor__uid58083	261594	Bacteria	Firmicutes	Bacilli	Bacillales	Bacillaceae	Bacillus	6	cLepA(LepA), EF-Tu, EFG, IF2, Tet, TypA
Bacillus_anthracis_A0248_uid59385	592021	Bacteria	Firmicutes	Bacilli	Bacillales	Bacillaceae	Bacillus	6	cLepA(LepA), EF-Tu, EFG, IF2, Tet, TypA
Bacillus_anthracis_Ames_uid57909	198094	Bacteria	Firmicutes	Bacilli	Bacillales	Bacillaceae	Bacillus	6	cLepA(LepA), EF-Tu, EFG, IF2, Tet, TypA
Bacillus_anthracis_CDC_684_uid59303	568206	Bacteria	Firmicutes	Bacilli	Bacillales	Bacillaceae	Bacillus	6	cLepA(LepA), EF-Tu, EFG, IF2, Tet, TypA
Bacillus_anthracis_CI_uid50615	637380	Bacteria	Firmicutes	Bacilli	Bacillales	Bacillaceae	Bacillus	6	cLepA(LepA), EF-Tu, EFG, IF2, Tet, TypA
Bacillus_anthracis_Sterne_uid58091	260799	Bacteria	Firmicutes	Bacilli	Bacillales	Bacillaceae	Bacillus	6	cLepA(LepA), EF-Tu, EFG, IF2, Tet, TypA
Bacillus_atrophaeus_1942_uid59887	720555	Bacteria	Firmicutes	Bacilli	Bacillales	Bacillaceae	Bacillus	5	cLepA(LepA), EF-Tu, EFG, IF2, TypA
Bacillus_cellulosilyticus_DSM_2522_uid43329	649639	Bacteria	Firmicutes	Bacilli	Bacillales	Bacillaceae	Bacillus	7	EF-Tu, EFG, IF2, LepA, RF3, SelB, TypA
Bacillus_cereus_03BB102_uid59299	572264	Bacteria	Firmicutes	Bacilli	Bacillales	Bacillaceae	Bacillus	6	cLepA(LepA), EF-Tu, EFG, IF2, Tet, TypA
Bacillus_cereus_AH187_uid58753	405534	Bacteria	Firmicutes	Bacilli	Bacillales	Bacillaceae	Bacillus	6	cLepA(LepA), EF-Tu, EFG, IF2, Tet, TypA
Bacillus_cereus_AH820_uid58751	405535	Bacteria	Firmicutes	Bacilli	Bacillales	Bacillaceae	Bacillus	7	cLepA(LepA), EF-Tu, EFG, IF2, IF2, Tet, TypA
Bacillus_cereus_ATCC_10987_uid57673	222523	Bacteria	Firmicutes	Bacilli	Bacillales	Bacillaceae	Bacillus	6	cLepA(LepA), EF-Tu, EFG, IF2, Tet, TypA
Bacillus_cereus_ATCC_14579_uid57975	226900	Bacteria	Firmicutes	Bacilli	Bacillales	Bacillaceae	Bacillus	6	cLepA(LepA), EF-Tu, EFG, IF2, Tet, TypA
Bacillus_cereus_B4264_uid58757	405532	Bacteria	Firmicutes	Bacilli	Bacillales	Bacillaceae	Bacillus	6	cLepA(LepA), EF-Tu, EFG, IF2, Tet, TypA
Bacillus_cereus_E33L_uid58103	288681	Bacteria	Firmicutes	Bacilli	Bacillales	Bacillaceae	Bacillus	6	cLepA(LepA), EF-Tu, EFG, IF2, Tet, TypA
Bacillus_cereus_G9842_uid58759	405531	Bacteria	Firmicutes	Bacilli	Bacillales	Bacillaceae	Bacillus	6	cLepA(LepA), EF-Tu, EFG, IF2, Tet, TypA
Bacillus_cereus_Q1_uid58529	361100	Bacteria	Firmicutes	Bacilli	Bacillales	Bacillaceae	Bacillus	6	cLepA(LepA), EF-Tu, EFG, IF2, Tet, TypA
Bacillus_clausii_KSM_K16_uid58237	66692	Bacteria	Firmicutes	Bacilli	Bacillales	Bacillaceae	Bacillus	7	EF-Tu, EFG, IF2, LepA, RF3, Tet, TypA
Bacillus_cytotoxicus_NVH_391_98_uid58317	315749	Bacteria	Firmicutes	Bacilli	Bacillales	Bacillaceae	Bacillus	5	cLepA(LepA), EF-Tu, EFG, IF2, TypA
Bacillus_halodurans_C_125_uid57791	272558	Bacteria	Firmicutes	Bacilli	Bacillales	Bacillaceae	Bacillus	5	EF-Tu, EFG, IF2, LepA, TypA
Bacillus_licheniformis_ATCC_14580_uid58097	279010	Bacteria	Firmicutes	Bacilli	Bacillales	Bacillaceae	Bacillus	5	cLepA(LepA), EF-Tu, EFG, IF2, TypA
Bacillus_licheniformis_ATCC_14580_uid58199	279010	Bacteria	Firmicutes	Bacilli	Bacillales	Bacillaceae	Bacillus	5	cLepA(LepA), EF-Tu, EFG, IF2, TypA
Bacillus_megaterium_DSM319_uid48371	592022	Bacteria	Firmicutes	Bacilli	Bacillales	Bacillaceae	Bacillus	7	cLepA(LepA), EF-Tu, EFG, IF2, RF3, Tet, TypA
Bacillus_megaterium_QM_B1551_uid15862	545693	Bacteria	Firmicutes	Bacilli	Bacillales	Bacillaceae	Bacillus	7	cLepA(LepA), EF-Tu, EFG, IF2, RF3, Tet, TypA
Bacillus_pseudofirmus_OF4_uid45847	398511	Bacteria	Firmicutes	Bacilli	Bacillales	Bacillaceae	Bacillus	7	EF-Tu, EFG, IF2, LepA, RF3, SelB, TypA
Bacillus_pumilus_SAFR_032_uid59017	315750	Bacteria	Firmicutes	Bacilli	Bacillales	Bacillaceae	Bacillus	5	cLepA(LepA), EF-Tu, EFG, IF2, TypA
Bacillus_selenitireducens_MLS10_uid49513	439292	Bacteria	Firmicutes	Bacilli	Bacillales	Bacillaceae	Bacillus	7	cLepA(LepA), EF-Tu, EFG, IF2, RF3, SelB, TypA
Bacillus_subtilis_168_uid57675	1386	Bacteria	Firmicutes	Bacilli	Bacillales	Bacillaceae	no info	5	EF-Tu, EFG, IF2, LepA, TypA
Bacillus_subtilis_BSn5_uid62463	936156	Bacteria	Firmicutes	Bacilli	Bacillales	Bacillaceae	Bacillus	5	EF-Tu, EFG, IF2, LepA, TypA
Bacillus_subtilis_spizizenii_W23_uid51879	1386	Bacteria	Firmicutes	Bacilli	Bacillales	Bacillaceae	no info	5	cLepA(LepA), EF-Tu, EFG, IF2, TypA
Bacillus_thuringiensis_Al_Hakam_uid58795	412694	Bacteria	Firmicutes	Bacilli	Bacillales	Bacillaceae	Bacillus	6	cLepA(LepA), EF-Tu, EFG, IF2, Tet, TypA
Bacillus_thuringiensis_BMB171_uid49135	714359	Bacteria	Firmicutes	Bacilli	Bacillales	Bacillaceae	Bacillus	6	cLepA(LepA), EF-Tu, EFG, IF2, Tet, TypA
Bacillus_thuringiensis_serovar_konkukian_97_27_uid58089	281309	Bacteria	Firmicutes	Bacilli	Bacillales	Bacillaceae	Bacillus	6	cLepA(LepA), EF-Tu, EFG, IF2, Tet, TypA
Bacillus_weihenstephanensis_KBAB4_uid58315	315730	Bacteria	Firmicutes	Bacilli	Bacillales	Bacillaceae	Bacillus	6	cLepA(LepA), EF-Tu, EFG, IF2, Tet, TypA
Geobacillus_C56_T3_uid49467	129337	Bacteria	Firmicutes	Bacilli	Bacillales	Bacillaceae	no info	5	EF-Tu, EFG, IF2, LepA, TypA
Geobacillus_kaustophilus_HTA426_uid58227	235909	Bacteria	Firmicutes	Bacilli	Bacillales	Bacillaceae	Geobacillus	5	EF-Tu, EFG, IF2, LepA, TypA
Geobacillus_thermodenitrificans_NG80_2_uid58829	420246	Bacteria	Firmicutes	Bacilli	Bacillales	Bacillaceae	Geobacillus	5	EF-Tu, EFG, IF2, LepA, TypA
Geobacillus_WCH70_uid59045	129337	Bacteria	Firmicutes	Bacilli	Bacillales	Bacillaceae	no info	5	EF-Tu, EFG, IF2, LepA, TypA
Geobacillus_Y4_1MC1_uid55779	129337	Bacteria	Firmicutes	Bacilli	Bacillales	Bacillaceae	no info	5	EF-Tu, EFG, IF2, LepA, TypA
Geobacillus_Y412MC52_uid55381	129337	Bacteria	Firmicutes	Bacilli	Bacillales	Bacillaceae	no info	5	cLepA(LepA), EF-Tu, EFG, IF2, TypA
Geobacillus_Y412MC61_uid41171	129337	Bacteria	Firmicutes	Bacilli	Bacillales	Bacillaceae	no info	5	cLepA(LepA), EF-Tu, EFG, IF2, TypA
Lysinibacillus_sphaericus_C3_41_uid58945	444177	Bacteria	Firmicutes	Bacilli	Bacillales	Bacillaceae	Lysinibacillus	7	EF-Tu, EFG, IF2, LepA, RF3, Tet, TypA
Oceanobacillus_iheyensis_HTE831_uid57867	221109	Bacteria	Firmicutes	Bacilli	Bacillales	Bacillaceae	Oceanobacillus	6	EF-Tu, EFG, IF2, LepA, RF3, TypA
Listeria_innocua_Clip11262_uid61567	272626	Bacteria	Firmicutes	Bacilli	Bacillales	Listeriaceae	Listeria	6	EF-Tu, EFG, IF2, LepA, RF3, TypA
Listeria_monocytogenes_08_5923_uid43727	637381	Bacteria	Firmicutes	Bacilli	Bacillales	Listeriaceae	Listeria	6	cLepA(LepA), EF-Tu, EFG, IF2, RF3, TypA
Listeria_monocytogenes_Clip80459_uid59317	568819	Bacteria	Firmicutes	Bacilli	Bacillales	Listeriaceae	Listeria	6	cLepA(LepA), EF-Tu, EFG, IF2, RF3, TypA
Listeria_monocytogenes_EGD_e_uid61583	169963	Bacteria	Firmicutes	Bacilli	Bacillales	Listeriaceae	Listeria	6	cLepA(LepA), EF-Tu, EFG, IF2, RF3, TypA
Listeria_monocytogenes_HCC23_uid59203	552536	Bacteria	Firmicutes	Bacilli	Bacillales	Listeriaceae	Listeria	6	cLepA(LepA), EF-Tu, EFG, IF2, RF3, TypA
Listeria_monocytogenes_serotype_4b_F2365_uid57689	1637	Bacteria	Firmicutes	Bacilli	Bacillales	Listeriaceae	no info	6	cLepA(LepA), EF-Tu, EFG, IF2, RF3, TypA
Listeria_monocytogenes_uid43671	1639	Bacteria	Firmicutes	Bacilli	Bacillales	Listeriaceae	Listeria	6	cLepA(LepA), EF-Tu, EFG, IF2, RF3, TypA
Listeria_seeligeri_serovar_1_2b_SLCC3954_uid46215	1637	Bacteria	Firmicutes	Bacilli	Bacillales	Listeriaceae	no info	6	EF-Tu, EFG, IF2, LepA, RF3, TypA
Listeria_welshimeri_serovar_6b_SLCC5334_uid61605	386043	Bacteria	Firmicutes	Bacilli	Bacillales	Listeriaceae	Listeria	6	EF-Tu, EFG, IF2, LepA, RF3, TypA
Exiguobacterium_AT1b_uid59093	33986	Bacteria	Firmicutes	Bacilli	Bacillales	no info	no info	6	cLepA(LepA), EF-Tu, EFG, IF2, RF3, TypA
Exiguobacterium_sibiricum_255_15_uid58053	262543	Bacteria	Firmicutes	Bacilli	Bacillales	no info	Exiguobacterium	6	EF-Tu, EFG, IF2, LepA, RF3, TypA
Brevibacillus_brevis_NBRC_100599_uid59175	358681	Bacteria	Firmicutes	Bacilli	Bacillales	Paenibacillaceae	Brevibacillus	7	EF-Tu, EFG, IF2, LepA, RF3, Tet, TypA
Paenibacillus_JDR_2_uid59021	44249	Bacteria	Firmicutes	Bacilli	Bacillales	Paenibacillaceae	no info	9	cLepA(LepA), CysN, EF-Tu, EFG, IF2, RF3, Tet, Tet, TypA
Paenibacillus_polymyxa_E681_uid53477	349520	Bacteria	Firmicutes	Bacilli	Bacillales	Paenibacillaceae	Paenibacillus	7	EF-Tu, EFG, IF2, LepA, RF3, Tet, TypA
Paenibacillus_polymyxa_SC2_uid59583	886882	Bacteria	Firmicutes	Bacilli	Bacillales	Paenibacillaceae	Paenibacillus	9	EF-Tu, EF-Tu, EFG, EFG, IF2, LepA, RF3, Tet, TypA
Paenibacillus_Y412MC10_uid41127	44249	Bacteria	Firmicutes	Bacilli	Bacillales	Paenibacillaceae	no info	8	EF-Tu, EFG, IF2, LepA, RF3, Tet, Tet, TypA
Macrococcus_caseolyticus_JCSC5402_uid59003	458233	Bacteria	Firmicutes	Bacilli	Bacillales	Staphylococcaceae	Macrococcus	6	cLepA(LepA), EF-Tu, EFG, IF2, RF3, TypA
Staphylococcus_aureus_COL_uid57797	93062	Bacteria	Firmicutes	Bacilli	Bacillales	Staphylococcaceae	Staphylococcus	6	cLepA(LepA), EF-Tu, EFG, IF2, RF3, TypA
Staphylococcus_aureus_ED98_uid41455	681288	Bacteria	Firmicutes	Bacilli	Bacillales	Staphylococcaceae	Staphylococcus	6	cLepA(LepA), EF-Tu, EFG, IF2, RF3, TypA
Staphylococcus_aureus_JH1_uid58457	1279	Bacteria	Firmicutes	Bacilli	Bacillales	Staphylococcaceae	no info	6	cLepA(LepA), EF-Tu, EFG, IF2, RF3, TypA
Staphylococcus_aureus_JH9_uid58455	1279	Bacteria	Firmicutes	Bacilli	Bacillales	Staphylococcaceae	no info	6	cLepA(LepA), EF-Tu, EFG, IF2, RF3, TypA
Staphylococcus_aureus_MRSA252_uid57839	1279	Bacteria	Firmicutes	Bacilli	Bacillales	Staphylococcaceae	no info	6	cLepA(LepA), EF-Tu, EFG, IF2, RF3, TypA
Staphylococcus_aureus_MSSA476_uid57841	1279	Bacteria	Firmicutes	Bacilli	Bacillales	Staphylococcaceae	no info	6	cLepA(LepA), EF-Tu, EFG, IF2, RF3, TypA
Staphylococcus_aureus_Mu3_uid58817	1279	Bacteria	Firmicutes	Bacilli	Bacillales	Staphylococcaceae	no info	7	cLepA(LepA), EF-Tu, EFG, IF2, RF3, Tet, TypA
Staphylococcus_aureus_Mu50_uid57835	1279	Bacteria	Firmicutes	Bacilli	Bacillales	Staphylococcaceae	no info	8	cLepA(LepA), EF-Tu, EFG, IF2, RF3, RF3, Tet, TypA
Staphylococcus_aureus_MW2_uid57903	1279	Bacteria	Firmicutes	Bacilli	Bacillales	Staphylococcaceae	no info	6	cLepA(LepA), EF-Tu, EFG, IF2, RF3, TypA
Staphylococcus_aureus_N315_uid57837	1279	Bacteria	Firmicutes	Bacilli	Bacillales	Staphylococcaceae	no info	6	cLepA(LepA), EF-Tu, EFG, IF2, RF3, TypA
Staphylococcus_aureus_NCTC_8325_uid57795	93061	Bacteria	Firmicutes	Bacilli	Bacillales	Staphylococcaceae	Staphylococcus	6	cLepA(LepA), EF-Tu, EFG, IF2, RF3, TypA
Staphylococcus_aureus_Newman_uid58839	1279	Bacteria	Firmicutes	Bacilli	Bacillales	Staphylococcaceae	no info	6	cLepA(LepA), EF-Tu, EFG, IF2, RF3, TypA
Staphylococcus_aureus_RF122_uid57661	273036	Bacteria	Firmicutes	Bacilli	Bacillales	Staphylococcaceae	Staphylococcus	6	cLepA(LepA), EF-Tu, EFG, IF2, RF3, TypA
Staphylococcus_aureus_USA300_FPR3757_uid58555	1279	Bacteria	Firmicutes	Bacilli	Bacillales	Staphylococcaceae	no info	6	cLepA(LepA), EF-Tu, EFG, IF2, RF3, TypA
Staphylococcus_aureus_USA300_TCH1516_uid58925	1279	Bacteria	Firmicutes	Bacilli	Bacillales	Staphylococcaceae	no info	5	cLepA(LepA), EF-Tu, IF2, RF3, TypA
Staphylococcus_carnosus_TM300_uid59401	1279	Bacteria	Firmicutes	Bacilli	Bacillales	Staphylococcaceae	no info	6	EF-Tu, EFG, IF2, LepA, RF3, TypA
Staphylococcus_epidermidis_ATCC_12228_uid57861	176280	Bacteria	Firmicutes	Bacilli	Bacillales	Staphylococcaceae	Staphylococcus	6	EF-Tu, EFG, IF2, LepA, RF3, TypA
Staphylococcus_epidermidis_RP62A_uid57663	176279	Bacteria	Firmicutes	Bacilli	Bacillales	Staphylococcaceae	Staphylococcus	6	EF-Tu, EFG, IF2, LepA, RF3, TypA
Staphylococcus_haemolyticus_JCSC1435_uid62919	279808	Bacteria	Firmicutes	Bacilli	Bacillales	Staphylococcaceae	Staphylococcus	6	EF-Tu, EFG, IF2, LepA, RF3, TypA
Staphylococcus_lugdunensis_HKU09_01_uid46233	698737	Bacteria	Firmicutes	Bacilli	Bacillales	Staphylococcaceae	Staphylococcus	6	EF-Tu, EFG, IF2, LepA, RF3, TypA
Staphylococcus_pseudintermedius_HKU10_03_uid62125	937773	Bacteria	Firmicutes	Bacilli	Bacillales	Staphylococcaceae	Staphylococcus	7	EF-Tu, EFG, IF2, LepA, RF3, Tet, TypA
Staphylococcus_saprophyticus_ATCC_15305_uid58411	147452	Bacteria	Firmicutes	Bacilli	Bacillales	Staphylococcaceae	Staphylococcus	6	EF-Tu, EFG, IF2, LepA, RF3, TypA
Aerococcus_urinae_ACS_120_V_Col10a_uid64757	866775	Bacteria	Firmicutes	Bacilli	Lactobacillales	Aerococcaceae	Aerococcus	6	EF-Tu, EFG, LepA, RF3, Tet, TypA
Carnobacterium_17_4_uid65789	2747	Bacteria	Firmicutes	Bacilli	Lactobacillales	Carnobacteriaceae	no info	6	EF-Tu, EFG, IF2, LepA, RF3, TypA
Enterococcus_faecalis_V583_uid57669	226185	Bacteria	Firmicutes	Bacilli	Lactobacillales	Enterococcaceae	Enterococcus	6	cLepA(LepA), EF-Tu, EFG, IF2, RF3, TypA
Melissococcus_plutonius_ATCC_35311_uid66803	940190	Bacteria	Firmicutes	Bacilli	Lactobacillales	Enterococcaceae	Melissococcus	6	EF-Tu, EFG, IF2, LepA, RF3, TypA
Lactobacillus_acidophilus_30SC_uid63605	891391	Bacteria	Firmicutes	Bacilli	Lactobacillales	Lactobacillaceae	Lactobacillus	8	EF-Tu, EFG, IF2, LepA, RF3, Tet, Tet, TypA
Lactobacillus_acidophilus_NCFM_uid57685	272621	Bacteria	Firmicutes	Bacilli	Lactobacillales	Lactobacillaceae	Lactobacillus	7	EF-Tu, EFG, IF2, LepA, RF3, Tet, TypA
Lactobacillus_amylovorus_GRL_1112_uid61179	695560	Bacteria	Firmicutes	Bacilli	Lactobacillales	Lactobacillaceae	Lactobacillus	7	EF-Tu, EFG, IF2, LepA, RF3, Tet, TypA
Lactobacillus_brevis_ATCC_367_uid57989	387344	Bacteria	Firmicutes	Bacilli	Lactobacillales	Lactobacillaceae	Lactobacillus	7	EF-Tu, EFG, IF2, LepA, RF3, Tet, TypA
Lactobacillus_buchneri_NRRL_B_30929_uid66205	511437	Bacteria	Firmicutes	Bacilli	Lactobacillales	Lactobacillaceae	Lactobacillus	6	EF-Tu, EFG, IF2, LepA, RF3, TypA
Lactobacillus_casei_ATCC_334_uid57985	321967	Bacteria	Firmicutes	Bacilli	Lactobacillales	Lactobacillaceae	Lactobacillus	6	EF-Tu, EFG, IF2, LepA, RF3, TypA
Lactobacillus_casei_BL23_uid59237	543734	Bacteria	Firmicutes	Bacilli	Lactobacillales	Lactobacillaceae	Lactobacillus	6	EF-Tu, EFG, IF2, LepA, RF3, TypA
Lactobacillus_casei_Zhang_uid50673	1578	Bacteria	Firmicutes	Bacilli	Lactobacillales	Lactobacillaceae	no info	6	EF-Tu, EFG, IF2, LepA, RF3, TypA
Lactobacillus_crispatus_ST1_uid48359	748671	Bacteria	Firmicutes	Bacilli	Lactobacillales	Lactobacillaceae	Lactobacillus	7	EF-Tu, EFG, IF2, LepA, RF3, Tet, TypA
Lactobacillus_delbrueckii_bulgaricus_ATCC_11842_uid58647	1578	Bacteria	Firmicutes	Bacilli	Lactobacillales	Lactobacillaceae	no info	6	EF-Tu, EFG, IF2, LepA, RF3, TypA
Lactobacillus_delbrueckii_bulgaricus_ATCC_BAA_365_uid57987	1578	Bacteria	Firmicutes	Bacilli	Lactobacillales	Lactobacillaceae	no info	6	EF-Tu, EFG, IF2, LepA, RF3, TypA
Lactobacillus_delbrueckii_bulgaricus_ND02_uid60621	1578	Bacteria	Firmicutes	Bacilli	Lactobacillales	Lactobacillaceae	no info	6	EF-Tu, EFG, IF2, LepA, RF3, TypA
Lactobacillus_fermentum_IFO_3956_uid58865	334390	Bacteria	Firmicutes	Bacilli	Lactobacillales	Lactobacillaceae	Lactobacillus	7	EF-Tu, EFG, IF2, LepA, RF3, Tet, TypA
Lactobacillus_gasseri_ATCC_33323_uid57687	324831	Bacteria	Firmicutes	Bacilli	Lactobacillales	Lactobacillaceae	Lactobacillus	7	EF-Tu, EFG, IF2, LepA, RF3, Tet, TypA
Lactobacillus_helveticus_DPC_4571_uid58761	405566	Bacteria	Firmicutes	Bacilli	Lactobacillales	Lactobacillaceae	Lactobacillus	6	EF-Tu, EFG, IF2, LepA, RF3, Tet
Lactobacillus_johnsonii_FI9785_uid41735	633699	Bacteria	Firmicutes	Bacilli	Lactobacillales	Lactobacillaceae	Lactobacillus	7	EF-Tu, EFG, IF2, LepA, RF3, Tet, TypA
Lactobacillus_johnsonii_NCC_533_uid58029	257314	Bacteria	Firmicutes	Bacilli	Lactobacillales	Lactobacillaceae	Lactobacillus	7	EF-Tu, EFG, IF2, LepA, RF3, Tet, TypA
Lactobacillus_plantarum_JDM1_uid59361	644042	Bacteria	Firmicutes	Bacilli	Lactobacillales	Lactobacillaceae	Lactobacillus	8	EF-Tu, EFG, IF2, LepA, LepA, RF3, Tet, TypA
Lactobacillus_plantarum_ST_III_uid53537	1578	Bacteria	Firmicutes	Bacilli	Lactobacillales	Lactobacillaceae	no info	8	EF-Tu, EFG, IF2, LepA, LepA, RF3, Tet, TypA
Lactobacillus_plantarum_WCFS1_uid62911	220668	Bacteria	Firmicutes	Bacilli	Lactobacillales	Lactobacillaceae	Lactobacillus	8	EF-Tu, EFG, IF2, LepA, LepA, RF3, Tet, TypA
Lactobacillus_reuteri_DSM_20016_uid58471	557436	Bacteria	Firmicutes	Bacilli	Lactobacillales	Lactobacillaceae	Lactobacillus	7	EF-Tu, EFG, IF2, LepA, RF3, Tet, TypA
Lactobacillus_reuteri_JCM_1112_uid58875	557433	Bacteria	Firmicutes	Bacilli	Lactobacillales	Lactobacillaceae	Lactobacillus	7	EF-Tu, EFG, IF2, LepA, RF3, Tet, TypA
Lactobacillus_rhamnosus_GG_uid59313	568703	Bacteria	Firmicutes	Bacilli	Lactobacillales	Lactobacillaceae	Lactobacillus	6	EF-Tu, EFG, IF2, LepA, RF3, TypA
Lactobacillus_rhamnosus_Lc_705_uid59315	568704	Bacteria	Firmicutes	Bacilli	Lactobacillales	Lactobacillaceae	Lactobacillus	6	EF-Tu, EFG, IF2, LepA, RF3, TypA
Lactobacillus_sakei_23K_uid58281	1578	Bacteria	Firmicutes	Bacilli	Lactobacillales	Lactobacillaceae	no info	6	EF-Tu, EFG, IF2, LepA, RF3, TypA
Lactobacillus_salivarius_UCC118_uid58233	362948	Bacteria	Firmicutes	Bacilli	Lactobacillales	Lactobacillaceae	Lactobacillus	7	EF-Tu, EFG, IF2, LepA, RF3, Tet, TypA
Pediococcus_pentosaceus_ATCC_25745_uid57981	278197	Bacteria	Firmicutes	Bacilli	Lactobacillales	Lactobacillaceae	Pediococcus	6	EF-Tu, EFG, IF2, LepA, RF3, TypA
Leuconostoc_citreum_KM20_uid58481	349519	Bacteria	Firmicutes	Bacilli	Lactobacillales	Leuconostocaceae	Leuconostoc	6	EF-Tu, EFG, IF2, LepA, RF3, TypA
Leuconostoc_gasicomitatum_LMG_18811_uid50385	762550	Bacteria	Firmicutes	Bacilli	Lactobacillales	Leuconostocaceae	Leuconostoc	6	EF-Tu, EFG, IF2, LepA, RF3, TypA
Leuconostoc_kimchii_IMSNU_11154_uid48589	762051	Bacteria	Firmicutes	Bacilli	Lactobacillales	Leuconostocaceae	Leuconostoc	7	EF-Tu, EFG, IF2, LepA, LepA, RF3, TypA
Leuconostoc_mesenteroides_ATCC_8293_uid57919	1243	Bacteria	Firmicutes	Bacilli	Lactobacillales	Leuconostocaceae	no info	6	EF-Tu, EFG, IF2, LepA, RF3, TypA
Oenococcus_oeni_PSU_1_uid59417	203123	Bacteria	Firmicutes	Bacilli	Lactobacillales	Leuconostocaceae	Oenococcus	6	EF-Tu, EFG, IF2, LepA, RF3, TypA
Lactococcus_lactis_cremoris_MG1363_uid58837	1357	Bacteria	Firmicutes	Bacilli	Lactobacillales	Streptococcaceae	no info	6	EF-Tu, EFG, IF2, LepA, RF3, TypA
Lactococcus_lactis_cremoris_SK11_uid57983	1357	Bacteria	Firmicutes	Bacilli	Lactobacillales	Streptococcaceae	no info	5	EF-Tu, IF2, LepA, RF3, TypA
Lactococcus_lactis_Il1403_uid57671	1357	Bacteria	Firmicutes	Bacilli	Lactobacillales	Streptococcaceae	no info	6	cLepA(LepA), EF-Tu, EFG, IF2, RF3, TypA
Lactococcus_lactis_KF147_uid42831	1357	Bacteria	Firmicutes	Bacilli	Lactobacillales	Streptococcaceae	no info	6	cLepA(LepA), EF-Tu, EFG, IF2, RF3, TypA
Streptococcus_agalactiae_2603V_R_uid57943	1301	Bacteria	Firmicutes	Bacilli	Lactobacillales	Streptococcaceae	no info	7	EF-Tu, EFG, IF2, LepA, RF3, Tet, TypA
Streptococcus_agalactiae_A909_uid57935	205921	Bacteria	Firmicutes	Bacilli	Lactobacillales	Streptococcaceae	Streptococcus	6	EF-Tu, EFG, IF2, LepA, RF3, TypA
Streptococcus_agalactiae_NEM316_uid61585	211110	Bacteria	Firmicutes	Bacilli	Lactobacillales	Streptococcaceae	Streptococcus	6	EF-Tu, EFG, IF2, LepA, RF3, TypA
Streptococcus_dysgalactiae_equisimilis_GGS_124_uid59103	1301	Bacteria	Firmicutes	Bacilli	Lactobacillales	Streptococcaceae	no info	6	EF-Tu, EFG, IF2, LepA, RF3, TypA
Streptococcus_equi_4047_uid59259	1301	Bacteria	Firmicutes	Bacilli	Lactobacillales	Streptococcaceae	no info	6	EF-Tu, EFG, IF2, LepA, RF3, TypA
Streptococcus_equi_zooepidemicus_MGCS10565_uid59263	1301	Bacteria	Firmicutes	Bacilli	Lactobacillales	Streptococcaceae	no info	6	EF-Tu, EFG, IF2, LepA, RF3, TypA
Streptococcus_equi_zooepidemicus_uid59261	40041	Bacteria	Firmicutes	Bacilli	Lactobacillales	Streptococcaceae	Streptococcus	6	EF-Tu, EFG, IF2, LepA, RF3, TypA
Streptococcus_gallolyticus_ATCC_BAA_2069_uid63617	1301	Bacteria	Firmicutes	Bacilli	Lactobacillales	Streptococcaceae	no info	7	EF-Tu, EFG, IF2, LepA, RF3, Tet, TypA
Streptococcus_gallolyticus_UCN34_uid46061	637909	Bacteria	Firmicutes	Bacilli	Lactobacillales	Streptococcaceae	Streptococcus	7	EF-Tu, EFG, IF2, LepA, RF3, Tet, TypA
Streptococcus_gordonii_Challis_substr__CH1_uid57667	1301	Bacteria	Firmicutes	Bacilli	Lactobacillales	Streptococcaceae	no info	6	EF-Tu, EFG, IF2, LepA, RF3, TypA
Streptococcus_mitis_B6_uid46097	365659	Bacteria	Firmicutes	Bacilli	Lactobacillales	Streptococcaceae	Streptococcus	7	EF-Tu, EFG, IF2, LepA, RF3, Tet, TypA
Streptococcus_mutans_NN2025_uid46353	511691	Bacteria	Firmicutes	Bacilli	Lactobacillales	Streptococcaceae	Streptococcus	6	EF-Tu, EFG, IF2, LepA, RF3, TypA
Streptococcus_mutans_UA159_uid57947	210007	Bacteria	Firmicutes	Bacilli	Lactobacillales	Streptococcaceae	Streptococcus	6	EF-Tu, EFG, IF2, LepA, RF3, TypA
Streptococcus_oralis_Uo5_uid65449	927666	Bacteria	Firmicutes	Bacilli	Lactobacillales	Streptococcaceae	Streptococcus	7	EF-Tu, EFG, IF2, LepA, RF3, Tet, TypA
Streptococcus_parauberis_KCTC_11537_uid67355	936154	Bacteria	Firmicutes	Bacilli	Lactobacillales	Streptococcaceae	Streptococcus	6	cLepA(LepA), EF-Tu, EFG, IF2, RF3, TypA
Streptococcus_pneumoniae_670_6B_uid52533	189423	Bacteria	Firmicutes	Bacilli	Lactobacillales	Streptococcaceae	Streptococcus	7	EF-Tu, EFG, IF2, LepA, RF3, Tet, TypA
Streptococcus_pneumoniae_70585_uid59125	488221	Bacteria	Firmicutes	Bacilli	Lactobacillales	Streptococcaceae	Streptococcus	6	EF-Tu, EFG, IF2, LepA, RF3, TypA
Streptococcus_pneumoniae_AP200_uid52453	574093	Bacteria	Firmicutes	Bacilli	Lactobacillales	Streptococcaceae	Streptococcus	6	EF-Tu, EFG, IF2, LepA, RF3, TypA
Streptococcus_pneumoniae_ATCC_700669_uid59287	561276	Bacteria	Firmicutes	Bacilli	Lactobacillales	Streptococcaceae	Streptococcus	7	EF-Tu, EFG, IF2, LepA, RF3, Tet, TypA
Streptococcus_pneumoniae_CGSP14_uid59181	516950	Bacteria	Firmicutes	Bacilli	Lactobacillales	Streptococcaceae	Streptococcus	7	EF-Tu, EFG, IF2, LepA, RF3, Tet, TypA
Streptococcus_pneumoniae_D39_uid58581	373153	Bacteria	Firmicutes	Bacilli	Lactobacillales	Streptococcaceae	Streptococcus	6	EF-Tu, EFG, IF2, LepA, RF3, TypA
Streptococcus_pneumoniae_G54_uid59167	512566	Bacteria	Firmicutes	Bacilli	Lactobacillales	Streptococcaceae	Streptococcus	8	EF-Tu, EFG, IF2, LepA, RF3, Tet, TypA, TypA
Streptococcus_pneumoniae_Hungary19A_6_uid59117	487214	Bacteria	Firmicutes	Bacilli	Lactobacillales	Streptococcaceae	Streptococcus	7	EF-Tu, EFG, IF2, LepA, RF3, Tet, TypA
Streptococcus_pneumoniae_JJA_uid59121	488222	Bacteria	Firmicutes	Bacilli	Lactobacillales	Streptococcaceae	Streptococcus	6	EF-Tu, EFG, IF2, LepA, RF3, TypA
Streptococcus_pneumoniae_P1031_uid59123	488223	Bacteria	Firmicutes	Bacilli	Lactobacillales	Streptococcaceae	Streptococcus	7	EF-Tu, EFG, IF2, LepA, RF3, Tet, TypA
Streptococcus_pneumoniae_R6_uid57859	171101	Bacteria	Firmicutes	Bacilli	Lactobacillales	Streptococcaceae	Streptococcus	6	EF-Tu, EFG, IF2, LepA, RF3, TypA
Streptococcus_pneumoniae_Taiwan19F_14_uid59119	487213	Bacteria	Firmicutes	Bacilli	Lactobacillales	Streptococcaceae	Streptococcus	7	EF-Tu, EFG, IF2, LepA, RF3, Tet, TypA
Streptococcus_pneumoniae_TCH8431_19A_uid49735	1301	Bacteria	Firmicutes	Bacilli	Lactobacillales	Streptococcaceae	no info	7	EF-Tu, EFG, IF2, LepA, RF3, Tet, TypA
Streptococcus_pneumoniae_TIGR4_uid57857	170187	Bacteria	Firmicutes	Bacilli	Lactobacillales	Streptococcaceae	Streptococcus	6	EF-Tu, EFG, IF2, LepA, RF3, TypA
Streptococcus_pyogenes_M1_GAS_uid57845	160490	Bacteria	Firmicutes	Bacilli	Lactobacillales	Streptococcaceae	Streptococcus	6	EF-Tu, EFG, IF2, LepA, RF3, TypA
Streptococcus_pyogenes_Manfredo_uid57847	160491	Bacteria	Firmicutes	Bacilli	Lactobacillales	Streptococcaceae	Streptococcus	5	EF-Tu, EFG, IF2, RF3, TypA
Streptococcus_pyogenes_MGAS10270_uid58571	370552	Bacteria	Firmicutes	Bacilli	Lactobacillales	Streptococcaceae	Streptococcus	6	EF-Tu, EFG, IF2, LepA, RF3, TypA
Streptococcus_pyogenes_MGAS10394_uid58105	286636	Bacteria	Firmicutes	Bacilli	Lactobacillales	Streptococcaceae	Streptococcus	6	EF-Tu, EFG, IF2, LepA, RF3, TypA
Streptococcus_pyogenes_MGAS10750_uid58575	370554	Bacteria	Firmicutes	Bacilli	Lactobacillales	Streptococcaceae	Streptococcus	6	EF-Tu, EFG, IF2, LepA, RF3, TypA
Streptococcus_pyogenes_MGAS2096_uid58573	370553	Bacteria	Firmicutes	Bacilli	Lactobacillales	Streptococcaceae	Streptococcus	10	EF-Tu, EFG, EFG, IF2, LepA, mEFTu(EF-Tu), RF3, Tet, TypA, TypA
Streptococcus_pyogenes_MGAS315_uid57911	198466	Bacteria	Firmicutes	Bacilli	Lactobacillales	Streptococcaceae	Streptococcus	6	EF-Tu, EFG, IF2, LepA, RF3, TypA
Streptococcus_pyogenes_MGAS5005_uid58337	293653	Bacteria	Firmicutes	Bacilli	Lactobacillales	Streptococcaceae	Streptococcus	6	EF-Tu, EFG, IF2, LepA, RF3, TypA
Streptococcus_pyogenes_MGAS6180_uid58335	319701	Bacteria	Firmicutes	Bacilli	Lactobacillales	Streptococcaceae	Streptococcus	6	EF-Tu, EFG, IF2, LepA, RF3, TypA
Streptococcus_pyogenes_MGAS8232_uid57871	186103	Bacteria	Firmicutes	Bacilli	Lactobacillales	Streptococcaceae	Streptococcus	6	EF-Tu, EFG, IF2, LepA, RF3, TypA
Streptococcus_pyogenes_MGAS9429_uid58569	370551	Bacteria	Firmicutes	Bacilli	Lactobacillales	Streptococcaceae	Streptococcus	6	EF-Tu, EFG, IF2, LepA, RF3, TypA
Streptococcus_pyogenes_NZ131_uid59035	471876	Bacteria	Firmicutes	Bacilli	Lactobacillales	Streptococcaceae	Streptococcus	6	EF-Tu, EFG, IF2, LepA, RF3, TypA
Streptococcus_pyogenes_SSI_1_uid57895	193567	Bacteria	Firmicutes	Bacilli	Lactobacillales	Streptococcaceae	Streptococcus	6	EF-Tu, EFG, IF2, LepA, RF3, TypA
Streptococcus_sanguinis_SK36_uid58381	388919	Bacteria	Firmicutes	Bacilli	Lactobacillales	Streptococcaceae	Streptococcus	6	EF-Tu, EFG, IF2, LepA, RF3, TypA
Streptococcus_suis_05ZYH33_uid58663	391295	Bacteria	Firmicutes	Bacilli	Lactobacillales	Streptococcaceae	Streptococcus	8	EF-Tu, EFG, IF2, LepA, RF3, RF3, Tet, TypA
Streptococcus_suis_98HAH33_uid58665	391296	Bacteria	Firmicutes	Bacilli	Lactobacillales	Streptococcaceae	Streptococcus	8	EF-Tu, EFG, IF2, LepA, RF3, Tet, TypA, TypA
Streptococcus_suis_BM407_uid59321	568814	Bacteria	Firmicutes	Bacilli	Lactobacillales	Streptococcaceae	Streptococcus	9	EF-Tu, EFG, IF2, LepA, RF3, Tet, Tet, Tet, TypA
Streptococcus_suis_P1_7_uid32235	1301	Bacteria	Firmicutes	Bacilli	Lactobacillales	Streptococcaceae	no info	6	EF-Tu, EFG, IF2, LepA, RF3, TypA
Streptococcus_suis_SC84_uid59323	568813	Bacteria	Firmicutes	Bacilli	Lactobacillales	Streptococcaceae	Streptococcus	7	EF-Tu, EFG, IF2, LepA, RF3, Tet, TypA
Streptococcus_suis_ST3_uid66327	1007064	Bacteria	Firmicutes	Bacilli	Lactobacillales	Streptococcaceae	Streptococcus	6	EF-Tu, EFG, IF2, LepA, RF3, TypA
Streptococcus_thermophilus_CNRZ1066_uid58221	299768	Bacteria	Firmicutes	Bacilli	Lactobacillales	Streptococcaceae	Streptococcus	6	EF-Tu, EFG, IF2, LepA, RF3, TypA
Streptococcus_thermophilus_LMD_9_uid58327	322159	Bacteria	Firmicutes	Bacilli	Lactobacillales	Streptococcaceae	Streptococcus	6	EF-Tu, EFG, IF2, LepA, RF3, TypA
Streptococcus_thermophilus_LMG_18311_uid58219	264199	Bacteria	Firmicutes	Bacilli	Lactobacillales	Streptococcaceae	Streptococcus	6	EF-Tu, EFG, IF2, LepA, RF3, TypA
Streptococcus_uberis_0140J_uid57959	218495	Bacteria	Firmicutes	Bacilli	Lactobacillales	Streptococcaceae	Streptococcus	6	EF-Tu, EFG, IF2, LepA, RF3, TypA
Alkaliphilus_metalliredigens_QYMF_uid58171	293826	Bacteria	Firmicutes	Clostridia	Clostridiales	Clostridiaceae	Alkaliphilus	10	CysN, EF-Tu, EF-Tu, EFG, EFGII, IF2, LepA, RF3, SelB, TypA
Alkaliphilus_oremlandii_OhILAs_uid58495	350688	Bacteria	Firmicutes	Clostridia	Clostridiales	Clostridiaceae	Alkaliphilus	9	EF-Tu, EF-Tu, EFG, EFGII, IF2, LepA, RF3, SelB, TypA
Clostridium_acetobutylicum_ATCC_824_uid57677	272562	Bacteria	Firmicutes	Clostridia	Clostridiales	Clostridiaceae	Clostridium	9	CysN, EF-Tu, EFG, IF2, LepA, RF3, Tet, Tet, TypA
Clostridium_beijerinckii_NCIMB_8052_uid58137	290402	Bacteria	Firmicutes	Clostridia	Clostridiales	Clostridiaceae	Clostridium	11	CysN, EF-Tu, EF-Tu, EFG, EFG, EFGII, IF2, LepA, RF3, Tet, TypA
Clostridium_botulinum_A_ATCC_19397_uid58927	441770	Bacteria	Firmicutes	Clostridia	Clostridiales	Clostridiaceae	Clostridium	11	EF-Tu, EF-Tu, EFG, EFGII, IF2, LepA, RF3, SelB, Tet, Tet, TypA
Clostridium_botulinum_A_ATCC_3502_uid61579	1485	Bacteria	Firmicutes	Clostridia	Clostridiales	Clostridiaceae	no info	10	EF-Tu, EF-Tu, EFG, EFGII, IF2, LepA, RF3, SelB, Tet, TypA
Clostridium_botulinum_A_Hall_uid58931	1485	Bacteria	Firmicutes	Clostridia	Clostridiales	Clostridiaceae	no info	11	EF-Tu, EF-Tu, EFG, EFGII, IF2, LepA, RF3, SelB, Tet, Tet, TypA
Clostridium_botulinum_A2_Kyoto_uid59229	1485	Bacteria	Firmicutes	Clostridia	Clostridiales	Clostridiaceae	no info	10	EF-Tu, EF-Tu, EFG, EFGII, IF2, LepA, RF3, SelB, Tet, TypA
Clostridium_botulinum_A3_Loch_Maree_uid59149	1485	Bacteria	Firmicutes	Clostridia	Clostridiales	Clostridiaceae	no info	11	EF-Tu, EF-Tu, EFG, EFGII, IF2, LepA, RF3, SelB, Tet, Tet, TypA
Clostridium_botulinum_B_Eklund_17B_uid59159	1485	Bacteria	Firmicutes	Clostridia	Clostridiales	Clostridiaceae	no info	9	EF-Tu, EF-Tu, EFG, EFGII, IF2, LepA, RF3, Tet, TypA
Clostridium_botulinum_B1_Okra_uid59147	1485	Bacteria	Firmicutes	Clostridia	Clostridiales	Clostridiaceae	no info	10	EF-Tu, EF-Tu, EFG, EFGII, IF2, LepA, RF3, SelB, Tet, TypA
Clostridium_botulinum_Ba4_657_uid59173	1485	Bacteria	Firmicutes	Clostridia	Clostridiales	Clostridiaceae	no info	10	EF-Tu, EF-Tu, EFG, EFGII, IF2, LepA, RF3, SelB, Tet, TypA
Clostridium_botulinum_BKT015925_uid66203	929506	Bacteria	Firmicutes	Clostridia	Clostridiales	Clostridiaceae	Clostridium	9	EF-Tu, EF-Tu, EFG, EFGII, IF2, LepA, RF3, Tet, TypA
Clostridium_botulinum_E3_Alaska_E43_uid59157	1485	Bacteria	Firmicutes	Clostridia	Clostridiales	Clostridiaceae	no info	9	EF-Tu, EF-Tu, EFG, EFGII, IF2, LepA, RF3, Tet, TypA
Clostridium_botulinum_F_Langeland_uid58929	1485	Bacteria	Firmicutes	Clostridia	Clostridiales	Clostridiaceae	no info	10	EF-Tu, EF-Tu, EFG, EFGII, IF2, LepA, RF3, SelB, Tet, TypA
Clostridium_cellulolyticum_H10_uid58709	394503	Bacteria	Firmicutes	Clostridia	Clostridiales	Clostridiaceae	Clostridium	8	EF-Tu, EFG, EFGII, IF2, LepA, RF3, Tet, TypA
Clostridium_cellulovorans_743B_uid51503	573061	Bacteria	Firmicutes	Clostridia	Clostridiales	Clostridiaceae	Clostridium	11	CysN, EF-Tu, EF-Tu, EFG, EFGII, IF2, LepA, RF3, Tet, Tet, TypA
Clostridium_difficile_630_uid57679	272563	Bacteria	Firmicutes	Clostridia	Clostridiales	Clostridiaceae	Clostridium	9	EF-Tu, EF-Tu, EFG, EFGII, IF2, LepA, SelB, Tet, TypA
Clostridium_difficile_CD196_uid41017	645462	Bacteria	Firmicutes	Clostridia	Clostridiales	Clostridiaceae	Clostridium	8	EF-Tu, EF-Tu, EFG, EFGII, IF2, LepA, SelB, TypA
Clostridium_difficile_R20291_uid40921	645463	Bacteria	Firmicutes	Clostridia	Clostridiales	Clostridiaceae	Clostridium	8	EF-Tu, EF-Tu, EFG, EFGII, IF2, LepA, SelB, TypA
Clostridium_kluyveri_DSM_555_uid58885	431943	Bacteria	Firmicutes	Clostridia	Clostridiales	Clostridiaceae	Clostridium	9	CysN, EF-Tu, EF-Tu, EFG, EFGII, IF2, LepA, RF3, TypA
Clostridium_kluyveri_NBRC_12016_uid59369	583346	Bacteria	Firmicutes	Clostridia	Clostridiales	Clostridiaceae	Clostridium	9	CysN, EF-Tu, EF-Tu, EFG, EFGII, IF2, LepA, RF3, TypA
Clostridium_ljungdahlii_DSM_13528_uid50583	748727	Bacteria	Firmicutes	Clostridia	Clostridiales	Clostridiaceae	Clostridium	11	EF-Tu, EF-Tu, EFG, EFGII, IF2, LepA, RF3, SelB, SelB, Tet, TypA
Clostridium_novyi_NT_uid58643	386415	Bacteria	Firmicutes	Clostridia	Clostridiales	Clostridiaceae	Clostridium	9	EF-Tu, EF-Tu, EFG, EFGII, IF2, LepA, RF3, Tet, TypA
Clostridium_perfringens_13_uid57681	195102	Bacteria	Firmicutes	Clostridia	Clostridiales	Clostridiaceae	Clostridium	10	EF-Tu, EF-Tu, EFG, EFGII, IF2, LepA, RF3, SelB, Tet, TypA
Clostridium_perfringens_ATCC_13124_uid57901	195103	Bacteria	Firmicutes	Clostridia	Clostridiales	Clostridiaceae	Clostridium	10	EF-Tu, EF-Tu, EFG, EFGII, IF2, LepA, RF3, SelB, Tet, TypA
Clostridium_phytofermentans_ISDg_uid58519	357809	Bacteria	Firmicutes	Clostridia	Clostridiales	Clostridiaceae	Clostridium	9	CysN, EF-Tu, EFG, EFGII, IF2, LepA, RF3, Tet, TypA
Clostridium_saccharolyticum_WM1_uid51419	610130	Bacteria	Firmicutes	Clostridia	Clostridiales	Clostridiaceae	Clostridium	9	EF-Tu, EFG, EFGII, IF2, LepA, RF3, Tet, Tet, TypA
Clostridium_sticklandii_DSM_519_uid59585	499177	Bacteria	Firmicutes	Clostridia	Clostridiales	Clostridiaceae	Clostridium	9	EF-Tu, EF-Tu, EFG, EFGII, IF2, LepA, RF3, SelB, TypA
Clostridium_tetani_E88_uid57683	212717	Bacteria	Firmicutes	Clostridia	Clostridiales	Clostridiaceae	Clostridium	8	EF-Tu, EF-Tu, EFG, EFGII, IF2, LepA, RF3, TypA
Clostridium_thermocellum_ATCC_27405_uid57917	203119	Bacteria	Firmicutes	Clostridia	Clostridiales	Clostridiaceae	Clostridium	9	cLepA(LepA), CysN, EF-Tu, EFG, EFGII, IF2, RF3, Tet, TypA
Anaerococcus_prevotii_DSM_20548_uid59219	525919	Bacteria	Firmicutes	Clostridia	Clostridiales	Clostridiales Family XI. Incertae Sedis	Anaerococcus	7	EF-Tu, EF-Tu, EFG, EFGII, IF2, LepA, TypA
Finegoldia_magna_ATCC_29328_uid58867	334413	Bacteria	Firmicutes	Clostridia	Clostridiales	Clostridiales Family XI. Incertae Sedis	Finegoldia	8	EF-Tu, EF-Tu, EFG, EFGII, IF2, LepA, SelB, TypA
Thermaerobacter_marianensis_DSM_12885_uid61727	644966	Bacteria	Firmicutes	Clostridia	Clostridiales	Clostridiales Family XVII. Incertae Sedis	Thermaerobacter	5	cLepA(LepA), EF-Tu, EFG, IF2, SelB
Symbiobacterium_thermophilum_IAM_14863_uid58165	292459	Bacteria	Firmicutes	Clostridia	Clostridiales	Clostridiales Family XVIII. Incertae Sedis	Symbiobacterium	8	cLepA(LepA), EF-Tu, EFG, EFGII, IF2, RF3, SelB, TypA
Eubacterium_eligens_ATCC_27750_uid59171	515620	Bacteria	Firmicutes	Clostridia	Clostridiales	Eubacteriaceae	Eubacterium	8	CysN, EF-Tu, EFG, IF2, LepA, RF3, Tet, TypA
Eubacterium_limosum_KIST612_uid59777	903814	Bacteria	Firmicutes	Clostridia	Clostridiales	Eubacteriaceae	Eubacterium	8	EF-Tu, EF-Tu, EFG, EFGII, IF2, LepA, Tet, TypA
Eubacterium_rectale_ATCC_33656_uid59169	515619	Bacteria	Firmicutes	Clostridia	Clostridiales	Eubacteriaceae	Eubacterium	9	CysN, EF-Tu, EFG, EFGII, IF2, LepA, RF3, Tet, TypA
Heliobacterium_modesticaldum_Ice1_uid58279	498761	Bacteria	Firmicutes	Clostridia	Clostridiales	Heliobacteriaceae	Heliobacterium	9	cLepA(LepA), CysN, EF-Tu, EFG, EFGII, IF2, RF3, SelB, TypA
Butyrivibrio_proteoclasticus_B316_uid51489	515622	Bacteria	Firmicutes	Clostridia	Clostridiales	Lachnospiraceae	Butyrivibrio	8	EF-Tu, EFG, EFGII, IF2, LepA, RF3, Tet, TypA
Clostridium_lentocellum_DSM_5427_uid49117	642492	Bacteria	Firmicutes	Clostridia	Clostridiales	Lachnospiraceae	Cellulosilyticum	9	CysN, EF-Tu, EFG, EFGII, IF2, LepA, RF3, Tet, TypA
Candidatus_Desulforudis_audaxviator_MP104C_uid59067	477974	Bacteria	Firmicutes	Clostridia	Clostridiales	Peptococcaceae	Candidatus Desulforudis	7	cLepA(LepA), EF-Tu, EF-Tu, EFG, EFGII, IF2, SelB
Desulfitobacterium_hafniense_DCB_2_uid57749	272564	Bacteria	Firmicutes	Clostridia	Clostridiales	Peptococcaceae	Desulfitobacterium	10	cLepA(LepA), CysN, EF-Tu, EFG, EFGII, IF2, RF3, SelB, Tet, TypA
Desulfitobacterium_hafniense_Y51_uid58605	138119	Bacteria	Firmicutes	Clostridia	Clostridiales	Peptococcaceae	Desulfitobacterium	10	cLepA(LepA), CysN, EF-Tu, EFG, EFGII, IF2, RF3, SelB, Tet, TypA
Desulfotomaculum_acetoxidans_DSM_771_uid59109	485916	Bacteria	Firmicutes	Clostridia	Clostridiales	Peptococcaceae	Desulfotomaculum	8	cLepA(LepA), EF-Tu, EF-Tu, EFG, EFGII, IF2, SelB, TypA
Desulfotomaculum_carboxydivorans_CO_1_SRB_uid67317	868595	Bacteria	Firmicutes	Clostridia	Clostridiales	Peptococcaceae	Desulfotomaculum	9	cLepA(LepA), EF-Tu, EF-Tu, EFG, EFGII, IF2, RF3, SelB, TypA
Desulfotomaculum_kuznetsovii_DSM_6115_uid67357	760568	Bacteria	Firmicutes	Clostridia	Clostridiales	Peptococcaceae	Desulfotomaculum	7	cLepA(LepA), EF-Tu, EF-Tu, EFG, EFGII, IF2, SelB
Desulfotomaculum_reducens_MI_1_uid58277	349161	Bacteria	Firmicutes	Clostridia	Clostridiales	Peptococcaceae	Desulfotomaculum	9	cLepA(LepA), EF-Tu, EF-Tu, EFG, EFGII, IF2, RF3, SelB, TypA
Desulfotomaculum_ruminis_DSM_2154_uid67507	696281	Bacteria	Firmicutes	Clostridia	Clostridiales	Peptococcaceae	Desulfotomaculum	9	cLepA(LepA), EF-Tu, EF-Tu, EFG, EFGII, IF2, RF3, SelB, TypA
Pelotomaculum_thermopropionicum_SI_uid58877	370438	Bacteria	Firmicutes	Clostridia	Clostridiales	Peptococcaceae	Pelotomaculum	7	cLepA(LepA), EF-Tu, EF-Tu, EFG, EFGII, IF2, SelB
Syntrophobotulus_glycolicus_DSM_8271_uid63343	645991	Bacteria	Firmicutes	Clostridia	Clostridiales	Peptococcaceae	Syntrophobotulus	8	cLepA(LepA), CysN, EF-Tu, EFG, EFGII, IF2, Tet, TypA
Thermincola_JR_uid48823	278993	Bacteria	Firmicutes	Clostridia	Clostridiales	Peptococcaceae	no info	8	EF-Tu, EF-Tu, EFG, EFGII, IF2, LepA, SelB, TypA
Ethanoligenens_harbinense_YUAN_3_uid46255	663278	Bacteria	Firmicutes	Clostridia	Clostridiales	Ruminococcaceae	Ethanoligenens	6	EF-Tu, EFG, IF2, LepA, RF3, TypA
Ruminococcus_albus_7_uid51721	697329	Bacteria	Firmicutes	Clostridia	Clostridiales	Ruminococcaceae	Ruminococcus	8	EF-Tu, EFG, EFGII, IF2, LepA, RF3, Tet, TypA
Syntrophomonas_wolfei_Goettingen_uid58179	335541	Bacteria	Firmicutes	Clostridia	Clostridiales	Syntrophomonadaceae	Syntrophomonas	8	cLepA(LepA), EF-Tu, EF-Tu, EFG, EFG, EFGII, IF2, SelB
Syntrophothermus_lipocalidus_DSM_12680_uid49527	643648	Bacteria	Firmicutes	Clostridia	Clostridiales	Syntrophomonadaceae	Syntrophothermus	7	cLepA(LepA), EF-Tu, EFG, EFG, EFGII, IF2, SelB
Halanaerobium__sapolanicus__uid60191	2330	Bacteria	Firmicutes	Clostridia	Halanaerobiales	Halanaerobiaceae	no info	7	EF-Tu, EF-Tu, EFG, EFGII, IF2, LepA, TypA
Halothermothrix_orenii_H_168_uid58585	373903	Bacteria	Firmicutes	Clostridia	Halanaerobiales	Halanaerobiaceae	Halothermothrix	6	EF-Tu, EF-Tu, EFG, EFGII, IF2, LepA
Acetohalobium_arabaticum_DSM_5501_uid51423	574087	Bacteria	Firmicutes	Clostridia	Halanaerobiales	Halobacteroidaceae	Acetohalobium	9	cLepA(LepA), CysN, CysN, EF-Tu, EF-Tu, EFG, IF2, SelB, TypA
Natranaerobius_thermophilus_JW_NM_WN_LF_uid59001	375928	Bacteria	Firmicutes	Clostridia	Natranaerobiales	Natranaerobiaceae	no info	8	EF-Tu, EF-Tu, EFG, EFGII, IF2, LepA, SelB, TypA
Clostridiales_genomosp__BVAB3_UPII9_5_uid46219	186802	Bacteria	Firmicutes	Clostridia	no info	no info	no info	8	EF-Tu, EFG, EFGII, IF2, LepA, RF3, Tet, TypA
Ammonifex_degensii_KC4_uid41053	429009	Bacteria	Firmicutes	Clostridia	Thermoanaerobacterales	Thermoanaerobacteraceae	Ammonifex	6	EF-Tu, EF-Tu, EFG, IF2, LepA, SelB
Carboxydothermus_hydrogenoformans_Z_2901_uid57821	246194	Bacteria	Firmicutes	Clostridia	Thermoanaerobacterales	Thermoanaerobacteraceae	Carboxydothermus	7	cLepA(LepA), EF-Tu, EF-Tu, EFG, EFGII, IF2, SelB
Moorella_thermoacetica_ATCC_39073_uid58051	264732	Bacteria	Firmicutes	Clostridia	Thermoanaerobacterales	Thermoanaerobacteraceae	Moorella	7	cLepA(LepA), EF-Tu, EFG, EFGII, IF2, SelB, TypA
Tepidanaerobacter_Re1_uid66873	499228	Bacteria	Firmicutes	Clostridia	Thermoanaerobacterales	Thermoanaerobacteraceae	no info	7	EF-Tu, EF-Tu, EFG, EFGII, IF2, LepA, TypA
Thermoanaerobacter_brockii_finnii_Ako_1_uid55639	1754	Bacteria	Firmicutes	Clostridia	Thermoanaerobacterales	Thermoanaerobacteraceae	no info	7	EF-Tu, EF-Tu, EFG, EFGII, IF2, LepA, TypA
Thermoanaerobacter_italicus_Ab9_uid46241	580331	Bacteria	Firmicutes	Clostridia	Thermoanaerobacterales	Thermoanaerobacteraceae	Thermoanaerobacter	7	EF-Tu, EF-Tu, EFG, EFGII, IF2, LepA, TypA
Thermoanaerobacter_mathranii_A3_uid49481	1754	Bacteria	Firmicutes	Clostridia	Thermoanaerobacterales	Thermoanaerobacteraceae	no info	5	EF-Tu, EFGII, IF2, LepA, TypA
Thermoanaerobacter_pseudethanolicus_ATCC_33223_uid58339	340099	Bacteria	Firmicutes	Clostridia	Thermoanaerobacterales	Thermoanaerobacteraceae	Thermoanaerobacter	7	EF-Tu, EF-Tu, EFG, EFGII, IF2, LepA, TypA
Thermoanaerobacter_tengcongensis_MB4_uid57813	273068	Bacteria	Firmicutes	Clostridia	Thermoanaerobacterales	Thermoanaerobacteraceae	Caldanaerobacter	8	EF-Tu, EF-Tu, EFG, EFGII, IF2, LepA, SelB, TypA
Thermoanaerobacter_X513_uid53065	1754	Bacteria	Firmicutes	Clostridia	Thermoanaerobacterales	Thermoanaerobacteraceae	no info	7	EF-Tu, EF-Tu, EFG, EFGII, IF2, LepA, TypA
Thermoanaerobacter_X514_uid58589	1754	Bacteria	Firmicutes	Clostridia	Thermoanaerobacterales	Thermoanaerobacteraceae	no info	7	EF-Tu, EF-Tu, EFG, EFGII, IF2, LepA, TypA
Caldicellulosiruptor_bescii_DSM_6725_uid59201	521460	Bacteria	Firmicutes	Clostridia	Thermoanaerobacterales	Thermoanaerobacterales Family III. Incertae Sedis	Caldicellulosiruptor	7	CysN, EF-Tu, EFG, EFGII, IF2, LepA, TypA
Caldicellulosiruptor_hydrothermalis_108_uid60157	632292	Bacteria	Firmicutes	Clostridia	Thermoanaerobacterales	Thermoanaerobacterales Family III. Incertae Sedis	Caldicellulosiruptor	7	CysN, EF-Tu, EFG, EFGII, IF2, LepA, TypA
Caldicellulosiruptor_kristjanssonii_177R1B_uid60393	632335	Bacteria	Firmicutes	Clostridia	Thermoanaerobacterales	Thermoanaerobacterales Family III. Incertae Sedis	Caldicellulosiruptor	7	CysN, EF-Tu, EFG, EFGII, IF2, LepA, TypA
Caldicellulosiruptor_kronotskyensis_2002_uid60491	632348	Bacteria	Firmicutes	Clostridia	Thermoanaerobacterales	Thermoanaerobacterales Family III. Incertae Sedis	Caldicellulosiruptor	7	CysN, EF-Tu, EFG, EFGII, IF2, LepA, TypA
Caldicellulosiruptor_obsidiansis_OB47_uid51501	608506	Bacteria	Firmicutes	Clostridia	Thermoanaerobacterales	Thermoanaerobacterales Family III. Incertae Sedis	Caldicellulosiruptor	6	EF-Tu, EFG, EFGII, IF2, LepA, TypA
Caldicellulosiruptor_owensensis_OL_uid60165	632518	Bacteria	Firmicutes	Clostridia	Thermoanaerobacterales	Thermoanaerobacterales Family III. Incertae Sedis	Caldicellulosiruptor	6	EF-Tu, EFG, EFGII, IF2, LepA, TypA
Caldicellulosiruptor_saccharolyticus_DSM_8903_uid58289	351627	Bacteria	Firmicutes	Clostridia	Thermoanaerobacterales	Thermoanaerobacterales Family III. Incertae Sedis	Caldicellulosiruptor	6	CysN, EF-Tu, EFG, EFGII, IF2, LepA
Thermoanaerobacterium_thermosaccharolyticum_DSM_571_uid51639	580327	Bacteria	Firmicutes	Clostridia	Thermoanaerobacterales	Thermoanaerobacterales Family III. Incertae Sedis	Thermoanaerobacterium	8	CysN, EF-Tu, EF-Tu, EFG, EFGII, IF2, LepA, TypA
Thermoanaerobacterium_xylanolyticum_LX_11_uid63163	858215	Bacteria	Firmicutes	Clostridia	Thermoanaerobacterales	Thermoanaerobacterales Family III. Incertae Sedis	Thermoanaerobacterium	7	EF-Tu, EF-Tu, EFG, EFGII, IF2, LepA, TypA
Thermosediminibacter_oceani_DSM_16646_uid51421	555079	Bacteria	Firmicutes	Clostridia	Thermoanaerobacterales	Thermoanaerobacterales Family III. Incertae Sedis	Thermosediminibacter	7	EF-Tu, EF-Tu, EFG, EFGII, IF2, LepA, SelB
Mahella_australiensis_50_1_BON_uid66917	697281	Bacteria	Firmicutes	Clostridia	Thermoanaerobacterales	Thermoanaerobacterales Family IV. Incertae Sedis	Mahella	7	EF-Tu, EF-Tu, EFG, EFGII, IF2, LepA, TypA
Coprothermobacter_proteolyticus_DSM_5265_uid59253	309798	Bacteria	Firmicutes	Clostridia	Thermoanaerobacterales	Thermodesulfobiaceae	Coprothermobacter	7	EF-Tu, EF-Tu, EFG, EFGII, IF2, LepA, SelB
Thermodesulfobium_narugense_DSM_14796_uid66601	747365	Bacteria	Firmicutes	Clostridia	Thermoanaerobacterales	Thermodesulfobiaceae	Thermodesulfobium	8	EF-Tu, EF-Tu, EFG, EFGII, IF2, LepA, SelB, TypA
Acidaminococcus_fermentans_DSM_20731_uid43471	591001	Bacteria	Firmicutes	Negativicutes	Selenomonadales	Acidaminococcaceae	Acidaminococcus	8	EF-Tu, EF-Tu, EFG, EFGII, IF2, LepA, RF3, TypA
Selenomonas_sputigena_ATCC_35185_uid66335	546271	Bacteria	Firmicutes	Negativicutes	Selenomonadales	Veillonellaceae	Selenomonas	7	EF-Tu, EFG, EFGII, IF2, LepA, RF3, TypA
Veillonella_parvula_DSM_2008_uid41927	479436	Bacteria	Firmicutes	Negativicutes	Selenomonadales	Veillonellaceae	Veillonella	8	cLepA(LepA), EF-Tu, EF-Tu, EFG, EFGII, IF2, RF3, TypA
Fusobacterium_nucleatum_ATCC_25586_uid57885	848	Bacteria	Fusobacteria	Fusobacteria (class)	Fusobacteriales	Fusobacteriaceae	no info	6	EF-Tu, EFG, EFGII, IF2, LepA, TypA
Ilyobacter_polytropus_DSM_2926_uid59769	572544	Bacteria	Fusobacteria	Fusobacteria (class)	Fusobacteriales	Fusobacteriaceae	Ilyobacter	9	CysN, EF-Tu, EF-Tu, EFG, EFGII, IF2, LepA, SelB, TypA
Leptotrichia_buccalis_C_1013_b_uid59211	523794	Bacteria	Fusobacteria	Fusobacteria (class)	Fusobacteriales	Fusobacteriaceae	Leptotrichia	8	CysN, EF-Tu, EF-Tu, EFG, EFGII, IF2, LepA, TypA
Sebaldella_termitidis_ATCC_33386_uid41865	526218	Bacteria	Fusobacteria	Fusobacteria (class)	Fusobacteriales	Fusobacteriaceae	Sebaldella	6	EF-Tu, EF-Tu, EFG, IF2, LepA, TypA
Streptobacillus_moniliformis_DSM_12112_uid41863	519441	Bacteria	Fusobacteria	Fusobacteria (class)	Fusobacteriales	Fusobacteriaceae	Streptobacillus	7	EF-Tu, EF-Tu, EFG, EFGII, IF2, LepA, TypA
Gemmatimonas_aurantiaca_T_27_uid58813	379066	Bacteria	Gemmatimonadetes	Gemmatimonadetes (class)	Gemmatimonadales	Gemmatimonadaceae	Gemmatimonas	7	EF-Tu, EFG, EFGII, IF2, LepA, RF3, TypA
Candidatus_Nitrospira_defluvii_uid51175	330214	Bacteria	Nitrospirae	Nitrospira (class)	Nitrospirales	Nitrospiraceae	Nitrospira	9	CysN, EF-Tu, EF-Tu, EFG, EFGII, IF2, LepA, RF3, TypA
Thermodesulfovibrio_yellowstonii_DSM_11347_uid59257	289376	Bacteria	Nitrospirae	Nitrospira (class)	Nitrospirales	Nitrospiraceae	Thermodesulfovibrio	7	EF-Tu, EF-Tu, EFG, EFGII, IF2, LepA, SelB
Candidatus_Cloacamonas_acidaminovorans_uid62959	456827	Bacteria	no info	no info	no info	no info	Candidatus Cloacamonas	5	EF-Tu, EFG, EFGII, IF2, LepA
Thermobaculum_terrenum_ATCC_BAA_798_uid42011	525904	Bacteria	no info	no info	no info	no info	Thermobaculum	7	EF-Tu, EF-Tu, EFG, EFGII, IF2, LepA, SelB
Isosphaera_pallida_ATCC_43644_uid62207	575540	Bacteria	Planctomycetes	Planctomycetacia	Planctomycetales	Planctomycetaceae	Isosphaera	8	EF-Tu, EFGII, IF2, LepA, SelB, spdEFG1, spdEFG2, TypA
Pirellula_staleyi_DSM_6068_uid43209	530564	Bacteria	Planctomycetes	Planctomycetacia	Planctomycetales	Planctomycetaceae	Pirellula	8	CysN, EF-Tu, IF2, LepA, RF3, spdEFG1, spdEFG2, TypA
Planctomyces_brasiliensis_DSM_5305_uid60583	756272	Bacteria	Planctomycetes	Planctomycetacia	Planctomycetales	Planctomycetaceae	Planctomyces	6	EF-Tu, IF2, LepA, spdEFG1, spdEFG2, TypA
Planctomyces_limnophilus_DSM_3776_uid48643	521674	Bacteria	Planctomycetes	Planctomycetacia	Planctomycetales	Planctomycetaceae	Planctomyces	6	EF-Tu, IF2, LepA, spdEFG1, spdEFG2, TypA
Rhodopirellula_baltica_SH_1_uid61589	243090	Bacteria	Planctomycetes	Planctomycetacia	Planctomycetales	Planctomycetaceae	Rhodopirellula	8	CysN, EF-Tu, IF2, LepA, LepA, spdEFG1, spdEFG2, TypA
Asticcacaulis_excentricus_CB_48_uid55641	573065	Bacteria	Proteobacteria	Alphaproteobacteria	Caulobacterales	Caulobacteraceae	Asticcacaulis	7	cEFG(EF-G), CysN, EF-Tu, IF2, LepA, RF3, TypA
Brevundimonas_subvibrioides_ATCC_15264_uid42117	633149	Bacteria	Proteobacteria	Alphaproteobacteria	Caulobacterales	Caulobacteraceae	Brevundimonas	8	cEFG(EF-G), CysN, EF-Tu, EF-Tu, IF2, LepA, RF3, TypA
Caulobacter_crescentus_CB15_uid57891	190650	Bacteria	Proteobacteria	Alphaproteobacteria	Caulobacterales	Caulobacteraceae	Caulobacter	8	cEFG(EF-G), CysN, EF-Tu, EF-Tu, IF2, LepA, RF3, TypA
Caulobacter_crescentus_NA1000_uid59307	565050	Bacteria	Proteobacteria	Alphaproteobacteria	Caulobacterales	Caulobacteraceae	Caulobacter	8	cEFG(EF-G), CysN, EF-Tu, EF-Tu, IF2, LepA, RF3, TypA
Caulobacter_K31_uid58551	75	Bacteria	Proteobacteria	Alphaproteobacteria	Caulobacterales	Caulobacteraceae	no info	8	cEFG(EF-G), CysN, EF-Tu, EF-Tu, IF2, LepA, RF3, TypA
Caulobacter_segnis_ATCC_21756_uid41709	509190	Bacteria	Proteobacteria	Alphaproteobacteria	Caulobacterales	Caulobacteraceae	Caulobacter	7	cEFG(EF-G), CysN, EF-Tu, EF-Tu, LepA, RF3, TypA
Phenylobacterium_zucineum_HLK1_uid58959	450851	Bacteria	Proteobacteria	Alphaproteobacteria	Caulobacterales	Caulobacteraceae	Phenylobacterium	9	cEFG(EF-G), CysN, EF-Tu, EF-Tu, EFGII, IF2, LepA, RF3, TypA
Candidatus_Pelagibacter_IMCC9063_uid66305	1002672	Bacteria	Proteobacteria	Alphaproteobacteria	no info	no info	Candidatus Pelagibacter	5	cEFG(EF-G), EF-Tu, IF2, LepA, TypA
Candidatus_Puniceispirillum_marinum_IMCC1322_uid47081	488538	Bacteria	Proteobacteria	Alphaproteobacteria	no info	no info	Candidatus Puniceispirillum	7	cEFG(EF-G), CysN, EF-Tu, EF-Tu, IF2, LepA, TypA
Polymorphum_gilvum_SL003B_26A1_uid65447	991905	Bacteria	Proteobacteria	Alphaproteobacteria	no info	no info	no info	10	cEFG(EF-G), CysN, CysN, EF-Tu, EF-Tu, EFGII, IF2, LepA, RF3, TypA
Parvularcula_bermudensis_HTCC2503_uid51641	314260	Bacteria	Proteobacteria	Alphaproteobacteria	Parvularculales	Parvularculaceae	Parvularcula	6	cEFG(EF-G), CysN, EF-Tu, IF2, LepA, TypA
Bartonella_bacilliformis_KC583_uid58533	360095	Bacteria	Proteobacteria	Alphaproteobacteria	Rhizobiales	Bartonellaceae	Bartonella	9	cEFG(EF-G), cEFG(EF-G), EF-Tu, EF-Tu, EF-Tu, IF2, LepA, RF3, TypA
Bartonella_clarridgeiae_73_uid62131	696125	Bacteria	Proteobacteria	Alphaproteobacteria	Rhizobiales	Bartonellaceae	Bartonella	6	cEFG(EF-G), EF-Tu, EF-Tu, IF2, LepA, TypA
Bartonella_grahamii_as4aup_uid59405	634504	Bacteria	Proteobacteria	Alphaproteobacteria	Rhizobiales	Bartonellaceae	Bartonella	7	cEFG(EF-G), EF-Tu, EF-Tu, IF2, LepA, RF3, TypA
Bartonella_henselae_Houston_1_uid57745	773	Bacteria	Proteobacteria	Alphaproteobacteria	Rhizobiales	Bartonellaceae	no info	7	cEFG(EF-G), EF-Tu, EF-Tu, IF2, LepA, RF3, TypA
Bartonella_quintana_Toulouse_uid57635	773	Bacteria	Proteobacteria	Alphaproteobacteria	Rhizobiales	Bartonellaceae	no info	7	cEFG(EF-G), EF-Tu, EF-Tu, IF2, LepA, RF3, TypA
Bartonella_tribocorum_CIP_105476_uid59129	382640	Bacteria	Proteobacteria	Alphaproteobacteria	Rhizobiales	Bartonellaceae	Bartonella	7	cEFG(EF-G), EF-Tu, EF-Tu, IF2, LepA, RF3, TypA
Beijerinckia_indica_ATCC_9039_uid59057	532	Bacteria	Proteobacteria	Alphaproteobacteria	Rhizobiales	Beijerinckiaceae	no info	9	cEFG(EF-G), CysN, EF-Tu, EF-Tu, EFGII, IF2, LepA, RF3, TypA
Methylocella_silvestris_BL2_uid59433	395965	Bacteria	Proteobacteria	Alphaproteobacteria	Rhizobiales	Beijerinckiaceae	Methylocella	9	cEFG(EF-G), CysN, EF-Tu, EFGII, IF2, LepA, RF3, SelB, TypA
Bradyrhizobium_BTAi1_uid58505	374	Bacteria	Proteobacteria	Alphaproteobacteria	Rhizobiales	Bradyrhizobiaceae	no info	9	cEFG(EF-G), CysN, CysN, EF-Tu, EFGII, IF2, LepA, RF3, TypA
Bradyrhizobium_japonicum_USDA_110_uid57599	224911	Bacteria	Proteobacteria	Alphaproteobacteria	Rhizobiales	Bradyrhizobiaceae	Bradyrhizobium	8	cEFG(EF-G), CysN, EF-Tu, EFGII, IF2, LepA, RF3, TypA
Bradyrhizobium_ORS278_uid58941	374	Bacteria	Proteobacteria	Alphaproteobacteria	Rhizobiales	Bradyrhizobiaceae	no info	10	cEFG(EF-G), CysN, CysN, EF-Tu, EFGII, IF2, LepA, RF3, spdEFG2, TypA
Nitrobacter_hamburgensis_X14_uid58293	323097	Bacteria	Proteobacteria	Alphaproteobacteria	Rhizobiales	Bradyrhizobiaceae	Nitrobacter	8	cEFG(EF-G), CysN, EF-Tu, EFGII, IF2, LepA, RF3, TypA
Nitrobacter_winogradskyi_Nb_255_uid58295	323098	Bacteria	Proteobacteria	Alphaproteobacteria	Rhizobiales	Bradyrhizobiaceae	Nitrobacter	8	cEFG(EF-G), CysN, EF-Tu, EFGII, IF2, LepA, RF3, TypA
Oligotropha_carboxidovorans_OM5_uid59155	504832	Bacteria	Proteobacteria	Alphaproteobacteria	Rhizobiales	Bradyrhizobiaceae	Oligotropha	9	cEFG(EF-G), CysN, EF-Tu, IF2, LepA, RF3, SelB, SelB, TypA
Rhodopseudomonas_palustris_BisA53_uid58445	316055	Bacteria	Proteobacteria	Alphaproteobacteria	Rhizobiales	Bradyrhizobiaceae	Rhodopseudomonas	10	cEFG(EF-G), CysN, CysN, EF-Tu, EF-Tu, EFGII, IF2, LepA, RF3, TypA
Rhodopseudomonas_palustris_BisB18_uid58443	316056	Bacteria	Proteobacteria	Alphaproteobacteria	Rhizobiales	Bradyrhizobiaceae	Rhodopseudomonas	9	cEFG(EF-G), CysN, CysN, EF-Tu, EFGII, IF2, LepA, RF3, TypA
Rhodopseudomonas_palustris_BisB5_uid58441	316057	Bacteria	Proteobacteria	Alphaproteobacteria	Rhizobiales	Bradyrhizobiaceae	Rhodopseudomonas	9	cEFG(EF-G), CysN, EF-Tu, EF-Tu, EFGII, IF2, LepA, RF3, TypA
Rhodopseudomonas_palustris_CGA009_uid62901	258594	Bacteria	Proteobacteria	Alphaproteobacteria	Rhizobiales	Bradyrhizobiaceae	Rhodopseudomonas	9	cEFG(EF-G), CysN, EF-Tu, EF-Tu, EFGII, IF2, LepA, RF3, TypA
Rhodopseudomonas_palustris_DX_1_uid43327	652103	Bacteria	Proteobacteria	Alphaproteobacteria	Rhizobiales	Bradyrhizobiaceae	Rhodopseudomonas	9	cEFG(EF-G), CysN, EF-Tu, EF-Tu, EFGII, IF2, LepA, RF3, TypA
Rhodopseudomonas_palustris_HaA2_uid58439	316058	Bacteria	Proteobacteria	Alphaproteobacteria	Rhizobiales	Bradyrhizobiaceae	Rhodopseudomonas	9	cEFG(EF-G), CysN, EF-Tu, EF-Tu, EFGII, IF2, LepA, RF3, TypA
Rhodopseudomonas_palustris_TIE_1_uid58995	395960	Bacteria	Proteobacteria	Alphaproteobacteria	Rhizobiales	Bradyrhizobiaceae	Rhodopseudomonas	9	cEFG(EF-G), CysN, EF-Tu, EF-Tu, EFGII, IF2, LepA, RF3, TypA
Brucella_abortus_bv__1_9_941_uid58019	234	Bacteria	Proteobacteria	Alphaproteobacteria	Rhizobiales	Brucellaceae	no info	8	cEFG(EF-G), CysN, EF-Tu, EF-Tu, IF2, LepA, RF3, TypA
Brucella_abortus_S19_uid58873	430066	Bacteria	Proteobacteria	Alphaproteobacteria	Rhizobiales	Brucellaceae	Brucella	8	cEFG(EF-G), CysN, EF-Tu, EF-Tu, IF2, LepA, RF3, TypA
Brucella_canis_ATCC_23365_uid59009	483179	Bacteria	Proteobacteria	Alphaproteobacteria	Rhizobiales	Brucellaceae	Brucella	8	cEFG(EF-G), CysN, EF-Tu, EF-Tu, IF2, LepA, RF3, TypA
Brucella_melitensis_ATCC_23457_uid59241	546272	Bacteria	Proteobacteria	Alphaproteobacteria	Rhizobiales	Brucellaceae	Brucella	8	cEFG(EF-G), CysN, EF-Tu, EF-Tu, IF2, LepA, RF3, TypA
Brucella_melitensis_biovar_Abortus_2308_uid62937	359391	Bacteria	Proteobacteria	Alphaproteobacteria	Rhizobiales	Brucellaceae	Brucella	8	cEFG(EF-G), CysN, EF-Tu, EF-Tu, IF2, LepA, RF3, TypA
Brucella_melitensis_bv__1_16M_uid57735	234	Bacteria	Proteobacteria	Alphaproteobacteria	Rhizobiales	Brucellaceae	no info	8	cEFG(EF-G), CysN, EF-Tu, EF-Tu, IF2, LepA, RF3, TypA
Brucella_microti_CCM_4915_uid59319	568815	Bacteria	Proteobacteria	Alphaproteobacteria	Rhizobiales	Brucellaceae	Brucella	8	cEFG(EF-G), CysN, EF-Tu, EF-Tu, IF2, LepA, RF3, TypA
Brucella_ovis_ATCC_25840_uid58113	444178	Bacteria	Proteobacteria	Alphaproteobacteria	Rhizobiales	Brucellaceae	Brucella	8	cEFG(EF-G), CysN, EF-Tu, EF-Tu, IF2, LepA, Tet, TypA
Brucella_suis_1330_uid57927	204722	Bacteria	Proteobacteria	Alphaproteobacteria	Rhizobiales	Brucellaceae	Brucella	8	cEFG(EF-G), CysN, EF-Tu, EF-Tu, IF2, LepA, RF3, TypA
Brucella_suis_ATCC_23445_uid59015	470137	Bacteria	Proteobacteria	Alphaproteobacteria	Rhizobiales	Brucellaceae	Brucella	8	cEFG(EF-G), CysN, EF-Tu, EF-Tu, IF2, LepA, RF3, TypA
Ochrobactrum_anthropi_ATCC_49188_uid58921	439375	Bacteria	Proteobacteria	Alphaproteobacteria	Rhizobiales	Brucellaceae	Ochrobactrum	9	cEFG(EF-G), CysN, EF-Tu, EF-Tu, IF2, LepA, RF3, SelB, TypA
Hyphomicrobium_denitrificans_ATCC_51888_uid50325	582899	Bacteria	Proteobacteria	Alphaproteobacteria	Rhizobiales	Hyphomicrobiaceae	Hyphomicrobium	8	CysN, EF-Tu, EFG, EFGII, IF2, LepA, RF3, TypA
Rhodomicrobium_vannielii_ATCC_17100_uid43247	648757	Bacteria	Proteobacteria	Alphaproteobacteria	Rhizobiales	Hyphomicrobiaceae	Rhodomicrobium	7	cEFG(EF-G), CysN, EF-Tu, EFGII, IF2, LepA, TypA
Methylobacterium_4_46_uid58843	407	Bacteria	Proteobacteria	Alphaproteobacteria	Rhizobiales	Methylobacteriaceae	no info	10	cEFG(EF-G), CysN, EF-Tu, EF-Tu, EFGII, IF2, LepA, RF3, SelB, TypA
Methylobacterium_chloromethanicum_CM4_uid58933	440085	Bacteria	Proteobacteria	Alphaproteobacteria	Rhizobiales	Methylobacteriaceae	Methylobacterium	9	cEFG(EF-G), CysN, EF-Tu, EF-Tu, gcEFG2, IF2, LepA, RF3, TypA
Methylobacterium_extorquens_AM1_uid57605	272630	Bacteria	Proteobacteria	Alphaproteobacteria	Rhizobiales	Methylobacteriaceae	Methylobacterium	9	cEFG(EF-G), CysN, EF-Tu, EF-Tu, gcEFG2, IF2, LepA, RF3, TypA
Methylobacterium_extorquens_DM4_uid61617	661410	Bacteria	Proteobacteria	Alphaproteobacteria	Rhizobiales	Methylobacteriaceae	Methylobacterium	9	cEFG(EF-G), CysN, EF-Tu, EF-Tu, gcEFG2, IF2, LepA, RF3, TypA
Methylobacterium_extorquens_PA1_uid58821	419610	Bacteria	Proteobacteria	Alphaproteobacteria	Rhizobiales	Methylobacteriaceae	Methylobacterium	9	cEFG(EF-G), CysN, EF-Tu, EF-Tu, gcEFG2, IF2, LepA, RF3, TypA
Methylobacterium_nodulans_ORS_2060_uid59023	460265	Bacteria	Proteobacteria	Alphaproteobacteria	Rhizobiales	Methylobacteriaceae	Methylobacterium	9	cEFG(EF-G), CysN, EF-Tu, EF-Tu, EFGII, IF2, LepA, RF3, TypA
Methylobacterium_populi_BJ001_uid58937	441620	Bacteria	Proteobacteria	Alphaproteobacteria	Rhizobiales	Methylobacteriaceae	Methylobacterium	8	cEFG(EF-G), CysN, EF-Tu, EF-Tu, IF2, LepA, RF3, TypA
Methylobacterium_radiotolerans_JCM_2831_uid58845	426355	Bacteria	Proteobacteria	Alphaproteobacteria	Rhizobiales	Methylobacteriaceae	Methylobacterium	9	cEFG(EF-G), CysN, EF-Tu, EF-Tu, IF2, LepA, RF3, SelB, TypA
Candidatus_Hodgkinia_cicadicola_Dsem_uid59311	573234	Bacteria	Proteobacteria	Alphaproteobacteria	Rhizobiales	no info	Candidatus Hodgkinia	3	EF-Tu, EFG, mIF2(IF2)
Chelativorans_BNC1_uid58069	449972	Bacteria	Proteobacteria	Alphaproteobacteria	Rhizobiales	Phyllobacteriaceae	no info	9	cEFG(EF-G), CysN, EF-Tu, EF-Tu, EFGII, IF2, LepA, RF3, TypA
Mesorhizobium_ciceri_biovar_biserrulae_WSM1271_uid62101	765698	Bacteria	Proteobacteria	Alphaproteobacteria	Rhizobiales	Phyllobacteriaceae	Mesorhizobium	9	cEFG(EF-G), CysN, EF-Tu, EF-Tu, EFGII, IF2, LepA, RF3, TypA
Mesorhizobium_loti_MAFF303099_uid57601	266835	Bacteria	Proteobacteria	Alphaproteobacteria	Rhizobiales	Phyllobacteriaceae	Mesorhizobium	9	cEFG(EF-G), CysN, EF-Tu, EF-Tu, EFGII, IF2, LepA, RF3, TypA
Parvibaculum_lavamentivorans_DS_1_uid58739	402881	Bacteria	Proteobacteria	Alphaproteobacteria	Rhizobiales	Phyllobacteriaceae	Parvibaculum	8	cEFG(EF-G), CysN, EF-Tu, EF-Tu, IF2, LepA, RF3, TypA
Agrobacterium_H13_3_uid63403	357	Bacteria	Proteobacteria	Alphaproteobacteria	Rhizobiales	Rhizobiaceae	no info	9	cEFG(EF-G), CysN, EF-Tu, EF-Tu, IF2, LepA, RF3, Tet, TypA
Agrobacterium_radiobacter_K84_uid58269	311403	Bacteria	Proteobacteria	Alphaproteobacteria	Rhizobiales	Rhizobiaceae	Agrobacterium	9	cEFG(EF-G), CysN, EF-Tu, EF-Tu, IF2, LepA, RF3, Tet, TypA
Agrobacterium_tumefaciens_C58_uid57865	357	Bacteria	Proteobacteria	Alphaproteobacteria	Rhizobiales	Rhizobiaceae	no info	9	cEFG(EF-G), CysN, EF-Tu, EF-Tu, IF2, LepA, RF3, Tet, TypA
Agrobacterium_vitis_S4_uid58249	311402	Bacteria	Proteobacteria	Alphaproteobacteria	Rhizobiales	Rhizobiaceae	Agrobacterium	9	cEFG(EF-G), CysN, CysN, EF-Tu, EF-Tu, IF2, LepA, RF3, TypA
Candidatus_Liberibacter_asiaticus_psy62_uid59227	537021	Bacteria	Proteobacteria	Alphaproteobacteria	Rhizobiales	Rhizobiaceae	Candidatus Liberibacter	6	cEFG(EF-G), EF-Tu, EF-Tu, IF2, LepA, TypA
Candidatus_Liberibacter_solanacearum_CLso_ZC1_uid61245	658172	Bacteria	Proteobacteria	Alphaproteobacteria	Rhizobiales	Rhizobiaceae	Candidatus Liberibacter	6	cEFG(EF-G), IF2, LepA, mEFTu(EF-Tu), mEFTu(EF-Tu), TypA
Rhizobium_etli_CFN_42_uid58377	347834	Bacteria	Proteobacteria	Alphaproteobacteria	Rhizobiales	Rhizobiaceae	Rhizobium	9	cEFG(EF-G), CysN, EF-Tu, EF-Tu, EFGII, IF2, LepA, RF3, TypA
Rhizobium_etli_CIAT_652_uid59115	491916	Bacteria	Proteobacteria	Alphaproteobacteria	Rhizobiales	Rhizobiaceae	Rhizobium	10	cEFG(EF-G), CysN, EF-Tu, EF-Tu, EFGII, IF2, LepA, RF3, Tet, TypA
Rhizobium_leguminosarum_bv__trifolii_WSM1325_uid58991	395491	Bacteria	Proteobacteria	Alphaproteobacteria	Rhizobiales	Rhizobiaceae	Rhizobium	9	cEFG(EF-G), CysN, EF-Tu, EF-Tu, IF2, LepA, RF3, Tet, TypA
Rhizobium_leguminosarum_bv__trifolii_WSM2304_uid58997	395492	Bacteria	Proteobacteria	Alphaproteobacteria	Rhizobiales	Rhizobiaceae	Rhizobium	10	cEFG(EF-G), CysN, EF-Tu, EF-Tu, EFGII, IF2, LepA, RF3, Tet, TypA
Rhizobium_leguminosarum_bv__viciae_3841_uid57955	216596	Bacteria	Proteobacteria	Alphaproteobacteria	Rhizobiales	Rhizobiaceae	Rhizobium	9	cEFG(EF-G), CysN, EF-Tu, EF-Tu, IF2, LepA, RF3, Tet, TypA
Rhizobium_NGR234_uid59081	394	Bacteria	Proteobacteria	Alphaproteobacteria	Rhizobiales	Rhizobiaceae	Sinorhizobium	10	cEFG(EF-G), CysN, CysN, EF-Tu, EF-Tu, EFGII, IF2, LepA, RF3, TypA
Sinorhizobium_medicae_WSM419_uid58549	366394	Bacteria	Proteobacteria	Alphaproteobacteria	Rhizobiales	Rhizobiaceae	Sinorhizobium	11	cEFG(EF-G), CysN, CysN, CysN, EF-Tu, EF-Tu, EFGII, IF2, LepA, RF3, TypA
Sinorhizobium_meliloti_1021_uid57603	266834	Bacteria	Proteobacteria	Alphaproteobacteria	Rhizobiales	Rhizobiaceae	Sinorhizobium	12	cEFG(EF-G), CysN, CysN, CysN, EF-Tu, EF-Tu, EFGII, IF2, LepA, RF3, SelB, TypA
Sinorhizobium_meliloti_AK83_uid52607	693982	Bacteria	Proteobacteria	Alphaproteobacteria	Rhizobiales	Rhizobiaceae	Sinorhizobium	12	cEFG(EF-G), CysN, CysN, CysN, EF-Tu, EF-Tu, EFGII, IF2, LepA, RF3, SelB, TypA
Azorhizobium_caulinodans_ORS_571_uid58905	438753	Bacteria	Proteobacteria	Alphaproteobacteria	Rhizobiales	Xanthobacteraceae	Azorhizobium	9	cEFG(EF-G), CysN, EF-Tu, EF-Tu, IF2, LepA, RF3, SelB, TypA
Starkeya_novella_DSM_506_uid48815	639283	Bacteria	Proteobacteria	Alphaproteobacteria	Rhizobiales	Xanthobacteraceae	Starkeya	9	cEFG(EF-G), CysN, EF-Tu, EF-Tu, IF2, LepA, RF3, SelB, TypA
Xanthobacter_autotrophicus_Py2_uid58453	78245	Bacteria	Proteobacteria	Alphaproteobacteria	Rhizobiales	Xanthobacteraceae	Xanthobacter	8	cEFG(EF-G), CysN, EF-Tu, EF-Tu, IF2, LepA, RF3, TypA
Hirschia_baltica_ATCC_49814_uid59365	582402	Bacteria	Proteobacteria	Alphaproteobacteria	Rhodobacterales	Hyphomonadaceae	Hirschia	7	cEFG(EF-G), CysN, EF-Tu, IF2, LepA, RF3, TypA
Hyphomonas_neptunium_ATCC_15444_uid58433	228405	Bacteria	Proteobacteria	Alphaproteobacteria	Rhodobacterales	Hyphomonadaceae	Hyphomonas	9	cEFG(EF-G), CysN, EF-Tu, EF-Tu, IF2, LepA, RF3, SelB, TypA
Maricaulis_maris_MCS10_uid58689	394221	Bacteria	Proteobacteria	Alphaproteobacteria	Rhodobacterales	Hyphomonadaceae	Maricaulis	8	cEFG(EF-G), CysN, EF-Tu, EF-Tu, IF2, LepA, RF3, TypA
Dinoroseobacter_shibae_DFL_12_uid58707	398580	Bacteria	Proteobacteria	Alphaproteobacteria	Rhodobacterales	Rhodobacteraceae	Dinoroseobacter	7	cEFG(EF-G), EF-Tu, EF-Tu, IF2, LepA, RF3, TypA
Jannaschia_CCS1_uid58147	188905	Bacteria	Proteobacteria	Alphaproteobacteria	Rhodobacterales	Rhodobacteraceae	no info	7	cEFG(EF-G), EF-Tu, EF-Tu, IF2, LepA, RF3, TypA
Ketogulonicigenium_vulgare_Y25_uid59581	880591	Bacteria	Proteobacteria	Alphaproteobacteria	Rhodobacterales	Rhodobacteraceae	Ketogulonicigenium	8	cEFG(EF-G), CysN, EF-Tu, EF-Tu, IF2, LepA, RF3, TypA
Paracoccus_denitrificans_PD1222_uid58187	318586	Bacteria	Proteobacteria	Alphaproteobacteria	Rhodobacterales	Rhodobacteraceae	Paracoccus	9	cEFG(EF-G), CysN, EF-Tu, EF-Tu, IF2, LepA, RF3, SelB, TypA
Rhodobacter_capsulatus_SB_1003_uid47509	272942	Bacteria	Proteobacteria	Alphaproteobacteria	Rhodobacterales	Rhodobacteraceae	Rhodobacter	8	cEFG(EF-G), EF-Tu, EF-Tu, EFGII, IF2, LepA, RF3, TypA
Rhodobacter_sphaeroides_2_4_1_uid57653	272943	Bacteria	Proteobacteria	Alphaproteobacteria	Rhodobacterales	Rhodobacteraceae	Rhodobacter	8	cEFG(EF-G), EF-Tu, EF-Tu, EFGII, IF2, LepA, RF3, TypA
Rhodobacter_sphaeroides_ATCC_17025_uid58451	349102	Bacteria	Proteobacteria	Alphaproteobacteria	Rhodobacterales	Rhodobacteraceae	Rhodobacter	8	cEFG(EF-G), EF-Tu, EF-Tu, EFGII, IF2, LepA, RF3, TypA
Rhodobacter_sphaeroides_ATCC_17029_uid58449	349101	Bacteria	Proteobacteria	Alphaproteobacteria	Rhodobacterales	Rhodobacteraceae	Rhodobacter	10	cEFG(EF-G), cEFG(EF-G), EF-Tu, EF-Tu, EF-Tu, EFGII, IF2, LepA, RF3, TypA
Rhodobacter_sphaeroides_KD131_uid59277	557760	Bacteria	Proteobacteria	Alphaproteobacteria	Rhodobacterales	Rhodobacteraceae	Rhodobacter	8	cEFG(EF-G), EF-Tu, EF-Tu, EFGII, IF2, LepA, RF3, TypA
Roseobacter_denitrificans_OCh_114_uid58597	375451	Bacteria	Proteobacteria	Alphaproteobacteria	Rhodobacterales	Rhodobacteraceae	Roseobacter	7	cEFG(EF-G), EF-Tu, EF-Tu, IF2, LepA, RF3, TypA
Ruegeria_pomeroyi_DSS_3_uid57863	246200	Bacteria	Proteobacteria	Alphaproteobacteria	Rhodobacterales	Rhodobacteraceae	Ruegeria	8	cEFG(EF-G), EF-Tu, EF-Tu, EFGII, IF2, LepA, RF3, TypA
Ruegeria_TM1040_uid58193	97050	Bacteria	Proteobacteria	Alphaproteobacteria	Rhodobacterales	Rhodobacteraceae	no info	7	cEFG(EF-G), EF-Tu, EF-Tu, IF2, LepA, RF3, TypA
Acetobacter_pasteurianus_IFO_3283_01_uid59279	634452	Bacteria	Proteobacteria	Alphaproteobacteria	Rhodospirillales	Acetobacteraceae	Acetobacter	7	CysN, EF-Tu, gcEFG2, IF2, LepA, RF3, TypA
Acidiphilium_cryptum_JF_5_uid58447	349163	Bacteria	Proteobacteria	Alphaproteobacteria	Rhodospirillales	Acetobacteraceae	Acidiphilium	8	CysN, EF-Tu, EFGII, gcEFG2, IF2, LepA, RF3, TypA
Acidiphilium_multivorum_AIU301_uid63345	926570	Bacteria	Proteobacteria	Alphaproteobacteria	Rhodospirillales	Acetobacteraceae	Acidiphilium	8	CysN, EF-Tu, EFGII, gcEFG2, IF2, LepA, RF3, TypA
Gluconacetobacter_diazotrophicus_PAl_5_uid59075	272568	Bacteria	Proteobacteria	Alphaproteobacteria	Rhodospirillales	Acetobacteraceae	Gluconacetobacter	7	CysN, EF-Tu, gcEFG2, IF2, LepA, RF3, TypA
Gluconacetobacter_diazotrophicus_PAl_5_uid61587	272568	Bacteria	Proteobacteria	Alphaproteobacteria	Rhodospirillales	Acetobacteraceae	Gluconacetobacter	7	CysN, EF-Tu, gcEFG2, IF2, LepA, RF3, TypA
Gluconobacter_oxydans_621H_uid58239	290633	Bacteria	Proteobacteria	Alphaproteobacteria	Rhodospirillales	Acetobacteraceae	Gluconobacter	7	CysN, EF-Tu, gcEFG2, IF2, LepA, RF3, TypA
Granulibacter_bethesdensis_CGDNIH1_uid58661	391165	Bacteria	Proteobacteria	Alphaproteobacteria	Rhodospirillales	Acetobacteraceae	Granulibacter	7	CysN, EF-Tu, gcEFG2, IF2, LepA, RF3, TypA
Azospirillum_B510_uid46085	191	Bacteria	Proteobacteria	Alphaproteobacteria	Rhodospirillales	Rhodospirillaceae	no info	11	cEFG(EF-G), CysN, CysN, EF-Tu, EF-Tu, EFGII, gcEFG2, IF2, LepA, RF3, TypA
Magnetospirillum_magneticum_AMB_1_uid58527	342108	Bacteria	Proteobacteria	Alphaproteobacteria	Rhodospirillales	Rhodospirillaceae	Magnetospirillum	10	cEFG(EF-G), CysN, EF-Tu, EF-Tu, EFGII, IF2, LepA, RF3, TypA, TypA
Rhodospirillum_centenum_SW_uid58805	414684	Bacteria	Proteobacteria	Alphaproteobacteria	Rhodospirillales	Rhodospirillaceae	Rhodospirillum	10	cEFG(EF-G), CysN, EF-Tu, EF-Tu, EFGII, gcEFG2, IF2, LepA, RF3, TypA
Rhodospirillum_rubrum_ATCC_11170_uid57655	269796	Bacteria	Proteobacteria	Alphaproteobacteria	Rhodospirillales	Rhodospirillaceae	Rhodospirillum	9	cEFG(EF-G), CysN, EF-Tu, EF-Tu, EFGII, IF2, LepA, RF3, TypA
Anaplasma_centrale_Israel_uid42155	768	Bacteria	Proteobacteria	Alphaproteobacteria	Rickettsiales	Anaplasmataceae	no info	6	cEFG(EF-G), EF-Tu, EF-Tu, IF2, LepA, TypA
Anaplasma_marginale_Florida_uid58577	320483	Bacteria	Proteobacteria	Alphaproteobacteria	Rickettsiales	Anaplasmataceae	Anaplasma	7	cEFG(EF-G), EF-Tu, EF-Tu, IF2, IF2, LepA, TypA
Anaplasma_marginale_Maries_uid57629	768	Bacteria	Proteobacteria	Alphaproteobacteria	Rickettsiales	Anaplasmataceae	no info	7	cEFG(EF-G), EF-Tu, EF-Tu, IF2, IF2, LepA, TypA
Anaplasma_phagocytophilum_HZ_uid57951	212042	Bacteria	Proteobacteria	Alphaproteobacteria	Rickettsiales	Anaplasmataceae	Anaplasma	6	cEFG(EF-G), EF-Tu, EF-Tu, IF2, LepA, TypA
Ehrlichia_canis_Jake_uid58071	269484	Bacteria	Proteobacteria	Alphaproteobacteria	Rickettsiales	Anaplasmataceae	Ehrlichia	6	cEFG(EF-G), EF-Tu, EF-Tu, IF2, LepA, TypA
Ehrlichia_chaffeensis_Arkansas_uid57933	205920	Bacteria	Proteobacteria	Alphaproteobacteria	Rickettsiales	Anaplasmataceae	Ehrlichia	6	cEFG(EF-G), EF-Tu, EF-Tu, IF2, LepA, TypA
Ehrlichia_ruminantium_Gardel_uid58245	943	Bacteria	Proteobacteria	Alphaproteobacteria	Rickettsiales	Anaplasmataceae	no info	6	cEFG(EF-G), EF-Tu, EF-Tu, IF2, LepA, TypA
Ehrlichia_ruminantium_Welgevonden_uid58013	943	Bacteria	Proteobacteria	Alphaproteobacteria	Rickettsiales	Anaplasmataceae	no info	6	cEFG(EF-G), EF-Tu, EF-Tu, IF2, LepA, TypA
Ehrlichia_ruminantium_Welgevonden_uid58243	943	Bacteria	Proteobacteria	Alphaproteobacteria	Rickettsiales	Anaplasmataceae	no info	7	cEFG(EF-G), EF-Tu, EF-Tu, IF2, LepA, mEFTu(EF-Tu), TypA
Neorickettsia_risticii_Illinois_uid58889	434131	Bacteria	Proteobacteria	Alphaproteobacteria	Rickettsiales	Anaplasmataceae	Neorickettsia	5	cEFG(EF-G), EF-Tu, IF2, LepA, TypA
Neorickettsia_sennetsu_Miyayama_uid57965	222891	Bacteria	Proteobacteria	Alphaproteobacteria	Rickettsiales	Anaplasmataceae	Neorickettsia	5	cEFG(EF-G), EF-Tu, IF2, LepA, TypA
Wolbachia_endosymbiont_of_Culex_quinquefasciatus_Pel_uid61645	570417	Bacteria	Proteobacteria	Alphaproteobacteria	Rickettsiales	Anaplasmataceae	Wolbachia	6	cEFG(EF-G), EF-Tu, EF-Tu, IF2, LepA, TypA
Wolbachia_endosymbiont_of_Drosophila_melanogaster_uid57851	163164	Bacteria	Proteobacteria	Alphaproteobacteria	Rickettsiales	Anaplasmataceae	Wolbachia	6	cEFG(EF-G), EF-Tu, EF-Tu, IF2, LepA, TypA
Wolbachia_endosymbiont_TRS_of_Brugia_malayi_uid58107	953	Bacteria	Proteobacteria	Alphaproteobacteria	Rickettsiales	Anaplasmataceae	no info	6	cEFG(EF-G), EF-Tu, EF-Tu, IF2, LepA, TypA
Wolbachia_wRi_uid59371	953	Bacteria	Proteobacteria	Alphaproteobacteria	Rickettsiales	Anaplasmataceae	no info	6	cEFG(EF-G), EF-Tu, EF-Tu, IF2, LepA, TypA
Candidatus_Pelagibacter_ubique_HTCC1062_uid58401	335992	Bacteria	Proteobacteria	Alphaproteobacteria	Rickettsiales	no info	Candidatus Pelagibacter	5	cEFG(EF-G), EF-Tu, IF2, LepA, TypA
Candidatus_Pelagibacter_ubique_HTCC1062_uid58401	335992	Bacteria	Proteobacteria	Alphaproteobacteria	Rickettsiales	no info	no info	5	cEFG(EF-G), EF-Tu, IF2, LepA, TypA
Orientia_tsutsugamushi_Boryong_uid61621	357244	Bacteria	Proteobacteria	Alphaproteobacteria	Rickettsiales	Rickettsiaceae	Orientia	5	cEFG(EF-G), EF-Tu, EF-Tu, IF2, LepA
Orientia_tsutsugamushi_Ikeda_uid58869	334380	Bacteria	Proteobacteria	Alphaproteobacteria	Rickettsiales	Rickettsiaceae	Orientia	5	cEFG(EF-G), EF-Tu, EF-Tu, IF2, LepA
Rickettsia_africae_ESF_5_uid58799	347255	Bacteria	Proteobacteria	Alphaproteobacteria	Rickettsiales	Rickettsiaceae	Rickettsia	5	cEFG(EF-G), EF-Tu, IF2, LepA, TypA
Rickettsia_akari_Hartford_uid58161	780	Bacteria	Proteobacteria	Alphaproteobacteria	Rickettsiales	Rickettsiaceae	no info	5	cEFG(EF-G), EF-Tu, IF2, LepA, TypA
Rickettsia_bellii_OSU_85_389_uid58681	391896	Bacteria	Proteobacteria	Alphaproteobacteria	Rickettsiales	Rickettsiaceae	Rickettsia	5	cEFG(EF-G), EF-Tu, IF2, LepA, TypA
Rickettsia_bellii_RML369_C_uid58405	336407	Bacteria	Proteobacteria	Alphaproteobacteria	Rickettsiales	Rickettsiaceae	Rickettsia	7	cEFG(EF-G), EF-Tu, IF2, LepA, LepA, TypA, TypA
Rickettsia_canadensis_McKiel_uid58159	780	Bacteria	Proteobacteria	Alphaproteobacteria	Rickettsiales	Rickettsiaceae	no info	5	cEFG(EF-G), EF-Tu, IF2, LepA, TypA
Rickettsia_conorii_Malish_7_uid57633	272944	Bacteria	Proteobacteria	Alphaproteobacteria	Rickettsiales	Rickettsiaceae	Rickettsia	5	cEFG(EF-G), EF-Tu, IF2, LepA, TypA
Rickettsia_felis_URRWXCal2_uid58331	315456	Bacteria	Proteobacteria	Alphaproteobacteria	Rickettsiales	Rickettsiaceae	Rickettsia	5	cEFG(EF-G), EF-Tu, IF2, LepA, TypA
Rickettsia_massiliae_MTU5_uid58801	416276	Bacteria	Proteobacteria	Alphaproteobacteria	Rickettsiales	Rickettsiaceae	Rickettsia	5	cEFG(EF-G), EF-Tu, IF2, LepA, TypA
Rickettsia_peacockii_Rustic_uid59301	562019	Bacteria	Proteobacteria	Alphaproteobacteria	Rickettsiales	Rickettsiaceae	Rickettsia	5	cEFG(EF-G), EF-Tu, IF2, LepA, TypA
Rickettsia_prowazekii_Madrid_E_uid61565	272947	Bacteria	Proteobacteria	Alphaproteobacteria	Rickettsiales	Rickettsiaceae	Rickettsia	5	cEFG(EF-G), EF-Tu, IF2, LepA, TypA
Rickettsia_rickettsii__Sheila_Smith__uid58027	392021	Bacteria	Proteobacteria	Alphaproteobacteria	Rickettsiales	Rickettsiaceae	Rickettsia	5	cEFG(EF-G), EF-Tu, IF2, LepA, TypA
Rickettsia_rickettsii_Iowa_uid58961	452659	Bacteria	Proteobacteria	Alphaproteobacteria	Rickettsiales	Rickettsiaceae	Rickettsia	5	cEFG(EF-G), EF-Tu, IF2, LepA, TypA
Rickettsia_typhi_Wilmington_uid58063	257363	Bacteria	Proteobacteria	Alphaproteobacteria	Rickettsiales	Rickettsiaceae	Rickettsia	5	cEFG(EF-G), EF-Tu, IF2, LepA, TypA
Erythrobacter_litoralis_HTCC2594_uid58299	314225	Bacteria	Proteobacteria	Alphaproteobacteria	Sphingomonadales	Erythrobacteraceae	Erythrobacter	7	cEFG(EF-G), CysN, EF-Tu, IF2, LepA, RF3, TypA
Novosphingobium_aromaticivorans_DSM_12444_uid57747	279238	Bacteria	Proteobacteria	Alphaproteobacteria	Sphingomonadales	Sphingomonadaceae	Novosphingobium	8	cEFG(EF-G), CysN, EF-Tu, EFGII, IF2, LepA, RF3, TypA
Novosphingobium_PP1Y_uid67383	165696	Bacteria	Proteobacteria	Alphaproteobacteria	Sphingomonadales	Sphingomonadaceae	no info	8	cEFG(EF-G), CysN, EF-Tu, EFGII, IF2, LepA, RF3, TypA
Sphingobium_chlorophenolicum_L_1_uid52597	690566	Bacteria	Proteobacteria	Alphaproteobacteria	Sphingomonadales	Sphingomonadaceae	Sphingobium	8	cEFG(EF-G), CysN, EF-Tu, EFGII, IF2, LepA, RF3, TypA
Sphingobium_japonicum_UT26S_uid47077	452662	Bacteria	Proteobacteria	Alphaproteobacteria	Sphingomonadales	Sphingomonadaceae	Sphingobium	7	cEFG(EF-G), CysN, EF-Tu, IF2, LepA, RF3, TypA
Sphingomonas_wittichii_RW1_uid58691	392499	Bacteria	Proteobacteria	Alphaproteobacteria	Sphingomonadales	Sphingomonadaceae	Sphingomonas	8	cEFG(EF-G), CysN, EF-Tu, IF2, LepA, RF3, RF3, TypA
Sphingopyxis_alaskensis_RB2256_uid58351	317655	Bacteria	Proteobacteria	Alphaproteobacteria	Sphingomonadales	Sphingomonadaceae	Sphingopyxis	7	cEFG(EF-G), CysN, EF-Tu, IF2, LepA, RF3, TypA
Zymomonas_mobilis_NCIMB_11163_uid41019	622759	Bacteria	Proteobacteria	Alphaproteobacteria	Sphingomonadales	Sphingomonadaceae	Zymomonas	7	cEFG(EF-G), CysN, EF-Tu, IF2, LepA, RF3, TypA
Zymomonas_mobilis_ZM4_uid58095	541	Bacteria	Proteobacteria	Alphaproteobacteria	Sphingomonadales	Sphingomonadaceae	no info	7	cEFG(EF-G), CysN, EF-Tu, IF2, LepA, RF3, TypA
Achromobacter_xylosoxidans_A8_uid59899	762376	Bacteria	Proteobacteria	Betaproteobacteria	Burkholderiales	Alcaligenaceae	Achromobacter	10	CysN, EF-Tu, EF-Tu, EFG, EFG, IF2, LepA, RF3, SelB, TypA
Bordetella_avium_197N_uid61563	360910	Bacteria	Proteobacteria	Betaproteobacteria	Burkholderiales	Alcaligenaceae	Bordetella	9	EF-Tu, EF-Tu, EFG, EFG, IF2, LepA, RF3, SelB, TypA
Bordetella_bronchiseptica_RB50_uid57613	257310	Bacteria	Proteobacteria	Betaproteobacteria	Burkholderiales	Alcaligenaceae	Bordetella	9	CysN, EF-Tu, EF-Tu, EFG, EFG, IF2, LepA, RF3, TypA
Bordetella_parapertussis_12822_uid57615	257311	Bacteria	Proteobacteria	Betaproteobacteria	Burkholderiales	Alcaligenaceae	Bordetella	9	CysN, EF-Tu, EF-Tu, EFG, EFG, IF2, LepA, RF3, TypA
Bordetella_pertussis_Tohama_I_uid57617	257313	Bacteria	Proteobacteria	Betaproteobacteria	Burkholderiales	Alcaligenaceae	Bordetella	7	EF-Tu, EF-Tu, EFG, IF2, LepA, RF3, TypA
Bordetella_petrii_DSM_12804_uid61631	340100	Bacteria	Proteobacteria	Betaproteobacteria	Burkholderiales	Alcaligenaceae	Bordetella	9	CysN, EF-Tu, EF-Tu, EFG, EFG, IF2, LepA, RF3, TypA
Pusillimonas_T7_7_uid66391	305976	Bacteria	Proteobacteria	Betaproteobacteria	Burkholderiales	Alcaligenaceae	no info	9	CysN, EF-Tu, EF-Tu, EFG, IF2, LepA, RF3, SelB, TypA
Taylorella_equigenitalis_MCE9_uid62103	937774	Bacteria	Proteobacteria	Betaproteobacteria	Burkholderiales	Alcaligenaceae	Taylorella	7	EF-Tu, EF-Tu, EFG, IF2, LepA, RF3, TypA
Burkholderia_383_uid58073	32008	Bacteria	Proteobacteria	Betaproteobacteria	Burkholderiales	Burkholderiaceae	no info	10	CysN, CysN, EF-Tu, EF-Tu, EFG, EFG, IF2, LepA, SelB, TypA
Burkholderia_ambifaria_AMMD_uid58303	339670	Bacteria	Proteobacteria	Betaproteobacteria	Burkholderiales	Burkholderiaceae	Burkholderia	9	CysN, EF-Tu, EF-Tu, EFG, EFG, IF2, LepA, SelB, TypA
Burkholderia_ambifaria_MC40_6_uid58701	398577	Bacteria	Proteobacteria	Betaproteobacteria	Burkholderiales	Burkholderiaceae	Burkholderia	9	CysN, EF-Tu, EF-Tu, EFG, EFG, IF2, LepA, SelB, TypA
Burkholderia_CCGE1001_uid42975	32008	Bacteria	Proteobacteria	Betaproteobacteria	Burkholderiales	Burkholderiaceae	no info	9	CysN, EF-Tu, EF-Tu, EFG, EFG, IF2, LepA, RF3, TypA
Burkholderia_CCGE1002_uid42523	32008	Bacteria	Proteobacteria	Betaproteobacteria	Burkholderiales	Burkholderiaceae	no info	10	CysN, EF-Tu, EF-Tu, EFG, EFG, IF2, LepA, RF3, SelB, TypA
Burkholderia_CCGE1003_uid46253	32008	Bacteria	Proteobacteria	Betaproteobacteria	Burkholderiales	Burkholderiaceae	no info	9	CysN, EF-Tu, EF-Tu, EFG, EFG, IF2, LepA, RF3, TypA
Burkholderia_cenocepacia_AU_1054_uid58371	331271	Bacteria	Proteobacteria	Betaproteobacteria	Burkholderiales	Burkholderiaceae	Burkholderia	9	CysN, EF-Tu, EF-Tu, EFG, EFG, IF2, LepA, SelB, TypA
Burkholderia_cenocepacia_HI2424_uid58369	331272	Bacteria	Proteobacteria	Betaproteobacteria	Burkholderiales	Burkholderiaceae	Burkholderia	9	CysN, EF-Tu, EF-Tu, EFG, EFG, IF2, LepA, SelB, TypA
Burkholderia_cenocepacia_J2315_uid57953	216591	Bacteria	Proteobacteria	Betaproteobacteria	Burkholderiales	Burkholderiaceae	Burkholderia	11	CysN, CysN, EF-Tu, EF-Tu, EFG, EFG, IF2, LepA, LepA, SelB, TypA
Burkholderia_cenocepacia_MC0_3_uid58769	406425	Bacteria	Proteobacteria	Betaproteobacteria	Burkholderiales	Burkholderiaceae	Burkholderia	9	CysN, EF-Tu, EF-Tu, EFG, EFG, IF2, LepA, SelB, TypA
Burkholderia_gladioli_BSR3_uid66301	999541	Bacteria	Proteobacteria	Betaproteobacteria	Burkholderiales	Burkholderiaceae	Burkholderia	9	CysN, EF-Tu, EF-Tu, EFG, EFG, IF2, LepA, SelB, TypA
Burkholderia_glumae_BGR1_uid59397	626418	Bacteria	Proteobacteria	Betaproteobacteria	Burkholderiales	Burkholderiaceae	Burkholderia	9	CysN, EF-Tu, EF-Tu, EFG, EFG, IF2, LepA, SelB, TypA
Burkholderia_mallei_ATCC_23344_uid57725	243160	Bacteria	Proteobacteria	Betaproteobacteria	Burkholderiales	Burkholderiaceae	Burkholderia	9	CysN, EF-Tu, EF-Tu, EFG, EFG, IF2, LepA, SelB, TypA
Burkholderia_mallei_NCTC_10229_uid58383	412022	Bacteria	Proteobacteria	Betaproteobacteria	Burkholderiales	Burkholderiaceae	Burkholderia	8	CysN, EF-Tu, EF-Tu, EFG, IF2, LepA, SelB, TypA
Burkholderia_mallei_NCTC_10247_uid58385	320389	Bacteria	Proteobacteria	Betaproteobacteria	Burkholderiales	Burkholderiaceae	Burkholderia	9	CysN, EF-Tu, EF-Tu, EFG, EFG, IF2, LepA, SelB, TypA
Burkholderia_mallei_SAVP1_uid58387	320388	Bacteria	Proteobacteria	Betaproteobacteria	Burkholderiales	Burkholderiaceae	Burkholderia	9	CysN, EF-Tu, EF-Tu, EFG, EFG, IF2, LepA, SelB, TypA
Burkholderia_multivorans_ATCC_17616_uid58697	395019	Bacteria	Proteobacteria	Betaproteobacteria	Burkholderiales	Burkholderiaceae	Burkholderia	9	CysN, EF-Tu, EF-Tu, EFG, EFG, IF2, LepA, SelB, TypA
Burkholderia_multivorans_ATCC_17616_uid58909	395019	Bacteria	Proteobacteria	Betaproteobacteria	Burkholderiales	Burkholderiaceae	Burkholderia	9	CysN, EF-Tu, EF-Tu, EFG, EFG, IF2, LepA, SelB, TypA
Burkholderia_phymatum_STM815_uid58699	391038	Bacteria	Proteobacteria	Betaproteobacteria	Burkholderiales	Burkholderiaceae	Burkholderia	11	CysN, EF-Tu, EF-Tu, EFG, EFG, EFGII, IF2, LepA, RF3, SelB, TypA
Burkholderia_phytofirmans_PsJN_uid58729	398527	Bacteria	Proteobacteria	Betaproteobacteria	Burkholderiales	Burkholderiaceae	Burkholderia	10	CysN, EF-Tu, EF-Tu, EFG, EFG, IF2, LepA, RF3, SelB, TypA
Burkholderia_pseudomallei_1106a_uid58515	357348	Bacteria	Proteobacteria	Betaproteobacteria	Burkholderiales	Burkholderiaceae	Burkholderia	9	CysN, EF-Tu, EF-Tu, EFG, EFG, IF2, LepA, SelB, TypA
Burkholderia_pseudomallei_1710b_uid58391	320372	Bacteria	Proteobacteria	Betaproteobacteria	Burkholderiales	Burkholderiaceae	Burkholderia	9	CysN, EF-Tu, EF-Tu, EFG, EFG, IF2, LepA, SelB, TypA
Burkholderia_pseudomallei_668_uid58389	320373	Bacteria	Proteobacteria	Betaproteobacteria	Burkholderiales	Burkholderiaceae	Burkholderia	9	CysN, EF-Tu, EF-Tu, EFG, EFG, IF2, LepA, SelB, TypA
Burkholderia_pseudomallei_K96243_uid57733	272560	Bacteria	Proteobacteria	Betaproteobacteria	Burkholderiales	Burkholderiaceae	Burkholderia	9	CysN, EF-Tu, EF-Tu, EFG, EFG, IF2, LepA, SelB, TypA
Burkholderia_pseudomallei_MSHR346_uid29855	536230	Bacteria	Proteobacteria	Betaproteobacteria	Burkholderiales	Burkholderiaceae	Burkholderia	8	CysN, EF-Tu, EF-Tu, EFG, EFG, IF2, LepA, TypA
Burkholderia_rhizoxinica_HKI_454_uid60487	882378	Bacteria	Proteobacteria	Betaproteobacteria	Burkholderiales	Burkholderiaceae	Burkholderia	8	CysN, EF-Tu, EF-Tu, EFG, EFG, IF2, LepA, TypA
Burkholderia_thailandensis_E264_uid58081	271848	Bacteria	Proteobacteria	Betaproteobacteria	Burkholderiales	Burkholderiaceae	Burkholderia	9	CysN, EF-Tu, EF-Tu, EFG, EFG, IF2, LepA, SelB, TypA
Burkholderia_vietnamiensis_G4_uid58075	269482	Bacteria	Proteobacteria	Betaproteobacteria	Burkholderiales	Burkholderiaceae	Burkholderia	10	CysN, CysN, EF-Tu, EF-Tu, EFG, EFG, IF2, LepA, SelB, TypA
Burkholderia_xenovorans_LB400_uid57823	266265	Bacteria	Proteobacteria	Betaproteobacteria	Burkholderiales	Burkholderiaceae	Burkholderia	10	CysN, EF-Tu, EF-Tu, EFG, EFG, IF2, LepA, RF3, SelB, TypA
Cupriavidus_metallidurans_CH34_uid57815	266264	Bacteria	Proteobacteria	Betaproteobacteria	Burkholderiales	Burkholderiaceae	Cupriavidus	9	CysN, EF-Tu, EF-Tu, EFG, EFG, IF2, LepA, RF3, TypA
Cupriavidus_taiwanensis_LMG_19424_uid61615	977880	Bacteria	Proteobacteria	Betaproteobacteria	Burkholderiales	Burkholderiaceae	Cupriavidus	11	CysN, CysN, EF-Tu, EF-Tu, EFG, EFG, EFGII, IF2, LepA, RF3, TypA
Polynucleobacter_necessarius_asymbioticus_QLW_P1DMWA_1_uid58611	44013	Bacteria	Proteobacteria	Betaproteobacteria	Burkholderiales	Burkholderiaceae	no info	8	CysN, EF-Tu, EF-Tu, EFG, IF2, LepA, RF3, TypA
Polynucleobacter_necessarius_STIR1_uid58967	452638	Bacteria	Proteobacteria	Betaproteobacteria	Burkholderiales	Burkholderiaceae	Polynucleobacter	6	EF-Tu, EF-Tu, EFG, IF2, LepA, RF3
Ralstonia_eutropha_H16_uid62925	381666	Bacteria	Proteobacteria	Betaproteobacteria	Burkholderiales	Burkholderiaceae	Cupriavidus	12	CysN, CysN, EF-Tu, EF-Tu, EFG, EFG, EFGII, IF2, LepA, RF3, SelB, TypA
Ralstonia_eutropha_JMP134_uid58047	264198	Bacteria	Proteobacteria	Betaproteobacteria	Burkholderiales	Burkholderiaceae	Cupriavidus	11	CysN, CysN, EF-Tu, EF-Tu, EFG, EFG, EFGII, IF2, LepA, RF3, TypA
Ralstonia_pickettii_12D_uid58859	428406	Bacteria	Proteobacteria	Betaproteobacteria	Burkholderiales	Burkholderiaceae	Ralstonia	9	CysN, EF-Tu, EF-Tu, EFG, EFG, IF2, LepA, RF3, TypA
Ralstonia_pickettii_12J_uid58737	402626	Bacteria	Proteobacteria	Betaproteobacteria	Burkholderiales	Burkholderiaceae	Ralstonia	9	CysN, EF-Tu, EF-Tu, EFG, EFG, IF2, LepA, RF3, TypA
Ralstonia_solanacearum_CFBP2957_uid50545	859656	Bacteria	Proteobacteria	Betaproteobacteria	Burkholderiales	Burkholderiaceae	Ralstonia	7	CysN, EF-Tu, EF-Tu, EFG, IF2, LepA, TypA
Ralstonia_solanacearum_GMI1000_uid57593	267608	Bacteria	Proteobacteria	Betaproteobacteria	Burkholderiales	Burkholderiaceae	Ralstonia	9	CysN, EF-Tu, EF-Tu, EFG, EFG, IF2, LepA, RF3, TypA
Ralstonia_solanacearum_MolK2_uid32085	564065	Bacteria	Proteobacteria	Betaproteobacteria	Burkholderiales	Burkholderiaceae	Ralstonia	9	CysN, EF-Tu, EFG, EFG, EFG, IF2, LepA, RF3, TypA
Ralstonia_solanacearum_PSI07_uid50539	859657	Bacteria	Proteobacteria	Betaproteobacteria	Burkholderiales	Burkholderiaceae	Ralstonia	9	CysN, EF-Tu, EF-Tu, EFG, EFG, IF2, LepA, RF3, TypA
Acidovorax_avenae_ATCC_19860_uid42497	12916	Bacteria	Proteobacteria	Betaproteobacteria	Burkholderiales	Comamonadaceae	no info	9	CysN, EF-Tu, EF-Tu, EFG, gcEFG2, IF2, LepA, RF3, TypA
Acidovorax_citrulli_AAC00_1_uid58429	397945	Bacteria	Proteobacteria	Betaproteobacteria	Burkholderiales	Comamonadaceae	Acidovorax	8	CysN, EF-Tu, EF-Tu, EFG, IF2, LepA, RF3, TypA
Acidovorax_ebreus_TPSY_uid59233	535289	Bacteria	Proteobacteria	Betaproteobacteria	Burkholderiales	Comamonadaceae	Acidovorax	8	CysN, EF-Tu, EF-Tu, EFG, IF2, LepA, RF3, TypA
Acidovorax_JS42_uid58427	12916	Bacteria	Proteobacteria	Betaproteobacteria	Burkholderiales	Comamonadaceae	no info	8	CysN, EF-Tu, EF-Tu, EFG, IF2, LepA, RF3, TypA
Alicycliphilus_denitrificans_BC_uid49953	596153	Bacteria	Proteobacteria	Betaproteobacteria	Burkholderiales	Comamonadaceae	Alicycliphilus	9	CysN, EF-Tu, EF-Tu, EFG, EFGII, IF2, LepA, RF3, TypA
Alicycliphilus_denitrificans_K601_uid66307	596154	Bacteria	Proteobacteria	Betaproteobacteria	Burkholderiales	Comamonadaceae	Alicycliphilus	9	CysN, EF-Tu, EF-Tu, EFG, EFGII, IF2, LepA, RF3, TypA
Comamonas_testosteroni_CNB_2_uid62961	688245	Bacteria	Proteobacteria	Betaproteobacteria	Burkholderiales	Comamonadaceae	Comamonas	11	CysN, CysN, EF-Tu, EF-Tu, EFG, EFG, IF2, LepA, RF3, SelB, TypA
Delftia_acidovorans_SPH_1_uid58703	398578	Bacteria	Proteobacteria	Betaproteobacteria	Burkholderiales	Comamonadaceae	Delftia	10	CysN, EF-Tu, EF-Tu, EFG, EFG, IF2, LepA, RF3, SelB, TypA
Delftia_Cs1_4_uid67319	80865	Bacteria	Proteobacteria	Betaproteobacteria	Burkholderiales	Comamonadaceae	no info	10	CysN, EF-Tu, EF-Tu, EFG, EFG, IF2, LepA, RF3, SelB, TypA
Polaromonas_JS666_uid58207	52972	Bacteria	Proteobacteria	Betaproteobacteria	Burkholderiales	Comamonadaceae	no info	9	CysN, EF-Tu, EF-Tu, EFG, EFG, IF2, LepA, RF3, TypA
Polaromonas_naphthalenivorans_CJ2_uid58273	365044	Bacteria	Proteobacteria	Betaproteobacteria	Burkholderiales	Comamonadaceae	Polaromonas	9	CysN, EF-Tu, EF-Tu, EFG, EFG, IF2, LepA, RF3, TypA
Rhodoferax_ferrireducens_T118_uid58353	338969	Bacteria	Proteobacteria	Betaproteobacteria	Burkholderiales	Comamonadaceae	Albidiferax	9	CysN, EF-Tu, EF-Tu, EFG, EFGII, IF2, LepA, RF3, TypA
Variovorax_paradoxus_EPS_uid62107	595537	Bacteria	Proteobacteria	Betaproteobacteria	Burkholderiales	Comamonadaceae	Variovorax	9	CysN, EF-Tu, EF-Tu, EFG, gcEFG2, IF2, LepA, RF3, TypA
Variovorax_paradoxus_S110_uid59437	543728	Bacteria	Proteobacteria	Betaproteobacteria	Burkholderiales	Comamonadaceae	Variovorax	9	CysN, EF-Tu, EF-Tu, EFG, EFGII, IF2, LepA, RF3, TypA
Verminephrobacter_eiseniae_EF01_2_uid58675	391735	Bacteria	Proteobacteria	Betaproteobacteria	Burkholderiales	Comamonadaceae	Verminephrobacter	9	CysN, EF-Tu, EF-Tu, EFG, EFGII, IF2, LepA, RF3, TypA
Leptothrix_cholodnii_SP_6_uid58971	395495	Bacteria	Proteobacteria	Betaproteobacteria	Burkholderiales	no info	Leptothrix	9	CysN, EF-Tu, EF-Tu, EFG, EFGII, IF2, LepA, RF3, TypA
Methylibium_petroleiphilum_PM1_uid58085	420662	Bacteria	Proteobacteria	Betaproteobacteria	Burkholderiales	no info	Methylibium	9	CysN, EF-Tu, EF-Tu, EFG, EFGII, IF2, LepA, RF3, TypA
Thiomonas_intermedia_K12_uid48825	75379	Bacteria	Proteobacteria	Betaproteobacteria	Burkholderiales	no info	Thiomonas	8	CysN, EF-Tu, EF-Tu, EFG, IF2, LepA, RF3, TypA
Candidatus_Zinderia_insecticola_CARI_uid52459	871271	Bacteria	Proteobacteria	Betaproteobacteria	Burkholderiales	Oxalobacteraceae	Candidatus Zinderia	5	CysN, EF-Tu, EFG, IF2, LepA
Herbaspirillum_seropedicae_SmR1_uid50427	757424	Bacteria	Proteobacteria	Betaproteobacteria	Burkholderiales	Oxalobacteraceae	Herbaspirillum	9	CysN, EF-Tu, EF-Tu, EFG, EFG, IF2, LepA, RF3, TypA
Herminiimonas_arsenicoxydans_uid58291	204773	Bacteria	Proteobacteria	Betaproteobacteria	Burkholderiales	Oxalobacteraceae	Herminiimonas	8	CysN, EF-Tu, EF-Tu, EFG, IF2, LepA, RF3, TypA
Janthinobacterium_Marseille_uid58603	29580	Bacteria	Proteobacteria	Betaproteobacteria	Burkholderiales	Oxalobacteraceae	no info	8	CysN, EF-Tu, EF-Tu, EFG, IF2, LepA, RF3, TypA
Gallionella_capsiferriformans_ES_2_uid51505	395494	Bacteria	Proteobacteria	Betaproteobacteria	Gallionellales	Gallionellaceae	Gallionella	8	CysN, EF-Tu, EF-Tu, EFG, IF2, LepA, RF3, TypA
Sideroxydans_lithotrophicus_ES_1_uid46801	580332	Bacteria	Proteobacteria	Betaproteobacteria	Gallionellales	Gallionellaceae	Sideroxydans	8	CysN, EF-Tu, EF-Tu, EFG, IF2, LepA, RF3, TypA
Thiobacillus_denitrificans_ATCC_25259_uid58189	292415	Bacteria	Proteobacteria	Betaproteobacteria	Hydrogenophilales	Hydrogenophilaceae	Thiobacillus	7	EF-Tu, EF-Tu, EFG, IF2, LepA, RF3, TypA
Methylobacillus_flagellatus_KT_uid58049	265072	Bacteria	Proteobacteria	Betaproteobacteria	Methylophilales	Methylophilaceae	Methylobacillus	9	CysN, EF-Tu, EF-Tu, EFG, IF2, LepA, LepA, RF3, TypA
Methylotenera_301_uid49469	359407	Bacteria	Proteobacteria	Betaproteobacteria	Methylophilales	Methylophilaceae	no info	8	CysN, EF-Tu, EF-Tu, EFG, IF2, LepA, RF3, TypA
Methylotenera_mobilis_JLW8_uid59373	583345	Bacteria	Proteobacteria	Betaproteobacteria	Methylophilales	Methylophilaceae	Methylotenera	8	CysN, EF-Tu, EF-Tu, EFG, IF2, LepA, RF3, TypA
Methylovorus_MP688_uid60723	81682	Bacteria	Proteobacteria	Betaproteobacteria	Methylophilales	Methylophilaceae	no info	7	CysN, EF-Tu, EFG, IF2, LepA, RF3, TypA
Methylovorus_SIP3_4_uid59367	81682	Bacteria	Proteobacteria	Betaproteobacteria	Methylophilales	Methylophilaceae	no info	8	CysN, EF-Tu, EF-Tu, EFG, IF2, LepA, RF3, TypA
Chromobacterium_violaceum_ATCC_12472_uid58001	243365	Bacteria	Proteobacteria	Betaproteobacteria	Neisseriales	Neisseriaceae	Chromobacterium	8	CysN, EF-Tu, EF-Tu, EFG, IF2, LepA, RF3, TypA
Laribacter_hongkongensis_HLHK9_uid59265	557598	Bacteria	Proteobacteria	Betaproteobacteria	Neisseriales	Neisseriaceae	Laribacter	9	CysN, EF-Tu, EF-Tu, EFG, IF2, LepA, RF3, SelB, TypA
Neisseria_gonorrhoeae_FA_1090_uid57611	242231	Bacteria	Proteobacteria	Betaproteobacteria	Neisseriales	Neisseriaceae	Neisseria	8	CysN, EF-Tu, EF-Tu, EFG, IF2, LepA, RF3, TypA
Neisseria_gonorrhoeae_NCCP11945_uid59191	521006	Bacteria	Proteobacteria	Betaproteobacteria	Neisseriales	Neisseriaceae	Neisseria	8	CysN, EF-Tu, EF-Tu, EFG, IF2, LepA, RF3, TypA
Neisseria_lactamica_uid60851	486	Bacteria	Proteobacteria	Betaproteobacteria	Neisseriales	Neisseriaceae	Neisseria	8	CysN, EF-Tu, EF-Tu, EFG, IF2, LepA, RF3, TypA
Neisseria_meningitidis_053442_uid58587	374833	Bacteria	Proteobacteria	Betaproteobacteria	Neisseriales	Neisseriaceae	Neisseria	8	CysN, EF-Tu, EF-Tu, EFG, IF2, LepA, RF3, TypA
Neisseria_meningitidis_alpha14_uid61649	662598	Bacteria	Proteobacteria	Betaproteobacteria	Neisseriales	Neisseriaceae	Neisseria	8	CysN, EF-Tu, EF-Tu, EFG, IF2, LepA, RF3, TypA
Neisseria_meningitidis_FAM18_uid57825	272831	Bacteria	Proteobacteria	Betaproteobacteria	Neisseriales	Neisseriaceae	Neisseria	8	CysN, EF-Tu, EF-Tu, EFG, IF2, LepA, RF3, TypA
Neisseria_meningitidis_MC58_uid57817	122586	Bacteria	Proteobacteria	Betaproteobacteria	Neisseriales	Neisseriaceae	Neisseria	9	CysN, CysN, EF-Tu, EF-Tu, EFG, IF2, LepA, RF3, TypA
Neisseria_meningitidis_Z2491_uid57819	122587	Bacteria	Proteobacteria	Betaproteobacteria	Neisseriales	Neisseriaceae	Neisseria	8	CysN, EF-Tu, EF-Tu, EFG, IF2, LepA, RF3, TypA
Nitrosomonas_AL212_uid55727	914	Bacteria	Proteobacteria	Betaproteobacteria	Nitrosomonadales	Nitrosomonadaceae	no info	8	CysN, EF-Tu, EF-Tu, EFG, IF2, LepA, RF3, TypA
Nitrosomonas_europaea_ATCC_19718_uid57647	228410	Bacteria	Proteobacteria	Betaproteobacteria	Nitrosomonadales	Nitrosomonadaceae	Nitrosomonas	8	CysN, EF-Tu, EF-Tu, EFG, IF2, LepA, RF3, TypA
Nitrosomonas_eutropha_C91_uid58363	335283	Bacteria	Proteobacteria	Betaproteobacteria	Nitrosomonadales	Nitrosomonadaceae	Nitrosomonas	9	CysN, CysN, EF-Tu, EF-Tu, EFG, IF2, LepA, RF3, TypA
Nitrosospira_multiformis_ATCC_25196_uid58361	323848	Bacteria	Proteobacteria	Betaproteobacteria	Nitrosomonadales	Nitrosomonadaceae	Nitrosospira	8	CysN, EF-Tu, EF-Tu, EFG, IF2, LepA, RF3, TypA
Candidatus_Accumulibacter_phosphatis_clade_IIA_UW_1_uid59207	522306	Bacteria	Proteobacteria	Betaproteobacteria	no info	no info	no info	9	CysN, EF-Tu, EF-Tu, EFG, EFGII, IF2, LepA, RF3, TypA
Aromatoleum_aromaticum_EbN1_uid58231	76114	Bacteria	Proteobacteria	Betaproteobacteria	Rhodocyclales	Rhodocyclaceae	Aromatoleum	9	CysN, EF-Tu, EF-Tu, EFG, EFGII, IF2, LepA, RF3, TypA
Azoarcus_BH72_uid61603	12960	Bacteria	Proteobacteria	Betaproteobacteria	Rhodocyclales	Rhodocyclaceae	no info	9	CysN, EF-Tu, EF-Tu, EFG, EFGII, IF2, LepA, RF3, TypA
Dechloromonas_aromatica_RCB_uid58025	159087	Bacteria	Proteobacteria	Betaproteobacteria	Rhodocyclales	Rhodocyclaceae	Dechloromonas	10	CysN, EF-Tu, EF-Tu, EFG, EFGII, IF2, LepA, RF3, SelB, TypA
Thauera_MZ1T_uid58987	33057	Bacteria	Proteobacteria	Betaproteobacteria	Rhodocyclales	Rhodocyclaceae	no info	10	CysN, CysN, EF-Tu, EF-Tu, EFG, EFGII, IF2, LepA, RF3, TypA
Bdellovibrio_bacteriovorus_HD100_uid61595	264462	Bacteria	Proteobacteria	Deltaproteobacteria	Bdellovibrionales	Bdellovibrionaceae	Bdellovibrio	7	EF-Tu, EFG, IF2, LepA, RF3, spdEFG1, TypA
Desulfarculus_baarsii_DSM_2075_uid51371	644282	Bacteria	Proteobacteria	Deltaproteobacteria	Desulfarculales	Desulfarculaceae	Desulfarculus	9	EF-Tu, EF-Tu, EFG, EFGII, IF2, LepA, SelB, spdEFG2, TypA
Desulfatibacillum_alkenivorans_AK_01_uid58913	439235	Bacteria	Proteobacteria	Deltaproteobacteria	Desulfobacterales	Desulfobacteraceae	Desulfatibacillum	10	EF-Tu, EF-Tu, EFGII, IF2, LepA, RF3, SelB, spdEFG1, spdEFG2, TypA
Desulfobacterium_autotrophicum_HRM2_uid59061	177437	Bacteria	Proteobacteria	Deltaproteobacteria	Desulfobacterales	Desulfobacteraceae	Desulfobacterium	11	EF-Tu, EF-Tu, EFGII, IF2, LepA, RF3, SelB, spdEFG1, spdEFG2, Tet, TypA
Desulfococcus_oleovorans_Hxd3_uid58777	96561	Bacteria	Proteobacteria	Deltaproteobacteria	Desulfobacterales	Desulfobacteraceae	Desulfococcus	10	EF-Tu, EF-Tu, EFGII, IF2, LepA, RF3, SelB, spdEFG1, spdEFG2, TypA
Desulfobulbus_propionicus_DSM_2032_uid62265	577650	Bacteria	Proteobacteria	Deltaproteobacteria	Desulfobacterales	Desulfobulbaceae	Desulfobulbus	10	EF-Tu, EF-Tu, EFG, EFGII, IF2, LepA, RF3, SelB, spdEFG1, TypA
Desulfotalea_psychrophila_LSv54_uid58153	177439	Bacteria	Proteobacteria	Deltaproteobacteria	Desulfobacterales	Desulfobulbaceae	Desulfotalea	10	EF-Tu, EF-Tu, EFG, EFGII, IF2, LepA, RF3, SelB, spdEFG1, TypA
Desulfurivibrio_alkaliphilus_AHT2_uid49487	589865	Bacteria	Proteobacteria	Deltaproteobacteria	Desulfobacterales	Desulfobulbaceae	Desulfurivibrio	10	EF-Tu, EF-Tu, EFG, EFGII, IF2, LepA, RF3, SelB, spdEFG1, TypA
Desulfohalobium_retbaense_DSM_5692_uid59183	485915	Bacteria	Proteobacteria	Deltaproteobacteria	Desulfovibrionales	Desulfohalobiaceae	Desulfohalobium	10	EF-Tu, EF-Tu, EFG, EFGII, IF2, LepA, RF3, SelB, spdEFG2, TypA
Desulfomicrobium_baculatum_DSM_4028_uid59217	525897	Bacteria	Proteobacteria	Deltaproteobacteria	Desulfovibrionales	Desulfomicrobiaceae	Desulfomicrobium	10	EF-Tu, EF-Tu, EFG, EFGII, IF2, LepA, RF3, SelB, spdEFG2, TypA
Desulfovibrio_aespoeensis_Aspo_2_uid42613	643562	Bacteria	Proteobacteria	Deltaproteobacteria	Desulfovibrionales	Desulfovibrionaceae	Desulfovibrio	9	EF-Tu, EFG, EFGII, IF2, LepA, RF3, SelB, spdEFG2, TypA
Desulfovibrio_desulfuricans_ATCC_27774_uid59213	872	Bacteria	Proteobacteria	Deltaproteobacteria	Desulfovibrionales	Desulfovibrionaceae	no info	8	EF-Tu, EFG, EFGII, IF2, LepA, SelB, spdEFG2, TypA
Desulfovibrio_desulfuricans_G20_uid57941	207559	Bacteria	Proteobacteria	Deltaproteobacteria	Desulfovibrionales	Desulfovibrionaceae	Desulfovibrio	9	EF-Tu, EFG, EFGII, IF2, LepA, RF3, SelB, spdEFG2, TypA
Desulfovibrio_magneticus_RS_1_uid59309	573370	Bacteria	Proteobacteria	Deltaproteobacteria	Desulfovibrionales	Desulfovibrionaceae	Desulfovibrio	10	EF-Tu, EF-Tu, EFG, EFGII, IF2, LepA, RF3, SelB, spdEFG2, TypA
Desulfovibrio_salexigens_DSM_2638_uid59223	526222	Bacteria	Proteobacteria	Deltaproteobacteria	Desulfovibrionales	Desulfovibrionaceae	Desulfovibrio	9	EF-Tu, EFG, EFGII, IF2, LepA, RF3, SelB, spdEFG2, TypA
Desulfovibrio_vulgaris__Miyazaki_F__uid59089	883	Bacteria	Proteobacteria	Deltaproteobacteria	Desulfovibrionales	Desulfovibrionaceae	Desulfovibrio	9	EF-Tu, EFG, EFGII, IF2, LepA, RF3, SelB, spdEFG2, TypA
Desulfovibrio_vulgaris_DP4_uid58679	391774	Bacteria	Proteobacteria	Deltaproteobacteria	Desulfovibrionales	Desulfovibrionaceae	Desulfovibrio	9	EF-Tu, EFG, EFGII, IF2, LepA, RF3, SelB, spdEFG2, TypA
Desulfovibrio_vulgaris_Hildenborough_uid57645	882	Bacteria	Proteobacteria	Deltaproteobacteria	Desulfovibrionales	Desulfovibrionaceae	Desulfovibrio	9	EF-Tu, EFG, EFGII, IF2, LepA, RF3, SelB, spdEFG2, TypA
Hippea_maritima_DSM_10411_uid65267	760142	Bacteria	Proteobacteria	Deltaproteobacteria	Desulfurellales	Desulfurellaceae	Hippea	7	EF-Tu, EF-Tu, EFG, EFGII, IF2, LepA, TypA
Geobacter_bemidjiensis_Bem_uid58749	404380	Bacteria	Proteobacteria	Deltaproteobacteria	Desulfuromonadales	Geobacteraceae	Geobacter	12	CysN, CysN, EF-Tu, EF-Tu, EFG, EFGII, IF2, LepA, RF3, SelB, spdEFG2, TypA
Geobacter_FRC_32_uid58543	28231	Bacteria	Proteobacteria	Deltaproteobacteria	Desulfuromonadales	Geobacteraceae	no info	12	CysN, CysN, EF-Tu, EF-Tu, EFG, EFGII, IF2, LepA, RF3, SelB, spdEFG2, TypA
Geobacter_lovleyi_SZ_uid58713	398767	Bacteria	Proteobacteria	Deltaproteobacteria	Desulfuromonadales	Geobacteraceae	Geobacter	11	CysN, CysN, EF-Tu, EF-Tu, EFG, EFGII, IF2, LepA, RF3, SelB, TypA
Geobacter_M18_uid55771	28231	Bacteria	Proteobacteria	Deltaproteobacteria	Desulfuromonadales	Geobacteraceae	no info	11	CysN, EF-Tu, EF-Tu, EFG, EFGII, IF2, LepA, RF3, SelB, spdEFG2, TypA
Geobacter_M21_uid59037	28231	Bacteria	Proteobacteria	Deltaproteobacteria	Desulfuromonadales	Geobacteraceae	no info	11	CysN, EF-Tu, EF-Tu, EFG, EFGII, IF2, LepA, RF3, SelB, spdEFG2, TypA
Geobacter_metallireducens_GS_15_uid57731	269799	Bacteria	Proteobacteria	Deltaproteobacteria	Desulfuromonadales	Geobacteraceae	Geobacter	11	CysN, EF-Tu, EF-Tu, EFG, EFGII, IF2, LepA, RF3, SelB, spdEFG2, TypA
Geobacter_sulfurreducens_PCA_uid57743	243231	Bacteria	Proteobacteria	Deltaproteobacteria	Desulfuromonadales	Geobacteraceae	Geobacter	11	CysN, EF-Tu, EF-Tu, EFG, EFGII, IF2, LepA, RF3, SelB, spdEFG2, TypA
Geobacter_uraniireducens_Rf4_uid58475	351605	Bacteria	Proteobacteria	Deltaproteobacteria	Desulfuromonadales	Geobacteraceae	Geobacter	12	CysN, CysN, EF-Tu, EF-Tu, EFG, EFGII, IF2, LepA, RF3, SelB, spdEFG2, TypA
Pelobacter_carbinolicus_DSM_2380_uid58241	338963	Bacteria	Proteobacteria	Deltaproteobacteria	Desulfuromonadales	Pelobacteraceae	Pelobacter	11	CysN, EF-Tu, EF-Tu, EFG, EFGII, IF2, LepA, RF3, SelB, spdEFG2, TypA
Pelobacter_propionicus_DSM_2379_uid58255	338966	Bacteria	Proteobacteria	Deltaproteobacteria	Desulfuromonadales	Pelobacteraceae	Pelobacter	10	CysN, EF-Tu, EF-Tu, EFG, EFGII, IF2, LepA, RF3, spdEFG2, TypA
Stigmatella_aurantiaca_DW4_3_1_uid63257	40	Bacteria	Proteobacteria	Deltaproteobacteria	Myxococcales	Cystobacteraceae	no info	11	CysN, EF-Tu, EF-Tu, EFG, EFGII, IF2, LepA, RF3, SelB, spdEFG1, TypA
Haliangium_ochraceum_DSM_14365_uid41425	502025	Bacteria	Proteobacteria	Deltaproteobacteria	Myxococcales	Haliangiaceae	Haliangium	12	CysN, EF-Tu, EF-Tu, EFGII, IF2, IF2, LepA, RF3, SelB, spdEFG1, spdEFG2, TypA
Anaeromyxobacter_dehalogenans_2CP_1_uid58989	455488	Bacteria	Proteobacteria	Deltaproteobacteria	Myxococcales	Myxococcaceae	Anaeromyxobacter	12	CysN, EF-Tu, EF-Tu, EFG, EFGII, IF2, LepA, RF3, SelB, spdEFG1, spdEFG2, TypA
Anaeromyxobacter_dehalogenans_2CP_C_uid58135	290397	Bacteria	Proteobacteria	Deltaproteobacteria	Myxococcales	Myxococcaceae	Anaeromyxobacter	11	EF-Tu, EF-Tu, EFG, EFGII, IF2, LepA, RF3, SelB, spdEFG1, spdEFG2, TypA
Anaeromyxobacter_Fw109_5_uid58755	161492	Bacteria	Proteobacteria	Deltaproteobacteria	Myxococcales	Myxococcaceae	no info	12	CysN, EF-Tu, EF-Tu, EFG, EFGII, IF2, LepA, RF3, SelB, spdEFG1, spdEFG2, TypA
Anaeromyxobacter_K_uid58953	161492	Bacteria	Proteobacteria	Deltaproteobacteria	Myxococcales	Myxococcaceae	no info	12	CysN, EF-Tu, EF-Tu, EFG, EFGII, IF2, LepA, RF3, SelB, spdEFG1, spdEFG2, TypA
Myxococcus_xanthus_DK_1622_uid58003	246197	Bacteria	Proteobacteria	Deltaproteobacteria	Myxococcales	Myxococcaceae	Myxococcus	11	CysN, EF-Tu, EF-Tu, EFG, EFG, IF2, LepA, RF3, SelB, spdEFG1, TypA
Sorangium_cellulosum__So_ce_56__uid61629	448385	Bacteria	Proteobacteria	Deltaproteobacteria	Myxococcales	Polyangiaceae	Sorangium	9	cLepA(LepA), EF-Tu, EF-Tu, EFG, EFGII, IF2, RF3, spdEFG1, TypA
Desulfobacca_acetoxidans_DSM_11109_uid65785	880072	Bacteria	Proteobacteria	Deltaproteobacteria	Syntrophobacterales	Syntrophaceae	Desulfobacca	10	EF-Tu, EF-Tu, EFG, EFGII, IF2, LepA, LepA, SelB, spdEFG2, TypA
Syntrophus_aciditrophicus_SB_uid58539	56780	Bacteria	Proteobacteria	Deltaproteobacteria	Syntrophobacterales	Syntrophaceae	Syntrophus	9	EF-Tu, EFGII, IF2, LepA, RF3, SelB, spdEFG1, spdEFG2, TypA
Syntrophobacter_fumaroxidans_MPOB_uid58177	335543	Bacteria	Proteobacteria	Deltaproteobacteria	Syntrophobacterales	Syntrophobacteraceae	Syntrophobacter	11	EF-Tu, EF-Tu, EFGII, IF2, IF2, LepA, RF3, SelB, spdEFG1, spdEFG2, TypA
Arcobacter_butzleri_RM4018_uid58557	367737	Bacteria	Proteobacteria	Epsilonproteobacteria	Campylobacterales	Campylobacteraceae	Arcobacter	7	CysN, EF-Tu, EFG, IF2, LepA, SelB, TypA
Arcobacter_nitrofigilis_DSM_7299_uid49001	572480	Bacteria	Proteobacteria	Epsilonproteobacteria	Campylobacterales	Campylobacteraceae	Arcobacter	7	CysN, EF-Tu, EFG, IF2, LepA, SelB, TypA
Campylobacter_concisus_13826_uid58667	360104	Bacteria	Proteobacteria	Epsilonproteobacteria	Campylobacterales	Campylobacteraceae	Campylobacter	5	EF-Tu, IF2, LepA, SelB, TypA
Campylobacter_curvus_525_92_uid58669	360105	Bacteria	Proteobacteria	Epsilonproteobacteria	Campylobacterales	Campylobacteraceae	Campylobacter	6	EF-Tu, EFG, IF2, LepA, SelB, TypA
Campylobacter_fetus_82_40_uid58545	194	Bacteria	Proteobacteria	Epsilonproteobacteria	Campylobacterales	Campylobacteraceae	no info	6	EF-Tu, EFG, IF2, LepA, SelB, TypA
Campylobacter_hominis_ATCC_BAA_381_uid58981	360107	Bacteria	Proteobacteria	Epsilonproteobacteria	Campylobacterales	Campylobacteraceae	Campylobacter	6	EF-Tu, EFG, IF2, LepA, SelB, TypA
Campylobacter_jejuni_81_176_uid58503	194	Bacteria	Proteobacteria	Epsilonproteobacteria	Campylobacterales	Campylobacteraceae	no info	7	EF-Tu, EFG, IF2, LepA, SelB, Tet, TypA
Campylobacter_jejuni_81116_uid58771	194	Bacteria	Proteobacteria	Epsilonproteobacteria	Campylobacterales	Campylobacteraceae	no info	6	EF-Tu, EFG, IF2, LepA, SelB, TypA
Campylobacter_jejuni_doylei_269_97_uid58671	194	Bacteria	Proteobacteria	Epsilonproteobacteria	Campylobacterales	Campylobacteraceae	no info	7	EF-Tu, EFG, IF2, LepA, LepA, SelB, TypA
Campylobacter_jejuni_ICDCCJ07001_uid61249	194	Bacteria	Proteobacteria	Epsilonproteobacteria	Campylobacterales	Campylobacteraceae	no info	8	EF-Tu, EFG, IF2, IF2, LepA, SelB, Tet, TypA
Campylobacter_jejuni_NCTC_11168_uid57587	194	Bacteria	Proteobacteria	Epsilonproteobacteria	Campylobacterales	Campylobacteraceae	no info	6	EF-Tu, EFG, IF2, LepA, SelB, TypA
Campylobacter_jejuni_RM1221_uid57899	195099	Bacteria	Proteobacteria	Epsilonproteobacteria	Campylobacterales	Campylobacteraceae	Campylobacter	6	EF-Tu, EFG, IF2, LepA, SelB, TypA
Campylobacter_lari_RM2100_uid58115	306263	Bacteria	Proteobacteria	Epsilonproteobacteria	Campylobacterales	Campylobacteraceae	Campylobacter	6	EF-Tu, EFG, IF2, LepA, SelB, TypA
Sulfurospirillum_deleyianum_DSM_6946_uid41861	525898	Bacteria	Proteobacteria	Epsilonproteobacteria	Campylobacterales	Campylobacteraceae	Sulfurospirillum	6	EF-Tu, EFG, IF2, LepA, SelB, TypA
Helicobacter_acinonychis_Sheeba_uid58685	382638	Bacteria	Proteobacteria	Epsilonproteobacteria	Campylobacterales	Helicobacteraceae	Helicobacter	5	EF-Tu, EFG, IF2, LepA, TypA
Helicobacter_felis_ATCC_49179_uid61409	936155	Bacteria	Proteobacteria	Epsilonproteobacteria	Campylobacterales	Helicobacteraceae	Helicobacter	6	EF-Tu, EFG, IF2, LepA, SelB, TypA
Helicobacter_hepaticus_ATCC_51449_uid57737	235279	Bacteria	Proteobacteria	Epsilonproteobacteria	Campylobacterales	Helicobacteraceae	Helicobacter	6	EF-Tu, EFG, IF2, LepA, SelB, TypA
Helicobacter_mustelae_12198_uid46647	679897	Bacteria	Proteobacteria	Epsilonproteobacteria	Campylobacterales	Helicobacteraceae	Helicobacter	6	EF-Tu, EFG, IF2, LepA, SelB, TypA
Helicobacter_pylori_26695_uid57787	85962	Bacteria	Proteobacteria	Epsilonproteobacteria	Campylobacterales	Helicobacteraceae	Helicobacter	5	EF-Tu, EFG, IF2, LepA, TypA
Helicobacter_pylori_B38_uid59415	592205	Bacteria	Proteobacteria	Epsilonproteobacteria	Campylobacterales	Helicobacteraceae	Helicobacter	5	EF-Tu, EFG, IF2, LepA, TypA
Helicobacter_pylori_B8_uid49873	693745	Bacteria	Proteobacteria	Epsilonproteobacteria	Campylobacterales	Helicobacteraceae	Helicobacter	5	EF-Tu, EFG, IF2, LepA, TypA
Helicobacter_pylori_G27_uid59305	563041	Bacteria	Proteobacteria	Epsilonproteobacteria	Campylobacterales	Helicobacteraceae	Helicobacter	5	EF-Tu, EFG, IF2, LepA, TypA
Helicobacter_pylori_HPAG1_uid58517	357544	Bacteria	Proteobacteria	Epsilonproteobacteria	Campylobacterales	Helicobacteraceae	Helicobacter	6	EF-Tu, EFG, IF2, LepA, mEFTu(EF-Tu), TypA
Helicobacter_pylori_J99_uid57789	85963	Bacteria	Proteobacteria	Epsilonproteobacteria	Campylobacterales	Helicobacteraceae	Helicobacter	5	EF-Tu, EFG, IF2, LepA, TypA
Helicobacter_pylori_P12_uid59327	570508	Bacteria	Proteobacteria	Epsilonproteobacteria	Campylobacterales	Helicobacteraceae	Helicobacter	5	EF-Tu, EFG, IF2, LepA, TypA
Helicobacter_pylori_PeCan4_uid53539	765963	Bacteria	Proteobacteria	Epsilonproteobacteria	Campylobacterales	Helicobacteraceae	Helicobacter	5	EF-Tu, EFG, IF2, LepA, TypA
Helicobacter_pylori_Shi470_uid59165	512562	Bacteria	Proteobacteria	Epsilonproteobacteria	Campylobacterales	Helicobacteraceae	Helicobacter	5	EF-Tu, EFG, IF2, LepA, TypA
Helicobacter_pylori_SJM180_uid53541	765962	Bacteria	Proteobacteria	Epsilonproteobacteria	Campylobacterales	Helicobacteraceae	Helicobacter	5	EF-Tu, EFG, IF2, LepA, TypA
Sulfuricurvum_kujiense_DSM_16994_uid60789	709032	Bacteria	Proteobacteria	Epsilonproteobacteria	Campylobacterales	Helicobacteraceae	Sulfuricurvum	6	CysN, EF-Tu, EFG, IF2, LepA, TypA
Sulfurimonas_autotrophica_DSM_16294_uid53043	563040	Bacteria	Proteobacteria	Epsilonproteobacteria	Campylobacterales	Helicobacteraceae	Sulfurimonas	6	CysN, EF-Tu, EFG, IF2, LepA, TypA
Sulfurimonas_denitrificans_DSM_1251_uid58185	326298	Bacteria	Proteobacteria	Epsilonproteobacteria	Campylobacterales	Helicobacteraceae	Sulfurimonas	7	CysN, EF-Tu, EFG, IF2, LepA, SelB, TypA
Wolinella_succinogenes_DSM_1740_uid61591	273121	Bacteria	Proteobacteria	Epsilonproteobacteria	Campylobacterales	Helicobacteraceae	Wolinella	6	CysN, EFG, IF2, LepA, SelB, TypA
Nautilia_profundicola_AmH_uid59345	598659	Bacteria	Proteobacteria	Epsilonproteobacteria	Nautiliales	Nautiliaceae	Nautilia	6	EF-Tu, EFG, IF2, LepA, SelB, TypA
Nitratifractor_salsuginis_DSM_16511_uid62183	749222	Bacteria	Proteobacteria	Epsilonproteobacteria	no info	no info	Nitratifractor	6	EF-Tu, EFG, IF2, LepA, SelB, TypA
Nitratiruptor_SB155_2_uid58861	269258	Bacteria	Proteobacteria	Epsilonproteobacteria	no info	no info	no info	5	EF-Tu, EFG, IF2, LepA, TypA
Sulfurovum_NBC37_1_uid58863	265570	Bacteria	Proteobacteria	Epsilonproteobacteria	no info	no info	no info	6	CysN, EF-Tu, EFG, IF2, LepA, TypA
Acidithiobacillus_ferrooxidans_ATCC_23270_uid57649	243159	Bacteria	Proteobacteria	Gammaproteobacteria	Acidithiobacillales	Acidithiobacillaceae	Acidithiobacillus	9	CysN, CysN, EF-Tu, EF-Tu, EFG, IF2, LepA, RF3, TypA
Acidithiobacillus_ferrooxidans_ATCC_53993_uid58613	380394	Bacteria	Proteobacteria	Gammaproteobacteria	Acidithiobacillales	Acidithiobacillaceae	Acidithiobacillus	9	CysN, CysN, EF-Tu, EF-Tu, EFG, IF2, LepA, RF3, TypA
Aeromonas_hydrophila_ATCC_7966_uid58617	642	Bacteria	Proteobacteria	Gammaproteobacteria	Aeromonadales	Aeromonadaceae	no info	9	CysN, EF-Tu, EF-Tu, EFG, IF2, LepA, RF3, SelB, TypA
Aeromonas_salmonicida_A449_uid58631	642	Bacteria	Proteobacteria	Gammaproteobacteria	Aeromonadales	Aeromonadaceae	no info	9	CysN, EF-Tu, EF-Tu, EFG, IF2, LepA, RF3, SelB, TypA
Aeromonas_veronii_B565_uid66323	998088	Bacteria	Proteobacteria	Gammaproteobacteria	Aeromonadales	Aeromonadaceae	Aeromonas	9	CysN, EF-Tu, EF-Tu, EFG, IF2, LepA, RF3, SelB, TypA
Tolumonas_auensis_DSM_9187_uid59395	595494	Bacteria	Proteobacteria	Gammaproteobacteria	Aeromonadales	Aeromonadaceae	Tolumonas	8	CysN, EF-Tu, EF-Tu, EFG, IF2, LepA, RF3, TypA
Alteromonas_macleodii__Deep_ecotype__uid58251	314275	Bacteria	Proteobacteria	Gammaproteobacteria	Alteromonadales	Alteromonadaceae	Alteromonas	11	CysN, EF-Tu, EF-Tu, EFG, EFG, gcEFG2, IF2, LepA, LepA, RF3, TypA
Alteromonas_SN2_uid67349	226	Bacteria	Proteobacteria	Gammaproteobacteria	Alteromonadales	Alteromonadaceae	no info	9	CysN, EF-Tu, EF-Tu, EFG, gcEFG2, IF2, LepA, RF3, TypA
Glaciecola_agarilytica_4H_3_7_YE_5_uid66595	983545	Bacteria	Proteobacteria	Gammaproteobacteria	Alteromonadales	Alteromonadaceae	Glaciecola	9	CysN, EF-Tu, EF-Tu, EFG, gcEFG2, IF2, LepA, RF3, TypA
Marinobacter_aquaeolei_VT8_uid59419	351348	Bacteria	Proteobacteria	Gammaproteobacteria	Alteromonadales	Alteromonadaceae	Marinobacter	8	CysN, CysN, EF-Tu, EFG, IF2, LepA, RF3, TypA
Saccharophagus_degradans_2_40_uid57921	203122	Bacteria	Proteobacteria	Gammaproteobacteria	Alteromonadales	Alteromonadaceae	Saccharophagus	9	CysN, EF-Tu, EF-Tu, EFG, gcEFG2, IF2, LepA, RF3, TypA
Colwellia_psychrerythraea_34H_uid57855	167879	Bacteria	Proteobacteria	Gammaproteobacteria	Alteromonadales	Colwelliaceae	Colwellia	9	CysN, EF-Tu, EF-Tu, EFG, gcEFG2, IF2, LepA, RF3, TypA
Ferrimonas_balearica_DSM_9799_uid53371	550540	Bacteria	Proteobacteria	Gammaproteobacteria	Alteromonadales	Ferrimonadaceae	Ferrimonas	10	CysN, EF-Tu, EF-Tu, EFG, EFGII, gcEFG2, IF2, LepA, RF3, TypA
Idiomarina_loihiensis_L2TR_uid58087	283942	Bacteria	Proteobacteria	Gammaproteobacteria	Alteromonadales	Idiomarinaceae	Idiomarina	7	EF-Tu, EF-Tu, EFG, IF2, LepA, RF3, TypA
Teredinibacter_turnerae_T7901_uid59267	377629	Bacteria	Proteobacteria	Gammaproteobacteria	Alteromonadales	no info	Teredinibacter	8	CysN, CysN, EF-Tu, EFG, IF2, LepA, RF3, TypA
Pseudoalteromonas_atlantica_T6c_uid58283	342610	Bacteria	Proteobacteria	Gammaproteobacteria	Alteromonadales	Pseudoalteromonadaceae	Pseudoalteromonas	9	CysN, EF-Tu, EF-Tu, EFG, gcEFG2, IF2, LepA, RF3, TypA
Pseudoalteromonas_haloplanktis_TAC125_uid58431	326442	Bacteria	Proteobacteria	Gammaproteobacteria	Alteromonadales	Pseudoalteromonadaceae	Pseudoalteromonas	9	CysN, EF-Tu, EF-Tu, EFG, gcEFG2, IF2, LepA, RF3, TypA
Pseudoalteromonas_SM9913_uid61247	53246	Bacteria	Proteobacteria	Gammaproteobacteria	Alteromonadales	Pseudoalteromonadaceae	no info	9	CysN, EF-Tu, EF-Tu, EFG, gcEFG2, IF2, LepA, RF3, TypA
Psychromonas_ingrahamii_37_uid58521	357804	Bacteria	Proteobacteria	Gammaproteobacteria	Alteromonadales	Psychromonadaceae	Psychromonas	8	CysN, EF-Tu, EFG, gcEFG2, IF2, LepA, RF3, TypA
Shewanella_amazonensis_SB2B_uid58257	326297	Bacteria	Proteobacteria	Gammaproteobacteria	Alteromonadales	Shewanellaceae	Shewanella	10	CysN, EF-Tu, EF-Tu, EFG, EFGII, gcEFG2, IF2, LepA, RF3, TypA
Shewanella_ANA_3_uid58347	22	Bacteria	Proteobacteria	Gammaproteobacteria	Alteromonadales	Shewanellaceae	no info	10	CysN, EF-Tu, EF-Tu, EFG, gcEFG2, IF2, LepA, RF3, SelB, TypA
Shewanella_baltica_OS155_uid58259	325240	Bacteria	Proteobacteria	Gammaproteobacteria	Alteromonadales	Shewanellaceae	Shewanella	9	CysN, EF-Tu, EF-Tu, EFG, gcEFG2, IF2, LepA, RF3, TypA
Shewanella_baltica_OS185_uid58743	402882	Bacteria	Proteobacteria	Gammaproteobacteria	Alteromonadales	Shewanellaceae	Shewanella	10	CysN, EF-Tu, EF-Tu, EFG, gcEFG2, IF2, LepA, RF3, SelB, TypA
Shewanella_baltica_OS195_uid58261	399599	Bacteria	Proteobacteria	Gammaproteobacteria	Alteromonadales	Shewanellaceae	Shewanella	10	CysN, EF-Tu, EF-Tu, EFG, gcEFG2, IF2, LepA, RF3, SelB, TypA
Shewanella_baltica_OS223_uid58775	407976	Bacteria	Proteobacteria	Gammaproteobacteria	Alteromonadales	Shewanellaceae	Shewanella	10	CysN, EF-Tu, EF-Tu, EFG, gcEFG2, IF2, LepA, RF3, SelB, TypA
Shewanella_denitrificans_OS217_uid58263	318161	Bacteria	Proteobacteria	Gammaproteobacteria	Alteromonadales	Shewanellaceae	Shewanella	8	CysN, EF-Tu, EFG, gcEFG2, IF2, LepA, RF3, TypA
Shewanella_frigidimarina_NCIMB_400_uid58265	318167	Bacteria	Proteobacteria	Gammaproteobacteria	Alteromonadales	Shewanellaceae	Shewanella	9	CysN, EF-Tu, EF-Tu, EFG, gcEFG2, IF2, LepA, RF3, TypA
Shewanella_halifaxensis_HAW_EB4_uid59007	458817	Bacteria	Proteobacteria	Gammaproteobacteria	Alteromonadales	Shewanellaceae	Shewanella	11	CysN, EF-Tu, EF-Tu, EFG, EFGII, gcEFG2, IF2, LepA, RF3, SelB, TypA
Shewanella_loihica_PV_4_uid58349	323850	Bacteria	Proteobacteria	Gammaproteobacteria	Alteromonadales	Shewanellaceae	Shewanella	10	CysN, EF-Tu, EF-Tu, EFG, EFGII, gcEFG2, IF2, LepA, RF3, TypA
Shewanella_MR_4_uid58345	22	Bacteria	Proteobacteria	Gammaproteobacteria	Alteromonadales	Shewanellaceae	no info	10	CysN, EF-Tu, EF-Tu, EFG, gcEFG2, IF2, LepA, RF3, SelB, TypA
Shewanella_MR_7_uid58343	22	Bacteria	Proteobacteria	Gammaproteobacteria	Alteromonadales	Shewanellaceae	no info	10	CysN, EF-Tu, EF-Tu, EFG, gcEFG2, IF2, LepA, RF3, SelB, TypA
Shewanella_oneidensis_MR_1_uid57949	211586	Bacteria	Proteobacteria	Gammaproteobacteria	Alteromonadales	Shewanellaceae	Shewanella	10	CysN, EF-Tu, EF-Tu, EFG, gcEFG2, IF2, LepA, RF3, SelB, TypA
Shewanella_pealeana_ATCC_700345_uid58705	398579	Bacteria	Proteobacteria	Gammaproteobacteria	Alteromonadales	Shewanellaceae	Shewanella	10	CysN, EF-Tu, EF-Tu, EFG, gcEFG2, IF2, LepA, RF3, SelB, TypA
Shewanella_piezotolerans_WP3_uid58745	225849	Bacteria	Proteobacteria	Gammaproteobacteria	Alteromonadales	Shewanellaceae	Shewanella	10	CysN, CysN, EF-Tu, EF-Tu, EFG, gcEFG2, IF2, LepA, RF3, TypA
Shewanella_putrefaciens_CN_32_uid58267	319224	Bacteria	Proteobacteria	Gammaproteobacteria	Alteromonadales	Shewanellaceae	Shewanella	9	CysN, EF-Tu, EF-Tu, EFG, gcEFG2, IF2, LepA, RF3, TypA
Shewanella_sediminis_HAW_EB3_uid58835	425104	Bacteria	Proteobacteria	Gammaproteobacteria	Alteromonadales	Shewanellaceae	Shewanella	10	CysN, CysN, EF-Tu, EFG, EFGII, gcEFG2, IF2, LepA, RF3, TypA
Shewanella_violacea_DSS12_uid47085	637905	Bacteria	Proteobacteria	Gammaproteobacteria	Alteromonadales	Shewanellaceae	Shewanella	10	CysN, EF-Tu, EF-Tu, EFG, EFGII, gcEFG2, IF2, LepA, RF3, TypA
Shewanella_W3_18_1_uid58341	22	Bacteria	Proteobacteria	Gammaproteobacteria	Alteromonadales	Shewanellaceae	no info	9	CysN, EF-Tu, EF-Tu, EFG, gcEFG2, IF2, LepA, RF3, TypA
Shewanella_woodyi_ATCC_51908_uid58721	392500	Bacteria	Proteobacteria	Gammaproteobacteria	Alteromonadales	Shewanellaceae	Shewanella	9	CysN, EF-Tu, EF-Tu, EFG, gcEFG2, IF2, LepA, RF3, TypA
Dichelobacter_nodosus_VCS1703A_uid57643	246195	Bacteria	Proteobacteria	Gammaproteobacteria	Cardiobacteriales	Cardiobacteriaceae	Dichelobacter	6	EF-Tu, EFG, IF2, LepA, RF3, TypA
Allochromatium_vinosum_DSM_180_uid46083	572477	Bacteria	Proteobacteria	Gammaproteobacteria	Chromatiales	Chromatiaceae	Allochromatium	11	CysN, EF-Tu, EF-Tu, EFG, EFGII, IF2, LepA, RF3, SelB, spdEFG2, TypA
Nitrosococcus_halophilus_Nc4_uid46803	472759	Bacteria	Proteobacteria	Gammaproteobacteria	Chromatiales	Chromatiaceae	Nitrosococcus	9	CysN, EF-Tu, EF-Tu, EFG, EFGII, IF2, LepA, RF3, TypA
Nitrosococcus_oceani_ATCC_19707_uid58403	323261	Bacteria	Proteobacteria	Gammaproteobacteria	Chromatiales	Chromatiaceae	Nitrosococcus	9	CysN, EF-Tu, EF-Tu, EFG, EFGII, IF2, LepA, RF3, TypA
Nitrosococcus_watsonii_C_113_uid50331	105559	Bacteria	Proteobacteria	Gammaproteobacteria	Chromatiales	Chromatiaceae	Nitrosococcus	10	CysN, EF-Tu, EF-Tu, EF-Tu, EFG, EFG, IF2, LepA, RF3, TypA
Alkalilimnicola_ehrlichii_MLHE_1_uid58467	187272	Bacteria	Proteobacteria	Gammaproteobacteria	Chromatiales	Ectothiorhodospiraceae	Alkalilimnicola	9	CysN, CysN, EF-Tu, EF-Tu, EFG, IF2, LepA, RF3, TypA
Halorhodospira_halophila_SL1_uid58473	349124	Bacteria	Proteobacteria	Gammaproteobacteria	Chromatiales	Ectothiorhodospiraceae	Halorhodospira	8	CysN, EF-Tu, EF-Tu, EFG, IF2, LepA, RF3, TypA
Thioalkalivibrio_HL_EbGR7_uid59179	106633	Bacteria	Proteobacteria	Gammaproteobacteria	Chromatiales	Ectothiorhodospiraceae	no info	7	EF-Tu, EF-Tu, EFG, IF2, LepA, RF3, TypA
Thioalkalivibrio_K90mix_uid46181	106633	Bacteria	Proteobacteria	Gammaproteobacteria	Chromatiales	Ectothiorhodospiraceae	no info	7	EF-Tu, EF-Tu, EFG, IF2, LepA, RF3, TypA
Halothiobacillus_neapolitanus_c2_uid41317	555778	Bacteria	Proteobacteria	Gammaproteobacteria	Chromatiales	Halothiobacillaceae	Halothiobacillus	8	CysN, EF-Tu, EF-Tu, EFG, IF2, LepA, RF3, TypA
Candidatus_Blochmannia_floridanus_uid57999	203907	Bacteria	Proteobacteria	Gammaproteobacteria	Enterobacteriales	Enterobacteriaceae	Candidatus Blochmannia	5	CysN, EF-Tu, EFG, IF2, LepA
Candidatus_Blochmannia_pennsylvanicus_BPEN_uid58329	291272	Bacteria	Proteobacteria	Gammaproteobacteria	Enterobacteriales	Enterobacteriaceae	Candidatus Blochmannia	5	CysN, EF-Tu, EFG, IF2, LepA
Candidatus_Blochmannia_vafer_BVAF_uid62083	859654	Bacteria	Proteobacteria	Gammaproteobacteria	Enterobacteriales	Enterobacteriaceae	Candidatus Blochmannia	5	CysN, EF-Tu, EFG, IF2, LepA
Candidatus_Hamiltonella_defensa_5AT__Acyrthosiphon_pisum__uid59289	572265	Bacteria	Proteobacteria	Gammaproteobacteria	Enterobacteriales	Enterobacteriaceae	Candidatus Hamiltonella	6	EF-Tu, EFG, IF2, LepA, RF3, TypA
Candidatus_Riesia_pediculicola_USDA_uid46841	515618	Bacteria	Proteobacteria	Gammaproteobacteria	Enterobacteriales	Enterobacteriaceae	Candidatus Riesia	4	EF-Tu, EFG, IF2, LepA
Citrobacter_koseri_ATCC_BAA_895_uid58143	290338	Bacteria	Proteobacteria	Gammaproteobacteria	Enterobacteriales	Enterobacteriaceae	Citrobacter	9	CysN, EF-Tu, EF-Tu, EFG, IF2, LepA, RF3, SelB, TypA
Citrobacter_rodentium_ICC168_uid43089	637910	Bacteria	Proteobacteria	Gammaproteobacteria	Enterobacteriales	Enterobacteriaceae	Citrobacter	9	CysN, EF-Tu, EF-Tu, EFG, IF2, LepA, RF3, SelB, TypA
Cronobacter_sakazakii_ATCC_BAA_894_uid58145	290339	Bacteria	Proteobacteria	Gammaproteobacteria	Enterobacteriales	Enterobacteriaceae	Cronobacter	9	CysN, EF-Tu, EF-Tu, EFG, IF2, LepA, RF3, SelB, TypA
Cronobacter_turicensis_z3032_uid40821	693216	Bacteria	Proteobacteria	Gammaproteobacteria	Enterobacteriales	Enterobacteriaceae	Cronobacter	10	CysN, EF-Tu, EF-Tu, EF-Tu, EFG, IF2, LepA, RF3, SelB, TypA
Dickeya_dadantii_3937_uid52537	198628	Bacteria	Proteobacteria	Gammaproteobacteria	Enterobacteriales	Enterobacteriaceae	Dickeya	8	CysN, EF-Tu, EF-Tu, EFG, IF2, LepA, RF3, TypA
Dickeya_dadantii_Ech586_uid42519	590409	Bacteria	Proteobacteria	Gammaproteobacteria	Enterobacteriales	Enterobacteriaceae	Dickeya	8	CysN, EF-Tu, EF-Tu, EFG, IF2, LepA, RF3, TypA
Dickeya_dadantii_Ech703_uid59363	579405	Bacteria	Proteobacteria	Gammaproteobacteria	Enterobacteriales	Enterobacteriaceae	Dickeya	8	CysN, EF-Tu, EF-Tu, EFG, IF2, LepA, RF3, TypA
Dickeya_zeae_Ech1591_uid59297	561229	Bacteria	Proteobacteria	Gammaproteobacteria	Enterobacteriales	Enterobacteriaceae	Dickeya	8	CysN, EF-Tu, EF-Tu, EFG, IF2, LepA, RF3, TypA
Edwardsiella_ictaluri_93_146_uid59403	634503	Bacteria	Proteobacteria	Gammaproteobacteria	Enterobacteriales	Enterobacteriaceae	Edwardsiella	8	EF-Tu, EF-Tu, EFG, IF2, LepA, RF3, SelB, TypA
Edwardsiella_tarda_EIB202_uid41819	498217	Bacteria	Proteobacteria	Gammaproteobacteria	Enterobacteriales	Enterobacteriaceae	Edwardsiella	8	EF-Tu, EF-Tu, EFG, IF2, LepA, RF3, SelB, TypA
Enterobacter_638_uid58727	547	Bacteria	Proteobacteria	Gammaproteobacteria	Enterobacteriales	Enterobacteriaceae	no info	10	CysN, EF-Tu, EF-Tu, EFG, EFG, IF2, LepA, RF3, SelB, TypA
Enterobacter_cloacae_ATCC_13047_uid48363	547	Bacteria	Proteobacteria	Gammaproteobacteria	Enterobacteriales	Enterobacteriaceae	no info	10	CysN, EF-Tu, EF-Tu, EFG, EFG, IF2, LepA, RF3, SelB, TypA
Enterobacter_cloacae_SCF1_uid59969	701347	Bacteria	Proteobacteria	Gammaproteobacteria	Enterobacteriales	Enterobacteriaceae	Enterobacter	10	CysN, EF-Tu, EF-Tu, EFG, EFG, IF2, LepA, RF3, SelB, TypA
Erwinia_amylovora_ATCC_49946_uid46943	716540	Bacteria	Proteobacteria	Gammaproteobacteria	Enterobacteriales	Enterobacteriaceae	Erwinia	8	CysN, EF-Tu, EF-Tu, EFG, IF2, LepA, RF3, TypA
Erwinia_amylovora_CFBP1430_uid46839	665029	Bacteria	Proteobacteria	Gammaproteobacteria	Enterobacteriales	Enterobacteriaceae	Erwinia	8	CysN, EF-Tu, EF-Tu, EFG, IF2, LepA, RF3, TypA
Erwinia_billingiae_Eb661_uid50547	634500	Bacteria	Proteobacteria	Gammaproteobacteria	Enterobacteriales	Enterobacteriaceae	Erwinia	10	CysN, EF-Tu, EF-Tu, EFG, EFG, IF2, LepA, RF3, SelB, TypA
Erwinia_pyrifoliae_Ep1_96_uid40659	551	Bacteria	Proteobacteria	Gammaproteobacteria	Enterobacteriales	Enterobacteriaceae	no info	8	CysN, EF-Tu, EF-Tu, EFG, IF2, LepA, RF3, TypA
Erwinia_tasmaniensis_Et1_99_uid59029	551	Bacteria	Proteobacteria	Gammaproteobacteria	Enterobacteriales	Enterobacteriaceae	no info	8	CysN, EF-Tu, EF-Tu, EFG, IF2, LepA, RF3, TypA
Escherichia_coli__BL21_Gold_DE3_pLysS_AG__uid59245	866768	Bacteria	Proteobacteria	Gammaproteobacteria	Enterobacteriales	Enterobacteriaceae	Escherichia	9	CysN, EF-Tu, EF-Tu, EFG, IF2, LepA, RF3, SelB, TypA
Escherichia_coli_536_uid58531	362663	Bacteria	Proteobacteria	Gammaproteobacteria	Enterobacteriales	Enterobacteriaceae	Escherichia	9	CysN, EF-Tu, EF-Tu, EFG, IF2, LepA, RF3, SelB, TypA
Escherichia_coli_55989_uid59383	585055	Bacteria	Proteobacteria	Gammaproteobacteria	Enterobacteriales	Enterobacteriaceae	Escherichia	9	CysN, EF-Tu, EF-Tu, EFG, IF2, LepA, RF3, SelB, TypA
Escherichia_coli_APEC_O1_uid58623	405955	Bacteria	Proteobacteria	Gammaproteobacteria	Enterobacteriales	Enterobacteriaceae	Escherichia	9	CysN, EF-Tu, EF-Tu, EFG, IF2, LepA, RF3, SelB, TypA
Escherichia_coli_ATCC_8739_uid58783	481805	Bacteria	Proteobacteria	Gammaproteobacteria	Enterobacteriales	Enterobacteriaceae	Escherichia	9	CysN, EF-Tu, EF-Tu, EFG, IF2, LepA, RF3, SelB, TypA
Escherichia_coli_B_REL606_uid58803	561	Bacteria	Proteobacteria	Gammaproteobacteria	Enterobacteriales	Enterobacteriaceae	no info	9	CysN, EF-Tu, EF-Tu, EFG, IF2, LepA, RF3, SelB, TypA
Escherichia_coli_BW2952_uid59391	595496	Bacteria	Proteobacteria	Gammaproteobacteria	Enterobacteriales	Enterobacteriaceae	Escherichia	9	CysN, EF-Tu, EF-Tu, EFG, IF2, LepA, RF3, SelB, TypA
Escherichia_coli_CFT073_uid57915	199310	Bacteria	Proteobacteria	Gammaproteobacteria	Enterobacteriales	Enterobacteriaceae	Escherichia	9	CysN, EF-Tu, EF-Tu, EFG, IF2, LepA, RF3, SelB, TypA
Escherichia_coli_E24377A_uid58395	331111	Bacteria	Proteobacteria	Gammaproteobacteria	Enterobacteriales	Enterobacteriaceae	Escherichia	9	CysN, EF-Tu, EF-Tu, EFG, IF2, LepA, RF3, SelB, TypA
Escherichia_coli_ED1a_uid59379	585397	Bacteria	Proteobacteria	Gammaproteobacteria	Enterobacteriales	Enterobacteriaceae	Escherichia	9	CysN, EF-Tu, EF-Tu, EFG, IF2, LepA, RF3, SelB, TypA
Escherichia_coli_HS_uid58393	331112	Bacteria	Proteobacteria	Gammaproteobacteria	Enterobacteriales	Enterobacteriaceae	Escherichia	9	CysN, EF-Tu, EF-Tu, EFG, IF2, LepA, RF3, SelB, TypA
Escherichia_coli_IAI1_uid59377	585034	Bacteria	Proteobacteria	Gammaproteobacteria	Enterobacteriales	Enterobacteriaceae	Escherichia	9	CysN, EF-Tu, EF-Tu, EFG, IF2, LepA, RF3, SelB, TypA
Escherichia_coli_IAI39_uid59381	585057	Bacteria	Proteobacteria	Gammaproteobacteria	Enterobacteriales	Enterobacteriaceae	Escherichia	9	CysN, EF-Tu, EF-Tu, EFG, IF2, LepA, RF3, SelB, TypA
Escherichia_coli_K_12_substr__DH10B_uid58979	561	Bacteria	Proteobacteria	Gammaproteobacteria	Enterobacteriales	Enterobacteriaceae	no info	9	CysN, EF-Tu, EF-Tu, EFG, IF2, LepA, RF3, SelB, TypA
Escherichia_coli_K_12_substr__MG1655_uid57779	561	Bacteria	Proteobacteria	Gammaproteobacteria	Enterobacteriales	Enterobacteriaceae	no info	9	CysN, EF-Tu, EF-Tu, EFG, IF2, LepA, RF3, SelB, TypA
Escherichia_coli_K_12_substr__W3110_uid58567	561	Bacteria	Proteobacteria	Gammaproteobacteria	Enterobacteriales	Enterobacteriaceae	no info	9	CysN, EF-Tu, EF-Tu, EFG, IF2, LepA, RF3, SelB, TypA
Escherichia_coli_O103_H2_12009_uid41013	561	Bacteria	Proteobacteria	Gammaproteobacteria	Enterobacteriales	Enterobacteriaceae	no info	9	CysN, EF-Tu, EF-Tu, EFG, IF2, LepA, RF3, SelB, TypA
Escherichia_coli_O111_H__11128_uid41023	561	Bacteria	Proteobacteria	Gammaproteobacteria	Enterobacteriales	Enterobacteriaceae	no info	9	CysN, EF-Tu, EF-Tu, EFG, IF2, LepA, RF3, SelB, TypA
Escherichia_coli_O127_H6_E2348_69_uid59343	561	Bacteria	Proteobacteria	Gammaproteobacteria	Enterobacteriales	Enterobacteriaceae	no info	9	CysN, EF-Tu, EF-Tu, EFG, IF2, LepA, RF3, SelB, TypA
Escherichia_coli_O157_H7_EC4115_uid59091	561	Bacteria	Proteobacteria	Gammaproteobacteria	Enterobacteriales	Enterobacteriaceae	no info	9	CysN, EF-Tu, EF-Tu, EFG, IF2, LepA, RF3, SelB, TypA
Escherichia_coli_O157_H7_EDL933_uid57831	155864	Bacteria	Proteobacteria	Gammaproteobacteria	Enterobacteriales	Enterobacteriaceae	Escherichia	9	CysN, EF-Tu, EF-Tu, EFG, IF2, LepA, RF3, SelB, TypA
Escherichia_coli_O157_H7_Sakai_uid57781	561	Bacteria	Proteobacteria	Gammaproteobacteria	Enterobacteriales	Enterobacteriaceae	no info	9	CysN, EF-Tu, EF-Tu, EFG, IF2, LepA, RF3, SelB, TypA
Escherichia_coli_O157_H7_TW14359_uid59235	561	Bacteria	Proteobacteria	Gammaproteobacteria	Enterobacteriales	Enterobacteriaceae	no info	9	CysN, EF-Tu, EF-Tu, EFG, IF2, LepA, RF3, SelB, TypA
Escherichia_coli_O26_H11_11368_uid41021	573235	Bacteria	Proteobacteria	Gammaproteobacteria	Enterobacteriales	Enterobacteriaceae	Escherichia	9	CysN, EF-Tu, EF-Tu, EFG, IF2, LepA, RF3, SelB, TypA
Escherichia_coli_O55_H7_CB9615_uid46655	701177	Bacteria	Proteobacteria	Gammaproteobacteria	Enterobacteriales	Enterobacteriaceae	Escherichia	9	CysN, EF-Tu, EF-Tu, EFG, IF2, LepA, RF3, SelB, TypA
Escherichia_coli_S88_uid62979	585035	Bacteria	Proteobacteria	Gammaproteobacteria	Enterobacteriales	Enterobacteriaceae	Escherichia	9	CysN, EF-Tu, EF-Tu, EFG, IF2, LepA, RF3, SelB, TypA
Escherichia_coli_SE11_uid59425	409438	Bacteria	Proteobacteria	Gammaproteobacteria	Enterobacteriales	Enterobacteriaceae	Escherichia	9	CysN, EF-Tu, EF-Tu, EFG, IF2, LepA, RF3, SelB, TypA
Escherichia_coli_SMS_3_5_uid58919	439855	Bacteria	Proteobacteria	Gammaproteobacteria	Enterobacteriales	Enterobacteriaceae	Escherichia	9	CysN, EF-Tu, EF-Tu, EFG, IF2, LepA, RF3, SelB, TypA
Escherichia_coli_UMN026_uid62981	585056	Bacteria	Proteobacteria	Gammaproteobacteria	Enterobacteriales	Enterobacteriaceae	Escherichia	9	CysN, EF-Tu, EF-Tu, EFG, IF2, LepA, RF3, SelB, TypA
Escherichia_coli_UTI89_uid58541	364106	Bacteria	Proteobacteria	Gammaproteobacteria	Enterobacteriales	Enterobacteriaceae	Escherichia	9	CysN, EF-Tu, EF-Tu, EFG, IF2, LepA, RF3, SelB, TypA
Escherichia_fergusonii_ATCC_35469_uid59375	585054	Bacteria	Proteobacteria	Gammaproteobacteria	Enterobacteriales	Enterobacteriaceae	Escherichia	10	CysN, EF-Tu, EF-Tu, EFG, IF2, LepA, RF3, SelB, SelB, TypA
Klebsiella_pneumoniae_342_uid59145	507522	Bacteria	Proteobacteria	Gammaproteobacteria	Enterobacteriales	Enterobacteriaceae	Klebsiella	10	CysN, EF-Tu, EF-Tu, EFG, EFG, IF2, LepA, RF3, SelB, TypA
Klebsiella_pneumoniae_MGH_78578_uid57619	570	Bacteria	Proteobacteria	Gammaproteobacteria	Enterobacteriales	Enterobacteriaceae	no info	10	CysN, EF-Tu, EF-Tu, EFG, EFG, IF2, LepA, RF3, SelB, TypA
Klebsiella_pneumoniae_NTUH_K2044_uid59073	484021	Bacteria	Proteobacteria	Gammaproteobacteria	Enterobacteriales	Enterobacteriaceae	Klebsiella	10	CysN, EF-Tu, EF-Tu, EFG, EFG, IF2, LepA, RF3, SelB, TypA
Klebsiella_variicola_At_22_uid42113	640131	Bacteria	Proteobacteria	Gammaproteobacteria	Enterobacteriales	Enterobacteriaceae	Klebsiella	10	CysN, EF-Tu, EF-Tu, EFG, EFG, IF2, LepA, RF3, SelB, TypA
Pantoea_ananatis_LMG_20103_uid46807	706191	Bacteria	Proteobacteria	Gammaproteobacteria	Enterobacteriales	Enterobacteriaceae	Pantoea	7	CysN, EF-Tu, EFG, IF2, LepA, RF3, TypA
Pantoea_At_9b_uid55845	53335	Bacteria	Proteobacteria	Gammaproteobacteria	Enterobacteriales	Enterobacteriaceae	no info	10	CysN, EF-Tu, EF-Tu, EFG, EFG, IF2, LepA, RF3, SelB, TypA
Pantoea_vagans_C9_1_uid49871	712898	Bacteria	Proteobacteria	Gammaproteobacteria	Enterobacteriales	Enterobacteriaceae	Pantoea	8	CysN, EF-Tu, EF-Tu, EFG, IF2, LepA, RF3, TypA
Pectobacterium_atrosepticum_SCRI1043_uid57957	218491	Bacteria	Proteobacteria	Gammaproteobacteria	Enterobacteriales	Enterobacteriaceae	Pectobacterium	8	CysN, EF-Tu, EF-Tu, EFG, IF2, LepA, RF3, TypA
Pectobacterium_carotovorum_PC1_uid59295	122277	Bacteria	Proteobacteria	Gammaproteobacteria	Enterobacteriales	Enterobacteriaceae	no info	9	CysN, EF-Tu, EF-Tu, EFG, IF2, LepA, LepA, RF3, TypA
Pectobacterium_wasabiae_WPP163_uid41297	561231	Bacteria	Proteobacteria	Gammaproteobacteria	Enterobacteriales	Enterobacteriaceae	Pectobacterium	8	CysN, EF-Tu, EF-Tu, EFG, IF2, LepA, RF3, TypA
Photorhabdus_asymbiotica_ATCC_43949_uid59243	29487	Bacteria	Proteobacteria	Gammaproteobacteria	Enterobacteriales	Enterobacteriaceae	no info	9	CysN, EF-Tu, EF-Tu, EFG, IF2, LepA, RF3, SelB, TypA
Photorhabdus_luminescens_laumondii_TTO1_uid61593	29487	Bacteria	Proteobacteria	Gammaproteobacteria	Enterobacteriales	Enterobacteriaceae	no info	9	CysN, EF-Tu, EF-Tu, EFG, IF2, LepA, RF3, SelB, TypA
Proteus_mirabilis_HI4320_uid61599	529507	Bacteria	Proteobacteria	Gammaproteobacteria	Enterobacteriales	Enterobacteriaceae	Proteus	9	CysN, EF-Tu, EF-Tu, EFG, IF2, LepA, RF3, SelB, TypA
Rahnella_Y9602_uid62715	34037	Bacteria	Proteobacteria	Gammaproteobacteria	Enterobacteriales	Enterobacteriaceae	no info	9	CysN, EF-Tu, EF-Tu, EFG, EFG, IF2, LepA, RF3, TypA
Salmonella_enterica_arizonae_serovar_62_z4_z23__RSK2980_uid58191	590	Bacteria	Proteobacteria	Gammaproteobacteria	Enterobacteriales	Enterobacteriaceae	no info	9	CysN, EF-Tu, EF-Tu, EFG, IF2, LepA, RF3, SelB, TypA
Salmonella_enterica_serovar_Agona_SL483_uid59431	590	Bacteria	Proteobacteria	Gammaproteobacteria	Enterobacteriales	Enterobacteriaceae	no info	9	CysN, EF-Tu, EF-Tu, EFG, IF2, LepA, RF3, SelB, TypA
Salmonella_enterica_serovar_Choleraesuis_SC_B67_uid58017	590	Bacteria	Proteobacteria	Gammaproteobacteria	Enterobacteriales	Enterobacteriaceae	no info	9	CysN, EF-Tu, EF-Tu, EFG, IF2, LepA, RF3, SelB, TypA
Salmonella_enterica_serovar_Dublin_CT_02021853_uid58917	590	Bacteria	Proteobacteria	Gammaproteobacteria	Enterobacteriales	Enterobacteriaceae	no info	9	CysN, EF-Tu, EF-Tu, EFG, IF2, LepA, RF3, SelB, TypA
Salmonella_enterica_serovar_Enteritidis_P125109_uid59247	590	Bacteria	Proteobacteria	Gammaproteobacteria	Enterobacteriales	Enterobacteriaceae	no info	9	CysN, EF-Tu, EF-Tu, EFG, IF2, LepA, RF3, SelB, TypA
Salmonella_enterica_serovar_Gallinarum_287_91_uid59249	590	Bacteria	Proteobacteria	Gammaproteobacteria	Enterobacteriales	Enterobacteriaceae	no info	9	CysN, EF-Tu, EF-Tu, EFG, IF2, LepA, RF3, SelB, TypA
Salmonella_enterica_serovar_Heidelberg_SL476_uid58973	590	Bacteria	Proteobacteria	Gammaproteobacteria	Enterobacteriales	Enterobacteriaceae	no info	9	CysN, EF-Tu, EF-Tu, EFG, IF2, LepA, RF3, SelB, TypA
Salmonella_enterica_serovar_Newport_SL254_uid58831	590	Bacteria	Proteobacteria	Gammaproteobacteria	Enterobacteriales	Enterobacteriaceae	no info	9	CysN, EF-Tu, EF-Tu, EFG, IF2, LepA, RF3, SelB, TypA
Salmonella_enterica_serovar_Paratyphi_A_AKU_12601_uid59269	590	Bacteria	Proteobacteria	Gammaproteobacteria	Enterobacteriales	Enterobacteriaceae	no info	9	CysN, EF-Tu, EF-Tu, EFG, IF2, LepA, RF3, SelB, TypA
Salmonella_enterica_serovar_Paratyphi_A_ATCC_9150_uid58201	590	Bacteria	Proteobacteria	Gammaproteobacteria	Enterobacteriales	Enterobacteriaceae	no info	9	CysN, EF-Tu, EF-Tu, EFG, IF2, LepA, RF3, SelB, TypA
Salmonella_enterica_serovar_Paratyphi_B_SPB7_uid59097	590	Bacteria	Proteobacteria	Gammaproteobacteria	Enterobacteriales	Enterobacteriaceae	no info	9	CysN, EF-Tu, EF-Tu, EFG, IF2, LepA, RF3, SelB, TypA
Salmonella_enterica_serovar_Paratyphi_C_RKS4594_uid59063	590	Bacteria	Proteobacteria	Gammaproteobacteria	Enterobacteriales	Enterobacteriaceae	no info	9	CysN, EF-Tu, EF-Tu, EFG, IF2, LepA, RF3, SelB, TypA
Salmonella_enterica_serovar_Schwarzengrund_CVM19633_uid58915	590	Bacteria	Proteobacteria	Gammaproteobacteria	Enterobacteriales	Enterobacteriaceae	no info	9	CysN, EF-Tu, EF-Tu, EFG, IF2, LepA, RF3, SelB, TypA
Salmonella_enterica_serovar_Typhi_CT18_uid57793	590	Bacteria	Proteobacteria	Gammaproteobacteria	Enterobacteriales	Enterobacteriaceae	no info	9	CysN, EF-Tu, EF-Tu, EFG, IF2, LepA, RF3, SelB, TypA
Salmonella_enterica_serovar_Typhi_Ty2_uid57973	590	Bacteria	Proteobacteria	Gammaproteobacteria	Enterobacteriales	Enterobacteriaceae	no info	9	CysN, EF-Tu, EF-Tu, EFG, IF2, LepA, RF3, SelB, TypA
Salmonella_enterica_serovar_Typhimurium_LT2_uid57799	590	Bacteria	Proteobacteria	Gammaproteobacteria	Enterobacteriales	Enterobacteriaceae	no info	9	CysN, EF-Tu, EF-Tu, EFG, IF2, LepA, RF3, SelB, TypA
Serratia_AS12_uid67315	613	Bacteria	Proteobacteria	Gammaproteobacteria	Enterobacteriales	Enterobacteriaceae	no info	10	CysN, EF-Tu, EF-Tu, EFG, EFG, IF2, LepA, RF3, SelB, TypA
Serratia_AS9_uid67313	613	Bacteria	Proteobacteria	Gammaproteobacteria	Enterobacteriales	Enterobacteriaceae	no info	10	CysN, EF-Tu, EF-Tu, EFG, EFG, IF2, LepA, RF3, SelB, TypA
Serratia_proteamaculans_568_uid58725	399741	Bacteria	Proteobacteria	Gammaproteobacteria	Enterobacteriales	Enterobacteriaceae	Serratia	10	CysN, EF-Tu, EF-Tu, EFG, EFG, IF2, LepA, RF3, SelB, TypA
Shigella_boydii_CDC_3083_94_uid58415	344609	Bacteria	Proteobacteria	Gammaproteobacteria	Enterobacteriales	Enterobacteriaceae	Shigella	9	CysN, EF-Tu, EF-Tu, EFG, IF2, LepA, RF3, SelB, TypA
Shigella_boydii_Sb227_uid58215	300268	Bacteria	Proteobacteria	Gammaproteobacteria	Enterobacteriales	Enterobacteriaceae	Shigella	9	CysN, EF-Tu, EF-Tu, EFG, IF2, LepA, RF3, SelB, TypA
Shigella_dysenteriae_Sd197_uid58213	300267	Bacteria	Proteobacteria	Gammaproteobacteria	Enterobacteriales	Enterobacteriaceae	Shigella	9	CysN, EF-Tu, EF-Tu, EFG, IF2, LepA, RF3, SelB, TypA
Shigella_flexneri_2a_2457T_uid57991	620	Bacteria	Proteobacteria	Gammaproteobacteria	Enterobacteriales	Enterobacteriaceae	no info	9	CysN, EF-Tu, EF-Tu, EFG, IF2, LepA, RF3, SelB, TypA
Shigella_flexneri_2a_301_uid62907	620	Bacteria	Proteobacteria	Gammaproteobacteria	Enterobacteriales	Enterobacteriaceae	no info	9	CysN, EF-Tu, EF-Tu, EFG, IF2, LepA, RF3, SelB, TypA
Shigella_flexneri_5_8401_uid58583	620	Bacteria	Proteobacteria	Gammaproteobacteria	Enterobacteriales	Enterobacteriaceae	no info	9	CysN, EF-Tu, EF-Tu, EFG, IF2, LepA, RF3, SelB, TypA
Shigella_sonnei_Ss046_uid58217	300269	Bacteria	Proteobacteria	Gammaproteobacteria	Enterobacteriales	Enterobacteriaceae	Shigella	9	CysN, EF-Tu, EF-Tu, EFG, IF2, LepA, RF3, SelB, TypA
Sodalis_glossinidius__morsitans__uid58553	343509	Bacteria	Proteobacteria	Gammaproteobacteria	Enterobacteriales	Enterobacteriaceae	Sodalis	8	CysN, EF-Tu, EF-Tu, EFG, IF2, LepA, RF3, TypA
Wigglesworthia_glossinidia_endosymbiont_of_Glossina_brevipalpis_uid57853	36870	Bacteria	Proteobacteria	Gammaproteobacteria	Enterobacteriales	Enterobacteriaceae	Wigglesworthia	4	EF-Tu, EFG, IF2, LepA
Xenorhabdus_bovienii_SS_2004_uid46345	406818	Bacteria	Proteobacteria	Gammaproteobacteria	Enterobacteriales	Enterobacteriaceae	Xenorhabdus	8	CysN, EF-Tu, EF-Tu, EFG, IF2, LepA, RF3, TypA
Xenorhabdus_nematophila_ATCC_19061_uid49133	406817	Bacteria	Proteobacteria	Gammaproteobacteria	Enterobacteriales	Enterobacteriaceae	Xenorhabdus	10	CysN, CysN, EF-Tu, EF-Tu, EFG, IF2, LepA, RF3, SelB, TypA
Yersinia_enterocolitica_8081_uid57741	629	Bacteria	Proteobacteria	Gammaproteobacteria	Enterobacteriales	Enterobacteriaceae	no info	10	CysN, EF-Tu, EF-Tu, EFG, EFG, IF2, LepA, RF3, SelB, TypA
Yersinia_enterocolitica_palearctica_105_5R_r__uid63663	629	Bacteria	Proteobacteria	Gammaproteobacteria	Enterobacteriales	Enterobacteriaceae	no info	10	CysN, EF-Tu, EF-Tu, EFG, EFG, IF2, LepA, RF3, SelB, TypA
Yersinia_pestis_Angola_uid58485	349746	Bacteria	Proteobacteria	Gammaproteobacteria	Enterobacteriales	Enterobacteriaceae	Yersinia	8	CysN, EF-Tu, EF-Tu, EFG, IF2, LepA, RF3, TypA
Yersinia_pestis_Antiqua_uid58607	360102	Bacteria	Proteobacteria	Gammaproteobacteria	Enterobacteriales	Enterobacteriaceae	Yersinia	9	CysN, EF-Tu, EF-Tu, EFG, IF2, LepA, RF3, SelB, TypA
Yersinia_pestis_biovar_Microtus_91001_uid58037	229193	Bacteria	Proteobacteria	Gammaproteobacteria	Enterobacteriales	Enterobacteriaceae	Yersinia	8	CysN, EF-Tu, EF-Tu, EFG, IF2, LepA, RF3, TypA
Yersinia_pestis_CO92_uid57621	214092	Bacteria	Proteobacteria	Gammaproteobacteria	Enterobacteriales	Enterobacteriaceae	Yersinia	8	CysN, EF-Tu, EF-Tu, EFG, IF2, LepA, RF3, TypA
Yersinia_pestis_KIM_10_uid57875	187410	Bacteria	Proteobacteria	Gammaproteobacteria	Enterobacteriales	Enterobacteriaceae	Yersinia	9	CysN, EF-Tu, EF-Tu, EFG, IF2, LepA, RF3, SelB, TypA
Yersinia_pestis_Nepal516_uid58609	377628	Bacteria	Proteobacteria	Gammaproteobacteria	Enterobacteriales	Enterobacteriaceae	Yersinia	10	CysN, EF-Tu, EF-Tu, EF-Tu, EFG, IF2, LepA, RF3, SelB, TypA
Yersinia_pestis_Pestoides_F_uid58619	386656	Bacteria	Proteobacteria	Gammaproteobacteria	Enterobacteriales	Enterobacteriaceae	Yersinia	9	CysN, EF-Tu, EF-Tu, EFG, IF2, LepA, RF3, SelB, TypA
Yersinia_pestis_Z176003_uid47317	637386	Bacteria	Proteobacteria	Gammaproteobacteria	Enterobacteriales	Enterobacteriaceae	Yersinia	9	CysN, EF-Tu, EF-Tu, EFG, IF2, LepA, RF3, SelB, TypA
Yersinia_pseudotuberculosis_IP_31758_uid58487	349747	Bacteria	Proteobacteria	Gammaproteobacteria	Enterobacteriales	Enterobacteriaceae	Yersinia	9	CysN, EF-Tu, EF-Tu, EFG, IF2, LepA, RF3, SelB, TypA
Yersinia_pseudotuberculosis_IP_32953_uid58157	273123	Bacteria	Proteobacteria	Gammaproteobacteria	Enterobacteriales	Enterobacteriaceae	Yersinia	9	CysN, EF-Tu, EF-Tu, EFG, IF2, LepA, RF3, SelB, TypA
Yersinia_pseudotuberculosis_PB1__uid59153	629	Bacteria	Proteobacteria	Gammaproteobacteria	Enterobacteriales	Enterobacteriaceae	no info	9	CysN, EF-Tu, EF-Tu, EFG, IF2, LepA, RF3, SelB, TypA
Yersinia_pseudotuberculosis_YPIII_uid59151	502800	Bacteria	Proteobacteria	Gammaproteobacteria	Enterobacteriales	Enterobacteriaceae	Yersinia	9	CysN, EF-Tu, EF-Tu, EFG, IF2, LepA, RF3, SelB, TypA
Coxiella_burnetii_CbuG_Q212_uid58893	434923	Bacteria	Proteobacteria	Gammaproteobacteria	Legionellales	Coxiellaceae	Coxiella	7	EF-Tu, EF-Tu, EFG, IF2, LepA, RF3, TypA
Coxiella_burnetii_CbuK_Q154_uid58895	434924	Bacteria	Proteobacteria	Gammaproteobacteria	Legionellales	Coxiellaceae	Coxiella	7	EF-Tu, EF-Tu, EFG, IF2, LepA, RF3, TypA
Coxiella_burnetii_Dugway_5J108_111_uid58629	434922	Bacteria	Proteobacteria	Gammaproteobacteria	Legionellales	Coxiellaceae	Coxiella	7	EF-Tu, EF-Tu, EFG, IF2, LepA, RF3, TypA
Coxiella_burnetii_RSA_331_uid58637	360115	Bacteria	Proteobacteria	Gammaproteobacteria	Legionellales	Coxiellaceae	Coxiella	7	EF-Tu, EF-Tu, EFG, IF2, LepA, RF3, TypA
Coxiella_burnetii_RSA_493_uid57631	227377	Bacteria	Proteobacteria	Gammaproteobacteria	Legionellales	Coxiellaceae	Coxiella	7	EF-Tu, EF-Tu, EFG, IF2, LepA, RF3, TypA
Legionella_longbeachae_NSW150_uid46099	661367	Bacteria	Proteobacteria	Gammaproteobacteria	Legionellales	Legionellaceae	Legionella	8	EF-Tu, EF-Tu, EFG, gcEFG2, IF2, LepA, RF3, TypA
Legionella_pneumophila_2300_99_Alcoy_uid48801	445	Bacteria	Proteobacteria	Gammaproteobacteria	Legionellales	Legionellaceae	no info	7	EF-Tu, EF-Tu, EFG, IF2, LepA, RF3, TypA
Legionella_pneumophila_Corby_uid58733	400673	Bacteria	Proteobacteria	Gammaproteobacteria	Legionellales	Legionellaceae	Legionella	7	EF-Tu, EF-Tu, EFG, IF2, LepA, RF3, TypA
Legionella_pneumophila_Lens_uid58209	297245	Bacteria	Proteobacteria	Gammaproteobacteria	Legionellales	Legionellaceae	Legionella	7	EF-Tu, EF-Tu, EFG, IF2, LepA, RF3, TypA
Legionella_pneumophila_Paris_uid58211	297246	Bacteria	Proteobacteria	Gammaproteobacteria	Legionellales	Legionellaceae	Legionella	7	EF-Tu, EF-Tu, EFG, IF2, LepA, RF3, TypA
Legionella_pneumophila_Philadelphia_1_uid57609	445	Bacteria	Proteobacteria	Gammaproteobacteria	Legionellales	Legionellaceae	no info	7	EF-Tu, EF-Tu, EFG, IF2, LepA, RF3, TypA
Methylococcus_capsulatus_Bath_uid57607	243233	Bacteria	Proteobacteria	Gammaproteobacteria	Methylococcales	Methylococcaceae	Methylococcus	9	CysN, EF-Tu, EF-Tu, EFG, gcEFG2, IF2, LepA, RF3, TypA
Methylomonas_methanica_MC09_uid67363	857087	Bacteria	Proteobacteria	Gammaproteobacteria	Methylococcales	Methylococcaceae	Methylomonas	9	CysN, EF-Tu, EF-Tu, EFG, gcEFG2, IF2, LepA, RF3, TypA
Baumannia_cicadellinicola_Hc__Homalodisca_coagulata__uid58111	198346	Bacteria	Proteobacteria	Gammaproteobacteria	no info	no info	no info	5	CysN, EF-Tu, EFG, IF2, LepA
Candidatus_Carsonella_ruddii_uid58773	114186	Bacteria	Proteobacteria	Gammaproteobacteria	no info	no info	Candidatus Carsonella	3	EF-Tu, EFG, IF2
Candidatus_Ruthia_magnifica_Cm__Calyptogena_magnifica__uid58645	413404	Bacteria	Proteobacteria	Gammaproteobacteria	no info	no info	no info	7	EF-Tu, EF-Tu, EFG, IF2, LepA, RF3, TypA
Candidatus_Vesicomyosocius_okutanii_HA_uid59427	412965	Bacteria	Proteobacteria	Gammaproteobacteria	no info	no info	no info	7	EF-Tu, EF-Tu, EFG, IF2, LepA, RF3, TypA
gamma_proteobacterium_HdN1_uid51635	83406	Bacteria	Proteobacteria	Gammaproteobacteria	no info	no info	no info	8	EF-Tu, EF-Tu, EFG, gcEFG2, IF2, LepA, RF3, TypA
Alcanivorax_borkumensis_SK2_uid58169	393595	Bacteria	Proteobacteria	Gammaproteobacteria	Oceanospirillales	Alcanivoracaceae	Alcanivorax	7	EF-Tu, EF-Tu, EFG, IF2, LepA, RF3, TypA
Kangiella_koreensis_DSM_16069_uid59209	523791	Bacteria	Proteobacteria	Gammaproteobacteria	Oceanospirillales	Alcanivoracaceae	Kangiella	8	CysN, EF-Tu, EF-Tu, EFG, IF2, LepA, RF3, TypA
Hahella_chejuensis_KCTC_2396_uid58483	349521	Bacteria	Proteobacteria	Gammaproteobacteria	Oceanospirillales	Hahellaceae	Hahella	10	CysN, EF-Tu, EF-Tu, EFG, EFGII, gcEFG2, IF2, LepA, RF3, TypA
Chromohalobacter_salexigens_DSM_3043_uid62921	290398	Bacteria	Proteobacteria	Gammaproteobacteria	Oceanospirillales	Halomonadaceae	Chromohalobacter	8	CysN, CysN, EF-Tu, EFG, IF2, LepA, RF3, TypA
Halomonas_elongata_DSM_2581_uid52781	768066	Bacteria	Proteobacteria	Gammaproteobacteria	Oceanospirillales	Halomonadaceae	Halomonas	8	CysN, CysN, EF-Tu, EFG, IF2, LepA, RF3, TypA
Marinomonas_mediterranea_MMB_1_uid64753	717774	Bacteria	Proteobacteria	Gammaproteobacteria	Oceanospirillales	Oceanospirillaceae	Marinomonas	8	CysN, EF-Tu, EFG, gcEFG2, IF2, LepA, RF3, TypA
Marinomonas_MWYL1_uid58715	28253	Bacteria	Proteobacteria	Gammaproteobacteria	Oceanospirillales	Oceanospirillaceae	no info	8	CysN, EF-Tu, EFG, gcEFG2, IF2, LepA, RF3, TypA
Marinomonas_posidonica_IVIA_Po_181_uid67323	491952	Bacteria	Proteobacteria	Gammaproteobacteria	Oceanospirillales	Oceanospirillaceae	Marinomonas	8	CysN, EF-Tu, EFG, gcEFG2, IF2, LepA, RF3, TypA
Actinobacillus_pleuropneumoniae_serovar_3_JL03_uid58891	713	Bacteria	Proteobacteria	Gammaproteobacteria	Pasteurellales	Pasteurellaceae	no info	8	CysN, EF-Tu, EF-Tu, IF2, LepA, RF3, SelB, TypA
Actinobacillus_pleuropneumoniae_serovar_5b_L20_uid58789	713	Bacteria	Proteobacteria	Gammaproteobacteria	Pasteurellales	Pasteurellaceae	no info	9	CysN, EF-Tu, EF-Tu, EFG, IF2, LepA, RF3, SelB, TypA
Actinobacillus_pleuropneumoniae_serovar_7_AP76_uid59231	713	Bacteria	Proteobacteria	Gammaproteobacteria	Pasteurellales	Pasteurellaceae	no info	9	CysN, EF-Tu, EF-Tu, EFG, IF2, LepA, RF3, SelB, TypA
Actinobacillus_succinogenes_130Z_uid58247	339671	Bacteria	Proteobacteria	Gammaproteobacteria	Pasteurellales	Pasteurellaceae	Actinobacillus	9	CysN, EF-Tu, EF-Tu, EFG, IF2, LepA, RF3, SelB, TypA
Aggregatibacter_actinomycetemcomitans_D11S_1_uid41333	668336	Bacteria	Proteobacteria	Gammaproteobacteria	Pasteurellales	Pasteurellaceae	Aggregatibacter	10	EF-Tu, EF-Tu, EFG, IF2, LepA, mEFTu(EF-Tu), mEFTu(EF-Tu), RF3, SelB, TypA
Aggregatibacter_aphrophilus_NJ8700_uid59407	634176	Bacteria	Proteobacteria	Gammaproteobacteria	Pasteurellales	Pasteurellaceae	Aggregatibacter	8	EF-Tu, EF-Tu, EFG, IF2, LepA, RF3, SelB, TypA
Gallibacterium_anatis_UMN179_uid66567	1005058	Bacteria	Proteobacteria	Gammaproteobacteria	Pasteurellales	Pasteurellaceae	Gallibacterium	8	EF-Tu, EF-Tu, EFG, IF2, LepA, RF3, SelB, TypA
Haemophilus_ducreyi_35000HP_uid57625	233412	Bacteria	Proteobacteria	Gammaproteobacteria	Pasteurellales	Pasteurellaceae	Haemophilus	8	EF-Tu, EF-Tu, EFG, IF2, LepA, RF3, SelB, TypA
Haemophilus_influenzae_86_028NP_uid58093	281310	Bacteria	Proteobacteria	Gammaproteobacteria	Pasteurellales	Pasteurellaceae	Haemophilus	8	EF-Tu, EF-Tu, EFG, IF2, LepA, RF3, SelB, TypA
Haemophilus_influenzae_F3031_uid62123	866630	Bacteria	Proteobacteria	Gammaproteobacteria	Pasteurellales	Pasteurellaceae	Haemophilus	7	EF-Tu, EF-Tu, EFG, IF2, LepA, RF3, TypA
Haemophilus_influenzae_F3047_uid62097	935897	Bacteria	Proteobacteria	Gammaproteobacteria	Pasteurellales	Pasteurellaceae	Haemophilus	7	EF-Tu, EF-Tu, EFG, IF2, LepA, RF3, TypA
Haemophilus_influenzae_PittEE_uid58591	374930	Bacteria	Proteobacteria	Gammaproteobacteria	Pasteurellales	Pasteurellaceae	Haemophilus	8	EF-Tu, EF-Tu, EFG, IF2, LepA, RF3, SelB, TypA
Haemophilus_influenzae_PittGG_uid58593	374931	Bacteria	Proteobacteria	Gammaproteobacteria	Pasteurellales	Pasteurellaceae	Haemophilus	6	EF-Tu, IF2, LepA, RF3, SelB, TypA
Haemophilus_influenzae_Rd_KW20_uid57771	71421	Bacteria	Proteobacteria	Gammaproteobacteria	Pasteurellales	Pasteurellaceae	Haemophilus	8	EF-Tu, EF-Tu, EFG, IF2, LepA, RF3, SelB, TypA
Haemophilus_parasuis_SH0165_uid59273	557723	Bacteria	Proteobacteria	Gammaproteobacteria	Pasteurellales	Pasteurellaceae	Haemophilus	8	EF-Tu, EF-Tu, EFG, IF2, LepA, RF3, SelB, TypA
Haemophilus_somnus_129PT_uid57929	205914	Bacteria	Proteobacteria	Gammaproteobacteria	Pasteurellales	Pasteurellaceae	Histophilus	7	EF-Tu, EF-Tu, EFG, IF2, LepA, RF3, TypA
Haemophilus_somnus_2336_uid57979	228400	Bacteria	Proteobacteria	Gammaproteobacteria	Pasteurellales	Pasteurellaceae	Histophilus	7	EF-Tu, EF-Tu, EFG, IF2, LepA, RF3, TypA
Mannheimia_succiniciproducens_MBEL55E_uid58197	221988	Bacteria	Proteobacteria	Gammaproteobacteria	Pasteurellales	Pasteurellaceae	Basfia	9	CysN, EF-Tu, EF-Tu, EFG, IF2, LepA, RF3, SelB, TypA
Pasteurella_multocida_Pm70_uid57627	745	Bacteria	Proteobacteria	Gammaproteobacteria	Pasteurellales	Pasteurellaceae	no info	8	EF-Tu, EF-Tu, EFG, IF2, LepA, RF3, SelB, TypA
Acinetobacter_ADP1_uid61597	469	Bacteria	Proteobacteria	Gammaproteobacteria	Pseudomonadales	Moraxellaceae	no info	8	CysN, EF-Tu, EF-Tu, EFG, IF2, LepA, RF3, TypA
Acinetobacter_baumannii_AB0057_uid59083	480119	Bacteria	Proteobacteria	Gammaproteobacteria	Pseudomonadales	Moraxellaceae	Acinetobacter	8	CysN, EF-Tu, EF-Tu, EFG, IF2, LepA, RF3, TypA
Acinetobacter_baumannii_AB307_0294_uid59271	557600	Bacteria	Proteobacteria	Gammaproteobacteria	Pseudomonadales	Moraxellaceae	Acinetobacter	8	CysN, EF-Tu, EFG, IF2, LepA, mEFTu(EF-Tu), RF3, TypA
Acinetobacter_baumannii_ACICU_uid58765	405416	Bacteria	Proteobacteria	Gammaproteobacteria	Pseudomonadales	Moraxellaceae	Acinetobacter	8	CysN, EFG, IF2, LepA, mEFTu(EF-Tu), mEFTu(EF-Tu), RF3, TypA
Acinetobacter_baumannii_ATCC_17978_uid58731	400667	Bacteria	Proteobacteria	Gammaproteobacteria	Pseudomonadales	Moraxellaceae	Acinetobacter	7	CysN, EF-Tu, EF-Tu, EFG, LepA, RF3, TypA
Acinetobacter_baumannii_AYE_uid61637	509173	Bacteria	Proteobacteria	Gammaproteobacteria	Pseudomonadales	Moraxellaceae	Acinetobacter	8	CysN, EF-Tu, EF-Tu, EFG, IF2, LepA, RF3, TypA
Acinetobacter_baumannii_SDF_uid61601	509170	Bacteria	Proteobacteria	Gammaproteobacteria	Pseudomonadales	Moraxellaceae	Acinetobacter	8	CysN, EF-Tu, EF-Tu, EFG, IF2, LepA, RF3, TypA
Acinetobacter_DR1_uid50119	469	Bacteria	Proteobacteria	Gammaproteobacteria	Pseudomonadales	Moraxellaceae	no info	8	CysN, EF-Tu, EF-Tu, EFG, IF2, LepA, RF3, TypA
Moraxella_catarrhalis_RH4_uid48809	749219	Bacteria	Proteobacteria	Gammaproteobacteria	Pseudomonadales	Moraxellaceae	Moraxella	8	CysN, EF-Tu, EF-Tu, EFG, IF2, LepA, RF3, TypA
Psychrobacter_arcticus_273_4_uid58021	259536	Bacteria	Proteobacteria	Gammaproteobacteria	Pseudomonadales	Moraxellaceae	Psychrobacter	7	EF-Tu, EF-Tu, EFG, IF2, LepA, RF3, TypA
Psychrobacter_cryohalolentis_K5_uid58373	335284	Bacteria	Proteobacteria	Gammaproteobacteria	Pseudomonadales	Moraxellaceae	Psychrobacter	7	EF-Tu, EF-Tu, EFG, IF2, LepA, RF3, TypA
Psychrobacter_PRwf_1_uid58459	497	Bacteria	Proteobacteria	Gammaproteobacteria	Pseudomonadales	Moraxellaceae	no info	7	EF-Tu, EF-Tu, EFG, IF2, LepA, RF3, TypA
Azotobacter_vinelandii_DJ_uid57597	322710	Bacteria	Proteobacteria	Gammaproteobacteria	Pseudomonadales	Pseudomonadaceae	Azotobacter	8	CysN, EF-Tu, EF-Tu, EFG, IF2, LepA, RF3, TypA
Cellvibrio_japonicus_Ueda107_uid59139	498211	Bacteria	Proteobacteria	Gammaproteobacteria	Pseudomonadales	Pseudomonadaceae	Cellvibrio	9	CysN, EF-Tu, EF-Tu, EFG, gcEFG2, IF2, LepA, RF3, TypA
Pseudomonas_aeruginosa_LESB58_uid59275	557722	Bacteria	Proteobacteria	Gammaproteobacteria	Pseudomonadales	Pseudomonadaceae	Pseudomonas	10	CysN, EF-Tu, EF-Tu, EFG, EFG, IF2, LepA, RF3, SelB, TypA
Pseudomonas_aeruginosa_PA7_uid58627	381754	Bacteria	Proteobacteria	Gammaproteobacteria	Pseudomonadales	Pseudomonadaceae	Pseudomonas	10	CysN, EF-Tu, EF-Tu, EFG, EFG, IF2, LepA, RF3, SelB, TypA
Pseudomonas_aeruginosa_PAO1_uid57945	208964	Bacteria	Proteobacteria	Gammaproteobacteria	Pseudomonadales	Pseudomonadaceae	Pseudomonas	10	CysN, EF-Tu, EF-Tu, EFG, EFG, IF2, LepA, RF3, SelB, TypA
Pseudomonas_aeruginosa_UCBPP_PA14_uid57977	208963	Bacteria	Proteobacteria	Gammaproteobacteria	Pseudomonadales	Pseudomonadaceae	Pseudomonas	10	CysN, EF-Tu, EF-Tu, EFG, EFG, IF2, LepA, RF3, SelB, TypA
Pseudomonas_brassicacearum_NFM421_uid66303	286	Bacteria	Proteobacteria	Gammaproteobacteria	Pseudomonadales	Pseudomonadaceae	no info	8	CysN, EF-Tu, EF-Tu, EFG, IF2, LepA, RF3, TypA
Pseudomonas_entomophila_L48_uid58639	384676	Bacteria	Proteobacteria	Gammaproteobacteria	Pseudomonadales	Pseudomonadaceae	Pseudomonas	10	CysN, EF-Tu, EF-Tu, EFG, EFG, IF2, LepA, RF3, SelB, TypA
Pseudomonas_fluorescens_Pf_5_uid57937	220664	Bacteria	Proteobacteria	Gammaproteobacteria	Pseudomonadales	Pseudomonadaceae	Pseudomonas	9	CysN, CysN, EF-Tu, EF-Tu, EFG, IF2, LepA, RF3, TypA
Pseudomonas_fluorescens_Pf0_1_uid57591	205922	Bacteria	Proteobacteria	Gammaproteobacteria	Pseudomonadales	Pseudomonadaceae	Pseudomonas	9	CysN, EF-Tu, EF-Tu, EFG, IF2, LepA, RF3, SelB, TypA
Pseudomonas_fluorescens_SBW25_uid62971	216595	Bacteria	Proteobacteria	Gammaproteobacteria	Pseudomonadales	Pseudomonadaceae	Pseudomonas	7	CysN, EF-Tu, EFG, IF2, LepA, RF3, TypA
Pseudomonas_fulva_12_X_uid67351	743720	Bacteria	Proteobacteria	Gammaproteobacteria	Pseudomonadales	Pseudomonadaceae	Pseudomonas	8	CysN, EF-Tu, EF-Tu, EFG, IF2, LepA, RF3, TypA
Pseudomonas_mendocina_NK_01_uid66299	1001585	Bacteria	Proteobacteria	Gammaproteobacteria	Pseudomonadales	Pseudomonadaceae	Pseudomonas	9	CysN, EF-Tu, EF-Tu, EFG, IF2, LepA, RF3, SelB, TypA
Pseudomonas_mendocina_ymp_uid58723	399739	Bacteria	Proteobacteria	Gammaproteobacteria	Pseudomonadales	Pseudomonadaceae	Pseudomonas	8	CysN, EF-Tu, EF-Tu, EFG, IF2, LepA, RF3, TypA
Pseudomonas_putida_F1_uid58355	351746	Bacteria	Proteobacteria	Gammaproteobacteria	Pseudomonadales	Pseudomonadaceae	Pseudomonas	10	CysN, EF-Tu, EF-Tu, EFG, EFG, IF2, LepA, RF3, SelB, TypA
Pseudomonas_putida_GB_1_uid58735	76869	Bacteria	Proteobacteria	Gammaproteobacteria	Pseudomonadales	Pseudomonadaceae	Pseudomonas	10	CysN, EF-Tu, EF-Tu, EFG, EFG, IF2, LepA, RF3, SelB, TypA
Pseudomonas_putida_KT2440_uid57843	160488	Bacteria	Proteobacteria	Gammaproteobacteria	Pseudomonadales	Pseudomonadaceae	Pseudomonas	10	CysN, EF-Tu, EF-Tu, EFG, EFG, IF2, LepA, RF3, SelB, TypA
Pseudomonas_putida_W619_uid58651	390235	Bacteria	Proteobacteria	Gammaproteobacteria	Pseudomonadales	Pseudomonadaceae	Pseudomonas	10	CysN, EF-Tu, EF-Tu, EFG, EFG, IF2, LepA, RF3, SelB, TypA
Pseudomonas_stutzeri_A1501_uid58641	379731	Bacteria	Proteobacteria	Gammaproteobacteria	Pseudomonadales	Pseudomonadaceae	Pseudomonas	9	CysN, EF-Tu, EF-Tu, EFG, IF2, LepA, RF3, SelB, TypA
Pseudomonas_syringae_B728a_uid57931	286	Bacteria	Proteobacteria	Gammaproteobacteria	Pseudomonadales	Pseudomonadaceae	no info	7	CysN, EF-Tu, EFG, IF2, LepA, RF3, TypA
Pseudomonas_syringae_phaseolicola_1448A_uid58099	286	Bacteria	Proteobacteria	Gammaproteobacteria	Pseudomonadales	Pseudomonadaceae	no info	7	CysN, EF-Tu, EFG, IF2, LepA, RF3, TypA
Pseudomonas_syringae_tomato_DC3000_uid57967	286	Bacteria	Proteobacteria	Gammaproteobacteria	Pseudomonadales	Pseudomonadaceae	no info	7	CysN, EF-Tu, EFG, IF2, LepA, RF3, TypA
Francisella_novicida_U112_uid58499	401614	Bacteria	Proteobacteria	Gammaproteobacteria	Thiotrichales	Francisellaceae	Francisella	7	CysN, EF-Tu, EFG, IF2, LepA, RF3, TypA
Francisella_philomiragia_ATCC_25017_uid59105	262	Bacteria	Proteobacteria	Gammaproteobacteria	Thiotrichales	Francisellaceae	no info	6	EF-Tu, EFG, IF2, LepA, RF3, TypA
Francisella_tularensis_FSC198_uid58693	262	Bacteria	Proteobacteria	Gammaproteobacteria	Thiotrichales	Francisellaceae	no info	7	CysN, EF-Tu, EFG, IF2, LepA, RF3, TypA
Francisella_tularensis_holarctica_FTNF002_00_uid58999	262	Bacteria	Proteobacteria	Gammaproteobacteria	Thiotrichales	Francisellaceae	no info	6	EF-Tu, EFG, IF2, LepA, RF3, TypA
Francisella_tularensis_holarctica_LVS_uid58595	262	Bacteria	Proteobacteria	Gammaproteobacteria	Thiotrichales	Francisellaceae	no info	8	CysN, CysN, EF-Tu, EFG, IF2, LepA, RF3, TypA
Francisella_tularensis_holarctica_OSU18_uid58687	262	Bacteria	Proteobacteria	Gammaproteobacteria	Thiotrichales	Francisellaceae	no info	6	EF-Tu, EFG, IF2, LepA, RF3, TypA
Francisella_tularensis_mediasiatica_FSC147_uid58939	262	Bacteria	Proteobacteria	Gammaproteobacteria	Thiotrichales	Francisellaceae	no info	6	EF-Tu, EFG, IF2, LepA, RF3, TypA
Francisella_tularensis_SCHU_S4_uid57589	262	Bacteria	Proteobacteria	Gammaproteobacteria	Thiotrichales	Francisellaceae	no info	7	CysN, EF-Tu, EFG, IF2, LepA, RF3, TypA
Francisella_tularensis_WY96_3418_uid58811	262	Bacteria	Proteobacteria	Gammaproteobacteria	Thiotrichales	Francisellaceae	no info	7	CysN, EF-Tu, EFG, IF2, LepA, RF3, TypA
Thioalkalimicrobium_cyclicum_ALM1_uid67391	717773	Bacteria	Proteobacteria	Gammaproteobacteria	Thiotrichales	Piscirickettsiaceae	Thioalkalimicrobium	7	EF-Tu, EF-Tu, EFG, IF2, LepA, RF3, TypA
Thiomicrospira_crunogena_XCL_2_uid58183	317025	Bacteria	Proteobacteria	Gammaproteobacteria	Thiotrichales	Piscirickettsiaceae	Thiomicrospira	7	EF-Tu, EF-Tu, EFG, IF2, LepA, RF3, TypA
Aliivibrio_salmonicida_LFI1238_uid59251	316275	Bacteria	Proteobacteria	Gammaproteobacteria	Vibrionales	Vibrionaceae	Aliivibrio	8	CysN, EF-Tu, EFG, gcEFG2, IF2, LepA, RF3, TypA
Photobacterium_profundum_SS9_uid62923	298386	Bacteria	Proteobacteria	Gammaproteobacteria	Vibrionales	Vibrionaceae	Photobacterium	11	CysN, EF-Tu, EF-Tu, EFG, gcEFG2, IF2, LepA, RF3, RF3, SelB, TypA
Vibrio_cholerae_M66_2_uid59355	579112	Bacteria	Proteobacteria	Gammaproteobacteria	Vibrionales	Vibrionaceae	Vibrio	9	CysN, EF-Tu, EF-Tu, EFG, gcEFG2, IF2, LepA, RF3, TypA
Vibrio_cholerae_MJ_1236_uid59387	593588	Bacteria	Proteobacteria	Gammaproteobacteria	Vibrionales	Vibrionaceae	Vibrio	9	CysN, EF-Tu, EF-Tu, EFG, gcEFG2, IF2, LepA, RF3, TypA
Vibrio_cholerae_O1_biovar_El_Tor_N16961_uid57623	662	Bacteria	Proteobacteria	Gammaproteobacteria	Vibrionales	Vibrionaceae	no info	9	CysN, EF-Tu, EF-Tu, EFG, gcEFG2, IF2, LepA, RF3, TypA
Vibrio_cholerae_O395_uid58425	345073	Bacteria	Proteobacteria	Gammaproteobacteria	Vibrionales	Vibrionaceae	Vibrio	9	CysN, EF-Tu, EF-Tu, EFG, gcEFG2, IF2, LepA, RF3, TypA
Vibrio_Ex25_uid41601	662	Bacteria	Proteobacteria	Gammaproteobacteria	Vibrionales	Vibrionaceae	no info	10	CysN, EF-Tu, EF-Tu, EFG, EFGII, gcEFG2, IF2, LepA, RF3, TypA
Vibrio_fischeri_ES114_uid58163	312309	Bacteria	Proteobacteria	Gammaproteobacteria	Vibrionales	Vibrionaceae	Aliivibrio	9	CysN, EF-Tu, EF-Tu, EFG, gcEFG2, IF2, LepA, RF3, TypA
Vibrio_fischeri_MJ11_uid58907	388396	Bacteria	Proteobacteria	Gammaproteobacteria	Vibrionales	Vibrionaceae	Aliivibrio	9	CysN, EF-Tu, EF-Tu, EFG, gcEFG2, IF2, LepA, RF3, TypA
Vibrio_harveyi_ATCC_BAA_1116_uid58957	338187	Bacteria	Proteobacteria	Gammaproteobacteria	Vibrionales	Vibrionaceae	Vibrio	9	CysN, EF-Tu, EF-Tu, EFG, gcEFG2, IF2, LepA, RF3, TypA
Vibrio_parahaemolyticus_RIMD_2210633_uid57969	223926	Bacteria	Proteobacteria	Gammaproteobacteria	Vibrionales	Vibrionaceae	Vibrio	10	CysN, EF-Tu, EF-Tu, EFG, EFGII, gcEFG2, IF2, LepA, RF3, TypA
Vibrio_splendidus_LGP32_uid59353	575788	Bacteria	Proteobacteria	Gammaproteobacteria	Vibrionales	Vibrionaceae	Vibrio	9	CysN, EF-Tu, EF-Tu, EFG, gcEFG2, IF2, LepA, RF3, TypA
Vibrio_vulnificus_CMCP6_uid62909	216895	Bacteria	Proteobacteria	Gammaproteobacteria	Vibrionales	Vibrionaceae	Vibrio	10	CysN, EF-Tu, EF-Tu, EFG, EFGII, gcEFG2, IF2, LepA, RF3, TypA
Vibrio_vulnificus_MO6_24_O_uid62243	662	Bacteria	Proteobacteria	Gammaproteobacteria	Vibrionales	Vibrionaceae	no info	10	CysN, EF-Tu, EF-Tu, EFG, EFGII, gcEFG2, IF2, LepA, RF3, TypA
Vibrio_vulnificus_YJ016_uid58007	196600	Bacteria	Proteobacteria	Gammaproteobacteria	Vibrionales	Vibrionaceae	Vibrio	10	CysN, EF-Tu, EF-Tu, EFG, EFGII, gcEFG2, IF2, LepA, RF3, TypA
Pseudoxanthomonas_suwonensis_11_1_uid62105	743721	Bacteria	Proteobacteria	Gammaproteobacteria	Xanthomonadales	Xanthomonadaceae	Pseudoxanthomonas	9	CysN, EF-Tu, EF-Tu, EFG, EFGII, IF2, LepA, RF3, TypA
Stenotrophomonas_maltophilia_K279a_uid61647	522373	Bacteria	Proteobacteria	Gammaproteobacteria	Xanthomonadales	Xanthomonadaceae	Stenotrophomonas	9	EF-Tu, EF-Tu, EFG, IF2, LepA, RF3, SelB, spdEFG2, TypA
Stenotrophomonas_maltophilia_R551_3_uid58657	391008	Bacteria	Proteobacteria	Gammaproteobacteria	Xanthomonadales	Xanthomonadaceae	Stenotrophomonas	9	EF-Tu, EF-Tu, EFG, IF2, LepA, RF3, SelB, spdEFG2, TypA
Xanthomonas_albilineans_GPE_PC73_uid43163	380358	Bacteria	Proteobacteria	Gammaproteobacteria	Xanthomonadales	Xanthomonadaceae	Xanthomonas	8	CysN, EF-Tu, EF-Tu, EFG, IF2, LepA, RF3, TypA
Xanthomonas_axonopodis_citri_306_uid57889	338	Bacteria	Proteobacteria	Gammaproteobacteria	Xanthomonadales	Xanthomonadaceae	no info	8	CysN, EF-Tu, EF-Tu, EFG, IF2, LepA, RF3, TypA
Xanthomonas_campestris_8004_uid57595	338	Bacteria	Proteobacteria	Gammaproteobacteria	Xanthomonadales	Xanthomonadaceae	no info	8	CysN, EF-Tu, EF-Tu, EFG, IF2, LepA, RF3, TypA
Xanthomonas_campestris_ATCC_33913_uid57887	338	Bacteria	Proteobacteria	Gammaproteobacteria	Xanthomonadales	Xanthomonadaceae	no info	8	CysN, EF-Tu, EF-Tu, EFG, IF2, LepA, RF3, TypA
Xanthomonas_campestris_B100_uid61643	338	Bacteria	Proteobacteria	Gammaproteobacteria	Xanthomonadales	Xanthomonadaceae	no info	8	CysN, EF-Tu, EF-Tu, EFG, IF2, LepA, RF3, TypA
Xanthomonas_campestris_vesicatoria_85_10_uid58321	338	Bacteria	Proteobacteria	Gammaproteobacteria	Xanthomonadales	Xanthomonadaceae	no info	8	CysN, EF-Tu, EF-Tu, EFG, IF2, LepA, RF3, TypA
Xanthomonas_oryzae_KACC10331_uid58155	338	Bacteria	Proteobacteria	Gammaproteobacteria	Xanthomonadales	Xanthomonadaceae	no info	9	CysN, CysN, EF-Tu, EF-Tu, EFG, IF2, LepA, RF3, TypA
Xanthomonas_oryzae_MAFF_311018_uid58547	338	Bacteria	Proteobacteria	Gammaproteobacteria	Xanthomonadales	Xanthomonadaceae	no info	9	CysN, CysN, EF-Tu, EF-Tu, EFG, IF2, LepA, RF3, TypA
Xanthomonas_oryzae_PXO99A_uid59131	338	Bacteria	Proteobacteria	Gammaproteobacteria	Xanthomonadales	Xanthomonadaceae	no info	8	CysN, EF-Tu, EF-Tu, EFG, IF2, LepA, RF3, TypA
Xylella_fastidiosa_9a5c_uid57849	160492	Bacteria	Proteobacteria	Gammaproteobacteria	Xanthomonadales	Xanthomonadaceae	Xylella	8	CysN, EF-Tu, EF-Tu, EFG, IF2, LepA, RF3, TypA
Xylella_fastidiosa_M12_uid58763	405440	Bacteria	Proteobacteria	Gammaproteobacteria	Xanthomonadales	Xanthomonadaceae	Xylella	8	CysN, EF-Tu, EF-Tu, EFG, IF2, LepA, RF3, TypA
Xylella_fastidiosa_M23_uid58809	405441	Bacteria	Proteobacteria	Gammaproteobacteria	Xanthomonadales	Xanthomonadaceae	Xylella	8	CysN, EF-Tu, EF-Tu, EFG, IF2, LepA, RF3, TypA
Xylella_fastidiosa_Temecula1_uid57869	183190	Bacteria	Proteobacteria	Gammaproteobacteria	Xanthomonadales	Xanthomonadaceae	Xylella	8	CysN, EF-Tu, EF-Tu, EFG, IF2, LepA, RF3, TypA
Magnetococcus_MC_1_uid57833	162171	Bacteria	Proteobacteria	no info	no info	no info	no info	9	CysN, EF-Tu, EF-Tu, EFG, EFGII, IF2, LepA, RF3, TypA
Brachyspira_hyodysenteriae_WA1_uid59291	565034	Bacteria	Spirochaetes	Spirochaetes (class)	Spirochaetales	Brachyspiraceae	Brachyspira	6	EF-Tu, EFG, EFGII, IF2, LepA, SelB
Brachyspira_murdochii_DSM_12563_uid48819	526224	Bacteria	Spirochaetes	Spirochaetes (class)	Spirochaetales	Brachyspiraceae	Brachyspira	6	EF-Tu, EFG, EFGII, IF2, LepA, SelB
Brachyspira_pilosicoli_95_1000_uid50609	29521	Bacteria	Spirochaetes	Spirochaetes (class)	Spirochaetales	Brachyspiraceae	no info	6	EF-Tu, EFG, EFGII, IF2, LepA, SelB
Leptospira_biflexa_serovar_Patoc__Patoc_1__Ames__uid58511	171	Bacteria	Spirochaetes	Spirochaetes (class)	Spirochaetales	Leptospiraceae	no info	8	CysN, EF-Tu, IF2, lEFG2, LepA, RF3, spdEFG1, TypA
Leptospira_biflexa_serovar_Patoc__Patoc_1__Paris__uid58993	171	Bacteria	Spirochaetes	Spirochaetes (class)	Spirochaetales	Leptospiraceae	no info	8	CysN, EF-Tu, IF2, lEFG2, LepA, RF3, spdEFG1, TypA
Leptospira_borgpetersenii_serovar_Hardjo_bovis_JB197_uid58509	355277	Bacteria	Spirochaetes	Spirochaetes (class)	Spirochaetales	Leptospiraceae	Leptospira	8	CysN, EF-Tu, IF2, lEFG2, LepA, RF3, spdEFG1, TypA
Leptospira_borgpetersenii_serovar_Hardjo_bovis_L550_uid58507	355276	Bacteria	Spirochaetes	Spirochaetes (class)	Spirochaetales	Leptospiraceae	Leptospira	10	CysN, EF-Tu, EF-Tu, IF2, lEFG2, lEFG2, LepA, RF3, spdEFG1, TypA
Leptospira_interrogans_serovar_Copenhageni_Fiocruz_L1_130_uid58065	267671	Bacteria	Spirochaetes	Spirochaetes (class)	Spirochaetales	Leptospiraceae	Leptospira	8	CysN, EF-Tu, IF2, lEFG2, LepA, RF3, spdEFG1, TypA
Leptospira_interrogans_serovar_Lai_56601_uid57881	171	Bacteria	Spirochaetes	Spirochaetes (class)	Spirochaetales	Leptospiraceae	no info	8	CysN, EF-Tu, IF2, lEFG2, LepA, RF3, spdEFG1, TypA
Borrelia_afzelii_PKo_uid58653	390236	Bacteria	Spirochaetes	Spirochaetes (class)	Spirochaetales	Spirochaetaceae	Borrelia	5	EF-Tu, IF2, LepA, spdEFG1, spdEFG2
Borrelia_burgdorferi_B31_uid57581	224326	Bacteria	Spirochaetes	Spirochaetes (class)	Spirochaetales	Spirochaetaceae	Borrelia	5	EF-Tu, IF2, LepA, spdEFG1, spdEFG2
Borrelia_burgdorferi_ZS7_uid59429	445985	Bacteria	Spirochaetes	Spirochaetes (class)	Spirochaetales	Spirochaetaceae	Borrelia	5	EF-Tu, IF2, LepA, spdEFG1, spdEFG2
Borrelia_duttonii_Ly_uid58791	412419	Bacteria	Spirochaetes	Spirochaetes (class)	Spirochaetales	Spirochaetaceae	Borrelia	5	EF-Tu, IF2, LepA, spdEFG1, spdEFG2
Borrelia_garinii_PBi_uid58125	290434	Bacteria	Spirochaetes	Spirochaetes (class)	Spirochaetales	Spirochaetaceae	Borrelia	5	EF-Tu, IF2, LepA, spdEFG1, spdEFG2
Borrelia_hermsii_DAH_uid59225	314723	Bacteria	Spirochaetes	Spirochaetes (class)	Spirochaetales	Spirochaetaceae	Borrelia	5	EF-Tu, IF2, LepA, spdEFG1, spdEFG2
Borrelia_recurrentis_A1_uid58793	412418	Bacteria	Spirochaetes	Spirochaetes (class)	Spirochaetales	Spirochaetaceae	Borrelia	5	EF-Tu, IF2, LepA, spdEFG1, spdEFG2
Borrelia_turicatae_91E135_uid58311	314724	Bacteria	Spirochaetes	Spirochaetes (class)	Spirochaetales	Spirochaetaceae	Borrelia	5	EF-Tu, IF2, LepA, spdEFG1, spdEFG2
Spirochaeta_Buddy_uid63633	146	Bacteria	Spirochaetes	Spirochaetes (class)	Spirochaetales	Spirochaetaceae	no info	7	EF-Tu, EFGII, IF2, LepA, spdEFG1, spdEFG2, TypA
Spirochaeta_coccoides_DSM_17374_uid66331	760011	Bacteria	Spirochaetes	Spirochaetes (class)	Spirochaetales	Spirochaetaceae	Spirochaeta	7	EF-Tu, EFGII, IF2, LepA, spdEFG1, spdEFG2, TypA
Spirochaeta_smaragdinae_DSM_11293_uid51369	573413	Bacteria	Spirochaetes	Spirochaetes (class)	Spirochaetales	Spirochaetaceae	Spirochaeta	7	EF-Tu, EFGII, IF2, LepA, spdEFG1, spdEFG2, TypA
Spirochaeta_thermophila_DSM_6192_uid53037	665571	Bacteria	Spirochaetes	Spirochaetes (class)	Spirochaetales	Spirochaetaceae	Spirochaeta	7	CysN, EF-Tu, EFGII, IF2, LepA, spdEFG1, spdEFG2
Treponema_azotonutricium_ZAS_9_uid67365	545695	Bacteria	Spirochaetes	Spirochaetes (class)	Spirochaetales	Spirochaetaceae	Treponema	7	CysN, EF-Tu, EFGII, IF2, LepA, spdEFG1, spdEFG2
Treponema_brennaborense_DSM_12168_uid66607	906968	Bacteria	Spirochaetes	Spirochaetes (class)	Spirochaetales	Spirochaetaceae	Treponema	6	EF-Tu, EFGII, IF2, LepA, spdEFG1, spdEFG2
Treponema_denticola_ATCC_35405_uid57583	243275	Bacteria	Spirochaetes	Spirochaetes (class)	Spirochaetales	Spirochaetaceae	Treponema	7	EF-Tu, EFGII, IF2, LepA, SelB, spdEFG1, spdEFG2
Treponema_pallidum_Nichols_uid57585	243276	Bacteria	Spirochaetes	Spirochaetes (class)	Spirochaetales	Spirochaetaceae	Treponema	5	EF-Tu, IF2, LepA, spdEFG1, spdEFG2
Treponema_pallidum_SS14_uid58977	157	Bacteria	Spirochaetes	Spirochaetes (class)	Spirochaetales	Spirochaetaceae	no info	5	EF-Tu, IF2, LepA, spdEFG1, spdEFG2
Treponema_primitia_ZAS_2_uid67367	545694	Bacteria	Spirochaetes	Spirochaetes (class)	Spirochaetales	Spirochaetaceae	Treponema	8	CysN, EF-Tu, EFGII, IF2, LepA, SelB, spdEFG1, spdEFG2
Treponema_succinifaciens_DSM_2489_uid65781	869209	Bacteria	Spirochaetes	Spirochaetes (class)	Spirochaetales	Spirochaetaceae	Treponema	6	EF-Tu, IF2, LepA, spdEFG1, spdEFG2, Tet
Aminobacterium_colombiense_DSM_12261_uid47083	572547	Bacteria	Synergistetes	Synergistia	Synergistales	Synergistaceae	Aminobacterium	8	EF-Tu, EF-Tu, EFG, EFGII, IF2, LepA, SelB, TypA
Thermanaerovibrio_acidaminovorans_DSM_6589_uid41925	525903	Bacteria	Synergistetes	Synergistia	Synergistales	Synergistaceae	Thermanaerovibrio	8	EF-Tu, EF-Tu, EFG, EFGII, IF2, LepA, SelB, TypA
Acholeplasma_laidlawii_PG_8A_uid58901	441768	Bacteria	Tenericutes	Mollicutes	Acholeplasmatales	Acholeplasmataceae	Acholeplasma	6	EF-Tu, EFG, EFGII, IF2, LepA, TypA
Aster_yellows_witches_broom_phytoplasma_AYWB_uid58297	322098	Bacteria	Tenericutes	Mollicutes	Acholeplasmatales	Acholeplasmataceae	Candidatus Phytoplasma	4	EF-Tu, EFG, IF2, LepA
Candidatus_Phytoplasma_australiense_uid61641	59748	Bacteria	Tenericutes	Mollicutes	Acholeplasmatales	Acholeplasmataceae	Candidatus Phytoplasma	4	EF-Tu, EFG, IF2, LepA
Candidatus_Phytoplasma_mali_uid59087	37692	Bacteria	Tenericutes	Mollicutes	Acholeplasmatales	Acholeplasmataceae	Candidatus Phytoplasma	4	EF-Tu, EFG, IF2, LepA
Onion_yellows_phytoplasma_OY_M_uid58015	262768	Bacteria	Tenericutes	Mollicutes	Acholeplasmatales	Acholeplasmataceae	Candidatus Phytoplasma	4	EF-Tu, EFG, IF2, LepA
Mesoplasma_florum_L1_uid58055	265311	Bacteria	Tenericutes	Mollicutes	Entomoplasmatales	Entomoplasmataceae	Mesoplasma	5	EF-Tu, EFG, IF2, LepA, TypA
Mycoplasma_agalactiae_PG2_uid61619	347257	Bacteria	Tenericutes	Mollicutes	Mycoplasmatales	Mycoplasmataceae	Mycoplasma	4	EF-Tu, EFG, IF2, LepA
Mycoplasma_agalactiae_uid46679	2110	Bacteria	Tenericutes	Mollicutes	Mycoplasmatales	Mycoplasmataceae	Mycoplasma	4	EF-Tu, EFG, IF2, LepA
Mycoplasma_arthritidis_158L3_1_uid58005	243272	Bacteria	Tenericutes	Mollicutes	Mycoplasmatales	Mycoplasmataceae	Mycoplasma	4	EF-Tu, EFG, IF2, LepA
Mycoplasma_bovis_PG45_uid60859	289397	Bacteria	Tenericutes	Mollicutes	Mycoplasmatales	Mycoplasmataceae	Mycoplasma	4	EF-Tu, EFG, IF2, LepA
Mycoplasma_capricolum_ATCC_27343_uid58525	2093	Bacteria	Tenericutes	Mollicutes	Mycoplasmatales	Mycoplasmataceae	no info	5	EF-Tu, EFG, IF2, LepA, TypA
Mycoplasma_conjunctivae_HRC_581_uid59325	2093	Bacteria	Tenericutes	Mollicutes	Mycoplasmatales	Mycoplasmataceae	no info	4	EF-Tu, EFG, IF2, LepA
Mycoplasma_crocodyli_MP145_uid47087	512564	Bacteria	Tenericutes	Mollicutes	Mycoplasmatales	Mycoplasmataceae	Mycoplasma	3	EF-Tu, EFG, IF2
Mycoplasma_fermentans_JER_uid53543	637387	Bacteria	Tenericutes	Mollicutes	Mycoplasmatales	Mycoplasmataceae	Mycoplasma	4	EF-Tu, EFG, IF2, LepA
Mycoplasma_fermentans_M64_uid62099	943945	Bacteria	Tenericutes	Mollicutes	Mycoplasmatales	Mycoplasmataceae	Mycoplasma	4	EF-Tu, EFG, IF2, LepA
Mycoplasma_gallisepticum_R_low__uid57993	710127	Bacteria	Tenericutes	Mollicutes	Mycoplasmatales	Mycoplasmataceae	Mycoplasma	5	EF-Tu, EFG, EFG, IF2, LepA
Mycoplasma_genitalium_G37_uid57707	243273	Bacteria	Tenericutes	Mollicutes	Mycoplasmatales	Mycoplasmataceae	Mycoplasma	4	EF-Tu, EFG, IF2, LepA
Mycoplasma_haemofelis_Langford_1_uid62461	2093	Bacteria	Tenericutes	Mollicutes	Mycoplasmatales	Mycoplasmataceae	no info	4	EF-Tu, EFG, IF2, LepA
Mycoplasma_hominis_uid41875	2098	Bacteria	Tenericutes	Mollicutes	Mycoplasmatales	Mycoplasmataceae	Mycoplasma	4	EF-Tu, EFG, IF2, LepA
Mycoplasma_hyopneumoniae_232_uid58205	295358	Bacteria	Tenericutes	Mollicutes	Mycoplasmatales	Mycoplasmataceae	Mycoplasma	4	EF-Tu, EFG, IF2, LepA
Mycoplasma_hyopneumoniae_7448_uid58039	262722	Bacteria	Tenericutes	Mollicutes	Mycoplasmatales	Mycoplasmataceae	Mycoplasma	4	EF-Tu, EFG, IF2, LepA
Mycoplasma_hyopneumoniae_J_uid58059	262719	Bacteria	Tenericutes	Mollicutes	Mycoplasmatales	Mycoplasmataceae	Mycoplasma	4	EF-Tu, EFG, IF2, LepA
Mycoplasma_hyorhinis_HUB_1_uid51695	872331	Bacteria	Tenericutes	Mollicutes	Mycoplasmatales	Mycoplasmataceae	Mycoplasma	4	EF-Tu, EFG, IF2, LepA
Mycoplasma_leachii_PG50_uid60849	880447	Bacteria	Tenericutes	Mollicutes	Mycoplasmatales	Mycoplasmataceae	Mycoplasma	5	EF-Tu, EFG, IF2, LepA, TypA
Mycoplasma_mobile_163K_uid58077	267748	Bacteria	Tenericutes	Mollicutes	Mycoplasmatales	Mycoplasmataceae	Mycoplasma	4	EF-Tu, EFG, IF2, LepA
Mycoplasma_mycoides_capri_LC_95010_uid66189	2093	Bacteria	Tenericutes	Mollicutes	Mycoplasmatales	Mycoplasmataceae	no info	5	EF-Tu, EFG, IF2, LepA, TypA
Mycoplasma_mycoides_SC_PG1_uid58031	2093	Bacteria	Tenericutes	Mollicutes	Mycoplasmatales	Mycoplasmataceae	no info	5	EF-Tu, EFG, IF2, LepA, TypA
Mycoplasma_penetrans_HF_2_uid57729	272633	Bacteria	Tenericutes	Mollicutes	Mycoplasmatales	Mycoplasmataceae	Mycoplasma	4	EF-Tu, EFG, IF2, LepA
Mycoplasma_pneumoniae_M129_uid57709	272634	Bacteria	Tenericutes	Mollicutes	Mycoplasmatales	Mycoplasmataceae	Mycoplasma	4	EF-Tu, EFG, IF2, LepA
Mycoplasma_pulmonis_UAB_CTIP_uid61569	272635	Bacteria	Tenericutes	Mollicutes	Mycoplasmatales	Mycoplasmataceae	Mycoplasma	4	EF-Tu, EFG, IF2, LepA
Mycoplasma_suis_Illinois_uid61897	768700	Bacteria	Tenericutes	Mollicutes	Mycoplasmatales	Mycoplasmataceae	Mycoplasma	4	EF-Tu, EFG, IF2, LepA
Mycoplasma_suis_KI3806_uid63665	708248	Bacteria	Tenericutes	Mollicutes	Mycoplasmatales	Mycoplasmataceae	Mycoplasma	4	EF-Tu, EFG, IF2, LepA
Mycoplasma_synoviae_53_uid58061	262723	Bacteria	Tenericutes	Mollicutes	Mycoplasmatales	Mycoplasmataceae	Mycoplasma	5	EF-Tu, EFG, EFGII, IF2, LepA
Ureaplasma_parvum_serovar_3_ATCC_27815_uid58887	2129	Bacteria	Tenericutes	Mollicutes	Mycoplasmatales	Mycoplasmataceae	no info	4	EF-Tu, EFG, IF2, LepA
Ureaplasma_parvum_serovar_3_ATCC_700970_uid57711	273119	Bacteria	Tenericutes	Mollicutes	Mycoplasmatales	Mycoplasmataceae	Ureaplasma	4	EF-Tu, EFG, IF2, LepA
Ureaplasma_urealyticum_serovar_10_ATCC_33699_uid59011	2129	Bacteria	Tenericutes	Mollicutes	Mycoplasmatales	Mycoplasmataceae	no info	4	EF-Tu, EFG, IF2, LepA
Fervidobacterium_nodosum_Rt17_B1_uid58625	381764	Bacteria	Thermotogae	Thermotogae (class)	Thermotogales	Thermotogaceae	Fervidobacterium	5	EF-Tu, EFG, EFGII, IF2, LepA
Kosmotoga_olearia_TBF_19_5_1_uid59205	521045	Bacteria	Thermotogae	Thermotogae (class)	Thermotogales	Thermotogaceae	Kosmotoga	5	EF-Tu, EFG, EFGII, IF2, LepA
Petrotoga_mobilis_SJ95_uid58747	403833	Bacteria	Thermotogae	Thermotogae (class)	Thermotogales	Thermotogaceae	Petrotoga	5	EF-Tu, EFG, EFGII, IF2, LepA
Thermosipho_africanus_TCF52B_uid59095	484019	Bacteria	Thermotogae	Thermotogae (class)	Thermotogales	Thermotogaceae	Thermosipho	5	EF-Tu, EFG, EFGII, IF2, LepA
Thermosipho_melanesiensis_BI429_uid58683	391009	Bacteria	Thermotogae	Thermotogae (class)	Thermotogales	Thermotogaceae	Thermosipho	5	EF-Tu, EFG, EFGII, IF2, LepA
Thermotoga_lettingae_TMO_uid58419	416591	Bacteria	Thermotogae	Thermotogae (class)	Thermotogales	Thermotogaceae	Thermotoga	5	EF-Tu, EFG, EFGII, IF2, LepA
Thermotoga_maritima_MSB8_uid57723	243274	Bacteria	Thermotogae	Thermotogae (class)	Thermotogales	Thermotogaceae	Thermotoga	5	EF-Tu, EFG, EFGII, IF2, LepA
Thermotoga_naphthophila_RKU_10_uid42777	590168	Bacteria	Thermotogae	Thermotogae (class)	Thermotogales	Thermotogaceae	Thermotoga	5	EF-Tu, EFG, EFGII, IF2, LepA
Thermotoga_neapolitana_DSM_4359_uid59065	309803	Bacteria	Thermotogae	Thermotogae (class)	Thermotogales	Thermotogaceae	Thermotoga	5	EF-Tu, EFG, EFGII, IF2, LepA
Thermotoga_petrophila_RKU_1_uid58655	390874	Bacteria	Thermotogae	Thermotogae (class)	Thermotogales	Thermotogaceae	Thermotoga	5	EF-Tu, EFG, EFGII, IF2, LepA
Thermotoga_RQ2_uid58935	2335	Bacteria	Thermotogae	Thermotogae (class)	Thermotogales	Thermotogaceae	no info	5	EF-Tu, EFG, EFGII, IF2, LepA
Methylacidiphilum_infernorum_V4_uid59161	481448	Bacteria	Verrucomicrobia	no info	Methylacidiphilales	Methylacidiphilaceae	Methylacidiphilum	6	CysN, EF-Tu, EFG, IF2, LepA, TypA
Opitutus_terrae_PB90_1_uid58965	452637	Bacteria	Verrucomicrobia	Opitutae	no info	Opitutaceae	Opitutus	9	CysN, CysN, EF-Tu, EFG, EFGII, IF2, LepA, RF3, TypA
Coraliomargarita_akajimensis_DSM_45221_uid47079	583355	Bacteria	Verrucomicrobia	Opitutae	Puniceicoccales	Puniceicoccaceae	Coraliomargarita	7	CysN, EF-Tu, EFG, gcEFG2, IF2, LepA, TypA
Akkermansia_muciniphila_ATCC_BAA_835_uid58985	349741	Bacteria	Verrucomicrobia	Verrucomicrobiae	Verrucomicrobiales	Verrucomicrobiaceae	Akkermansia	6	CysN, EF-Tu, EFG, IF2, LepA, TypA
Helobdella_robusta	6412	Eukaryota	Annelida	Hirudinida	Rhynchobdellida	Glossiphoniidae	Helobdella	15	eEF1A, eEF2, eGTPBP1, eIF2g, eIF5B, eRF3, eSelB, Hbs1, mEFG1, mEFG2, mEFTu, mEFTu2, mIF2, Ria1, Snu114
Capitella_sp	51293	Eukaryota	Annelida	Polychaeta	Capitellida	Capitellidae	no info	23	eEF1A, eEF1A, eEF2, eEF2, eGTPBP1, eGTPBP2, eIF2g, eIF5B, eRF3, eRF3, eSelB, Hbs1, LepA, mEFG1, mEFG2, mEFTu, mEFTu2, mIF2, mLepA, mLepA, RF3, Ria1, Snu114
Plasmodium_falciparum	5833	Eukaryota	Apicomplexa	Aconoidasida	Haemosporida	no info	Plasmodium	19#	apiEFG, apiIF2, apiLepA, eEF1A, eEF1A, eEF2, eIF2g, eIF5B, eRF3, eSelB, Hbs1, mEFG1, mEFG2, mEFTu, mIF2-2, mIF2, mTypA, Ria1, Snu114
Babesia_bovis	5865	Eukaryota	Apicomplexa	Aconoidasida	no info	Babesiidae	Babesia	19	apiEFG, apiEFTU, apiIF2, apiLepA, eEF1A, eEF1A, eEF2, eIF2g, eIF5B, eRF3, Hbs1, mEFG1, mEFG2, mEFTu, mIF2, mIF2, mTypA, Ria1, Snu114
Theileria_annulata	5874	Eukaryota	Apicomplexa	Aconoidasida	no info	Theileriidae	Theileria	16#	apiEFG, apiIF2, apiLepA, eEF1A, eEF2, eIF2g, eIF5B, eRF3, Hbs1, mEFG1, mEFTu, mIF2-2, mIF2, mTypA, Ria1, Snu114
Cryptosporidium_hominis	237895	Eukaryota	Apicomplexa	Coccidia	Eucoccidiorida	Cryptosporidiidae	Cryptosporidium	7	eEF1A, eEF2, eIF2g, eIF5B, eRF3, Ria1, Snu114
Cryptosporidium_parvum	5807	Eukaryota	Apicomplexa	Coccidia	Eucoccidiorida	Cryptosporidiidae	Cryptosporidium	8	eEF1A, eEF2, eIF2g, eIF5B, eRF3, Hbs1, Ria1, Snu114
Toxoplasma_gondii	5811	Eukaryota	Apicomplexa	Coccidia	Eucoccidiorida	Sarcocystidae	Toxoplasma	22	apiEFG, apiEFTU, eEF1A, eEF1A, eEF2, eGTPBP, eGTPBP, eIF2g, eIF5B, eRF3, eSelB, Hbs1, mEFG1, mEFG2, mEFTu, mIF2-2, mIF2, mIF2, mLepA, mTypA, Ria1, Snu114
Daphnia_pulex	6669	Eukaryota	Arthropoda	Branchiopoda	Diplostraca	Daphniidae	Daphnia	20	eEF1A, eEF1A, eEF1A, eEF2, eGTPBP1, eGTPBP2, eIF2g, eIF5B, eRF3-2, eSelB, Hbs1, mEFG1, mEFG2, mEFTu, mEFTu, mEFTu2, mIF2, mLepA, Ria1, Snu114
Tribolium_castaneum	7070	Eukaryota	Arthropoda	Insecta	Coleoptera	Tenebrionidae	Tribolium	17	aIF2g, eEF1A, eEF1A, eEF2, eGTPBP1, eGTPBP2, eIF5B, eRF3, Hbs1, mEFG1, mEFG2, mEFTu, mEFTu2, mIF2, mLepA, Ria1, Snu114
Drosophila_melanogaster	7227	Eukaryota	Arthropoda	Insecta	Diptera	Drosophilidae	Drosophila	32	eEF1A, eEF1A, eEF1A, eEF1A, eEF1A, eEF1A, eEF2, eEF2, eEF2, eGTPBP1, eGTPBP1, eGTPBP2, eGTPBP2, eGTPBP2, eGTPBP2, eIF2g, eIF2g, eIF2g, eIF5B, eRF3, eSelB, Hbs1, mEFG1, mEFG2, mEFTu, mEFTu2, mIF2, mIF2, mLepA, Ria1, Snu114, Snu114
Acyrthosiphon_pisum	7029	Eukaryota	Arthropoda	Insecta	Hemiptera	Aphididae	Acyrthosiphon	22	eEF1A, eEF1A, eEF1A, eEF2, eGTPBP1, eGTPBP2, eIF2g, eIF5B, eRF3, Hbs1, mEFG1, mEFG1, mEFG2, mEFTu, mEFTu2, mIF2, mIF2, mIF2, mLepA, Ria1, Snu114, Snu114
Apis_mellifera	7460	Eukaryota	Arthropoda	Insecta	Hymenoptera	Apidae	Apis	19	eEF1A, eEF1A, eEF2, eGTPBP1, eGTPBP2, eIF2g, eIF2g, eIF5B, eRF3, LepA, LepA, mEFG1, mEFG2, mEFTu, mIF2, Ria1, Ria1, Snu114, TypA
Nasonia_vitripennis	7425	Eukaryota	Arthropoda	Insecta	Hymenoptera	Pteromalidae	Nasonia	17	eEF1A, eEF1A, eEF1A, eEF2, eGTPBP1, eGTPBP2, eIF2g, eRF3, Hbs1, mEFG1, mEFG2, mEFTu, mEFTu2, mIF2, mLepA, Ria1, Snu114
Cryptococcus_neoformans_var_JEC21_uid10698	561281	Eukaryota	Ascomycota	Dothideomycetes	Capnodiales	Mycosphaerellaceae	no info	14	eEF1A, eEF2, eGTPBP1, eGTPBP2, eIF2g, eIF5B, eRF3, Hbs1, mEFG1, mEFTu, mIF2, mLepA, Ria1, Snu114
Cochliobolus_heterostrophus	5016	Eukaryota	Ascomycota	Dothideomycetes	Pleosporales	Pleosporaceae	Cochliobolus	14	eEF1A, eEF2, eGTPBP1, eGTPBP2, eIF2g, eIF5B, eRF3, mEFG1, mEFG2, mEFTu, mIF2, mLepA, Ria1, Snu114
Aspergillus_fumigatus_uid14003	746128	Eukaryota	Ascomycota	Eurotiomycetes	Eurotiales	Trichocomaceae	Neosartorya	15	eEF1A, eEF2, eGTPBP1, eGTPBP2, eIF2g, eIF5B, eRF3, Hbs1, mEFG1, mEFG2, mEFTu, mIF2, mLepA, Ria1, Snu114
Aspergillus_nidulans_FGSC_A4_uid13961	227321	Eukaryota	Ascomycota	Eurotiomycetes	Eurotiales	Trichocomaceae	Emericella	14	eEF1A, eEF2, eGTPBP1, eGTPBP2, eIF2g, eIF5B, eRF3, Hbs1, mEFG1, mEFG2, mEFTu, mLepA, Ria1, Snu114
Aspergillus_niger_CBS_513_88_uid19263	425011	Eukaryota	Ascomycota	Eurotiomycetes	Eurotiales	Trichocomaceae	Aspergillus	17	eEF1A, eEF1A, eEF2, eGTPBP1, eGTPBP2, eIF2g, eIF5B, eRF3, Hbs1, mEFG1, mEFG2, mEFTu, mIF2, mLepA, Ria1, Ria1, Snu114
Aspergillus_oryzae_RIB40_uid28175	510516	Eukaryota	Ascomycota	Eurotiomycetes	Eurotiales	Trichocomaceae	Aspergillus	18	eEF1A, eEF1A, eEF2, EF-Tu, eGTPBP1, eGTPBP2, eIF2g, eIF5B, eRF3, Hbs1, mEFG1, mEFG2, mEFTu, mIF2, mLepA, Ria1, Ria1, Snu114
Penicillium_chrysogenum_Wisconsin_54_1255_uid39879	500485	Eukaryota	Ascomycota	Eurotiomycetes	Eurotiales	Trichocomaceae	Penicillium	15	eEF1A, eEF2, eGTPBP1, eGTPBP2, eIF2g, eIF5B, eRF3, Hbs1, mEFG1, mEFG2, mEFTu, mIF2, mLepA, Ria1, Snu114
Debaryomyces_hansenii_CBS767_uid12410	284592	Eukaryota	Ascomycota	Saccharomycetes	Saccharomycetales	Debaryomycetaceae	Debaryomyces	14	eEF1A, eEF1A, eEF2, eIF2g, eIF5B, eRF3, Hbs1, mEFG1, mEFG2, mEFTu, mIF2, mLepA, Ria1, Snu114
Pichia_stipitis_CBS_6054_uid18881	322104	Eukaryota	Ascomycota	Saccharomycetes	Saccharomycetales	Debaryomycetaceae	Scheffersomyces	14	eEF1A, eEF1A, eEF2, eIF2g, eIF5B, eRF3, Hbs1, mEFG1, mEFG2, mEFTu, mIF2, mLepA, Ria1, Snu114
Yarrowia_lipolytica_CLIB122_uid12414	284591	Eukaryota	Ascomycota	Saccharomycetes	Saccharomycetales	Dipodascaceae	Yarrowia	14	eEF1A, eEF2, eEF2, eIF2g, eIF5B, eRF3, Hbs1, mEFG1, mEFG2, mEFTu, mIF2, mLepA, Ria1, Snu114
Candida_dubliniensis_CD36_uid38659	573826	Eukaryota	Ascomycota	Saccharomycetes	Saccharomycetales	no info	Candida	14	eEF1A, eEF1A, eEF2, eIF2g, eIF5B, eRF3, Hbs1, mEFG1, mEFG2, mEFTu, mIF2, mLepA, Ria1, Snu114
Candida_glabrata	5478	Eukaryota	Ascomycota	Saccharomycetes	Saccharomycetales	Saccharomycetaceae	Nakaseomyces	15	eEF1A, eEF1A, eEF2, eIF2g, eIF5B, eRF3, Hbs1, mEFG1, mEFG2, mEFTu, mIF2, mLepA, Ria1, Ski7, Snu114
Eremothecium_gossypii_uid10623	33169	Eukaryota	Ascomycota	Saccharomycetes	Saccharomycetales	Saccharomycetaceae	Eremothecium	13	eEF1A, eEF2, eIF2g, eIF5B, eRF3, Hbs1, mEFG1, mEFG2, mEFTu, mIF2, mLepA, Ria1, Snu114
Kluyveromyces_lactis_NRRL_Y-1140_uid12377	284590	Eukaryota	Ascomycota	Saccharomycetes	Saccharomycetales	Saccharomycetaceae	Kluyveromyces	14	eEF1A, eEF2, eIF2g, eIF5B, eRF3, Hbs1, mEFG1, mEFG2, mEFTu, mEFTu, mIF2, mLepA, Ria1, Snu114
Lachancea_thermotolerans_CBS_6340_uid39575	559295	Eukaryota	Ascomycota	Saccharomycetes	Saccharomycetales	Saccharomycetaceae	Lachancea	13	eEF1A, eEF2, eIF2g, eIF5B, eRF3, Hbs1, mEFG1, mEFG2, mEFTu, mIF2, mLepA, Ria1, Snu114
Pichia_pastoris_GS115_uid39439	644223	Eukaryota	Ascomycota	Saccharomycetes	Saccharomycetales	Saccharomycetaceae	Pichia	12	eEF1A, eEF2, eIF2g, eIF5B, eRF3, mEFG1, mEFG2, mEFTu, mIF2, mLepA, Ria1, Snu114
Saccharomyces_cerevisiae_uid128	4932	Eukaryota	Ascomycota	Saccharomycetes	Saccharomycetales	Saccharomycetaceae	Saccharomyces	16	eEF1A, eEF1A, eEF2, eEF2, eIF2g, eIF5B, eRF3, Hbs1, mEFG1, mEFG2, mEFTu, mIF2, mLepA, Ria1, Ski7, Snu114
Zygosaccharomyces_rouxii_CBS_732_uid39573	559307	Eukaryota	Ascomycota	Saccharomycetes	Saccharomycetales	Saccharomycetaceae	Zygosaccharomyces	13	eEF1A, eEF2, eIF2g, eIF5B, eRF3, Hbs1, mEFG1, mEFG2, mEFTu, mIF2, mLepA, Ria1, Snu114
Schizosaccharomyces_pombe_uid127	4896	Eukaryota	Ascomycota	Schizosaccharomycetes	Schizosaccharomycetales	Schizosaccharomycetaceae	Schizosaccharomyces	17	eEF1A, eEF1A, eEF1A, eEF2, eEF2, eIF2g, eIF5B, eRF3, Hbs1, Hbs1, mEFG1, mEFG2, mEFTu, mIF2, mLepA, Ria1, Snu114
Gibberella_zeae_PH-1_uid243	229533	Eukaryota	Ascomycota	Sordariomycetes	Hypocreales	Nectriaceae	Gibberella	15	eEF1A, eEF2, eGTPBP1, eGTPBP2, eIF2g, eIF5B, eRF3, Hbs1, IF2, mEFG1, mEFG2, mEFTu, mLepA, Ria1, Snu114
Podospora_anserina_DSM_980_uid29799	515849	Eukaryota	Ascomycota	Sordariomycetes	Sordariales	Lasiosphaeriaceae	Podospora	17	eEF1A, eEF2, eGTPBP1, eGTPBP2, eIF2g, eIF5B, eRF3, Hbs1, mEFG1, mEFG2, mEFTu, mIF2, mLepA, mLepA, mLepA, Ria1, Snu114
Neurospora_crassa_uid132	5141	Eukaryota	Ascomycota	Sordariomycetes	Sordariales	Sordariaceae	Neurospora	15	eEF1A, eEF2, eGTPBP1, eGTPBP2, eIF2g, eIF5B, eRF3, Hbs1, mEFG1, mEFG2, mEFTu, mIF2, mLepA, Ria1, Snu114
Phaeodactylum_tricornutum	2850	Eukaryota	Bacillariophyta	Bacillariophyceae	Naviculales	Phaeodactylaceae	Phaeodactylum	21	cEFG, cLepA, cTypA, eEF1A, eEF1A, eEF2, eGTPBP, eIF2g, eIF5B, eRF3, eSelB, Hbs1, hIF2, mEFG1, mEFG2, mEFTu, mLepA, mTypA, oRF3, Ria1, Snu114
Fragilariopsis_cylindrus	186039	Eukaryota	Bacillariophyta	Bacillariophyceae	no info	Bacillariaceae	Fragilariopsis	35	cEFG, cLepA, cTypA, cTypA, eEF1A, eEF2, EFL, EFL, eGTPBP, eGTPBP, eGTPBP, eIF2g, eIF2g, eIF5B, eRF3, eRF3, eSelB, Hbs1, Hbs1, hIF2, hIF2, mEFG1, mEFG2, mEFTu, mEFTu, mIF2, mIF2, mLepA, mTypA, mTypA, mTypA, oRF3, Ria1, Snu114, Snu114
Thalassiosira_pseudonana	35128	Eukaryota	Bacillariophyta	Coscinodiscophyceae	no info	Thalassiosiraceae	Thalassiosira	23	cEFG, cLepA, cTypA, eEF1A, eEF1A, eEF2, EFL, eGTPBP, eIF2g, eIF5B, eRF3, eSelB, Hbs1, hIF2, mEFG1, mEFG2, mEFTu, mIF2, mLepA, mTypA, oRF3, Ria1, Snu114
Laccaria_bicolor	29883	Eukaryota	Basidiomycota	Agaricomycetes	Agaricales	Tricholomataceae	Laccaria	20	eEF1A, eEF2, eEF2, eGTPBP1, eGTPBP2, eIF2g, eIF5B, eRF3, Hbs1, mEFG1, mEFG1, mEFG1, mEFG1, mEFG2, mEFTu, mIF2, mLepA, mTypA, Ria1, Snu114
Cryptococcus_gattii_WM276	367775	Eukaryota	Basidiomycota	Tremellomycetes	Tremellales	Tremellaceae	Filobasidiella	14	eEF1A, eEF2, eGTPBP1, eGTPBP2, eIF2g, eIF5B, eRF3, Hbs1, mEFG1, mEFTu, mIF2, mLepA, Ria1, Snu114
Ustilago_maydis_uid14007	5270	Eukaryota	Basidiomycota	Ustilaginomycetes	Ustilaginales	Ustilaginaceae	Ustilago	15	eEF1A, eEF2, eGTPBP1, eGTPBP2, eIF2g, eIF5B, eRF3, Hbs1, mEFG1, mEFG2, mEFTu, mIF2, mLepA, Ria1, Snu114
Chlamydomonas_reinhardtii	3055	Eukaryota	Chlorophyta	Chlorophyceae	Chlamydomonadales	Chlamydomonadaceae	Chlamydomonas	26	aEF1A, aIF5B, cEFG, cEFTu, cIF2, cIF2, cLepA, cTypA, eEF1A, eEF2, EFL, EFL, eGTPBP, eGTPBP, eIF2g, eRF3, eSelB, IF2, mEFG1, mEFTu, mIF2, mLepA, mTypA, oRF3, Ria1, Snu114
Volvox_carteri	3067	Eukaryota	Chlorophyta	Chlorophyceae	Chlamydomonadales	Volvocaceae	Volvox	26	aEF1A, aIF5B, cEFG, cIF2, cLepA, cTypA, eEF1A, eEF2, EFL, EFL, eGTPBP, eGTPBP, eIF2g, eRF3, eSelB, Hbs1, mEFG1, mEFTu, mIF2, mLepA, mTypA, mTypA, mTypA, oRF3, Ria1, Snu114
Ostreococcus_lucimarinus	242159	Eukaryota	Chlorophyta	Mamiellophyceae	Mamiellales	no info	Ostreococcus	22	cEFG, cIF2, cLepA, cTypA, eEF2, EFL, EFL, EFL, eGTPBP, eIF2g, eIF5B, eRF3, eSelB, Hbs1, mEFG1, mEFTu, mIF2, mLepA, mTypA, mTypA, Ria1, Snu114
Ostreococcus_sp	70447	Eukaryota	Chlorophyta	Mamiellophyceae	Mamiellales	no info	no info	20	cEFG, cIF2, cLepA, cTypA, eEF2, EFL, EFL, eGTPBP, eIF2g, eIF5B, eRF3, eSelB, Hbs1, mEFG1, mEFTu, mIF2, mLepA, mTypA, Ria1, Snu114
Ostreococcus_tauri	70448	Eukaryota	Chlorophyta	Mamiellophyceae	Mamiellales	no info	Ostreococcus	20	cEFG, cIF2, cLepA, cTypA, eEF2, EFL, EFL, eGTPBP, eIF2g, eIF5B, eRF3, Hbs1, mEFG1, mEFTu, mIF2, mLepA, mTypA, Ria1, SelB, Snu114
Micromonas_sp	543311	Eukaryota	Chlorophyta	Prasinophyceae	Mamiellales	Mamiellaceae	Micromonas	21	cEFG, cIF2, cLepA, cTypA, eEF2, EFL, EFL, eGTPBP, eIF2g, eIF5B, eRF3, eSelB, Hbs1, mEFG1, mEFTu, mIF2, mLepA, mTypA, oRF3, Ria1, Snu114
Chlorella_variabilis	554065	Eukaryota	Chlorophyta	Trebouxiophyceae	Chlorellales	Chlorellaceae	Chlorella	22	cEFG, cIF2, cLepA, cTypA, eEF2, EFL, EFL, eGTPBP, eGTPBP, eIF2g, eIF5B, eRF3, eSelB, Hbs1, mEFG1, mEFTu, mIF2, mLepA, mLepA, mTypA, Ria1, Snu114
Coccomyxa_C169	574566	Eukaryota	Chlorophyta	Trebouxiophyceae	no info	Coccomyxaceae	Coccomyxa	21	cEFG, cIF2, cLepA, cTypA, eEF1A, eEF2, eGTPBP, eGTPBP, eIF2g, eIF5B, eRF3, eSelB, Hbs1, mEFG1, mEFTu, mEFTu, mIF2, mLepA, mTypA, Ria1, Snu114
Danio_rerio	7955	Eukaryota	Chordata	Actinopterygii	Cypriniformes	Cyprinidae	Danio	27	eEF1A, eEF1A, eEF1A, eEF1A, eEF1A, eEF1A, eEF2, eEF2, eEF2, eEF2, eGTPBP1, eGTPBP1, eGTPBP2, eGTPBP2, eIF2g, eIF5B, eRF3-2, eRF3-2, eSelB, Hbs1, mEFG1, mEFG2, mEFTu, mIF2, mLepA, Ria1, Snu114
Gallus_gallus	9031	Eukaryota	Chordata	Aves	Galliformes	Phasianidae	Gallus	18	eEF1A, eEF1A, eEF2, eGTPBP1, eGTPBP1, eGTPBP2, eIF2g, eIF5B, eRF3-2, Hbs1, mEFG1, mEFG2, mEFTu, mIF2, mLepA, Ria1, Ria1, Snu114
Canis_familiaris	9615	Eukaryota	Chordata	Mammalia	Carnivora	Canidae	Canis	33	eEF2, eEF2, eEF2, eEF2, eEF2, eGTPBP1, eGTPBP1, eGTPBP2, eGTPBP2, eIF2g, eIF5B, eIF5B, eIF5B, eIF5B, eRF3-2, eRF3-2, eRF3-2, eRF3-2, eRF3-2, eSelB, Hbs1, Hbs1, Hbs1, Hbs1, mEFG1, mEFG2, mEFTu, mIF2, mLepA, Ria1, Ria1, Ria1, Snu114
Ailuropoda_melanoleuca	9646	Eukaryota	Chordata	Mammalia	Carnivora	Ursidae	Ailuropoda	26	eEF1A, eEF1A, eEF1A, eEF1A, eEF1A, eEF1A, eEF1A, eEF1A, eEF1A, eEF2, eGTPBP1, eGTPBP2, eIF2g, eIF5B, eRF3-2, eRF3-2, eSelB, Hbs1, mEFG1, mEFG2, mEFTu, mIF2, mLepA, Ria1, Ria1, Snu114
Monodelphis_domestica	13616	Eukaryota	Chordata	Mammalia	Didelphimorphia	Didelphidae	Monodelphis	24	aEF1A, aEF1A, aEF1A, eEF1A, eEF1A, eEF1A, eEF1A, eEF2, eEF2, eEF2, eGTPBP1, eIF2g, eIF5B, eRF3-2, eSelB, mEFG1, mEFG2, mEFTu, mIF2, mLepA, Ria1, Ria1, Snu114, Snu114
Oryctolagus_cuniculus	9986	Eukaryota	Chordata	Mammalia	Lagomorpha	Leporidae	Oryctolagus	20	eEF1A, eEF1A, eEF1A, eEF1A, eEF1A, eGTPBP2, eIF2g, eIF5B, eRF3-2, eRF3-2, eSelB, Hbs1, mEFG1, mEFG2, mEFTu, mIF2, mLepA, Ria1, Ria1, Snu114
Ornithorhynchus_anatinus	9258	Eukaryota	Chordata	Mammalia	Monotremata	Ornithorhynchidae	Ornithorhynchus	22	eEF1A, eEF1A, eEF1A, eEF1A, eEF2, eGTPBP1, eIF2g, eIF2g, eIF5B, eRF3-2, eRF3-2, eSelB, Hbs1, mEFG1, mEFG1, mEFG2, mEFTu, mIF2, mLepA, Ria1, Snu114, Snu114
Bos_taurus	9913	Eukaryota	Chordata	Mammalia	no info	Bovidae	Bos	35*	CysN, eEF1A, eEF1A, eEF1A, eEF1A, eEF1A, eEF1A, eEF1A, eEF1A, eEF1A, eEF1A, eEF1A, eEF1A, eEF1A, eEF1A, eEF2, eGTPBP1, eGTPBP2, eIF2g, eIF2g, eRF3-2, eRF3-2, eRF3-2, eSelB, Hbs1, mEFG1, mEFG1, mEFG2, mEFTu, mIF2, mLepA, Ria1, Ria1, Ria1, Snu114
Equus_caballus	9796	Eukaryota	Chordata	Mammalia	Perissodactyla	Equidae	Equus	22	eEF1A, eEF1A, eEF1A, eEF1A, eEF1A, eEF1A, eEF2, eGTPBP1, eGTPBP2, eIF2g, eIF5B, eRF3-2, eRF3-2, eSelB, Hbs1, mEFG1, mEFG2, mEFTu, mIF2, mLepA, Ria1, Snu114
Callithrix_jacchus	9483	Eukaryota	Chordata	Mammalia	Primates	Cebidae	Callithrix	50	aEF1A, eEF1A, eEF1A, eEF1A, eEF1A, eEF1A, eEF1A, eEF1A, eEF1A, eEF1A, eEF1A, eEF1A, eEF1A, eEF1A, eEF1A, eEF1A, eEF1A, eEF1A, eEF1A, eEF1A, eEF1A, eEF1A, eEF1A, eEF1A, eEF2, eGTPBP1, eGTPBP2, eIF2g, eIF2g, eIF5B, eIF5B, eRF3-2, eRF3-2, eRF3-2, eRF3-2, eSelB, Hbs1, Hbs1, mEFG1, mEFG2, mEFTu, mIF2, mLepA, Ria1, Ria1, Snu114, Snu114, Snu114, Snu114, Snu114
Macaca_mulatta	9544	Eukaryota	Chordata	Mammalia	Primates	Cercopithecidae	Macaca	41	eEF1A, eEF1A, eEF1A, eEF1A, eEF1A, eEF1A, eEF1A, eEF1A, eEF1A, eEF1A, eEF1A, eEF1A, eEF1A, eEF1A, eEF1A, eEF1A, eEF1A, eEF1A, eEF2, eGTPBP1, eGTPBP2, eIF2g, eIF2g, eIF2g, eIF5B, eIF5B, eRF3-2, eRF3-2, eSelB, Hbs1, Hbs1, mEFG1, mEFG2, mEFG2, mEFG2, mEFTu, mIF2, mLepA, Ria1, Ria1, Snu114
Homo_sapiens	9606	Eukaryota	Chordata	Mammalia	Primates	Hominidae	Homo	32	eEF1A, eEF1A, eEF1A, eEF1A, eEF1A, eEF2, eGTPBP1, eGTPBP2, eIF2g, eIF5B, eRF3-2, eRF3-2, eRF3-2, eRF3-2, eSelB, Hbs1, Hbs1, mEFG1, mEFG2, mEFG2, mEFG2, mEFTu, mIF2, mIF2, mLepA, Ria1, Ria1, Ria1, Ria1, Ria1, Snu114, Snu114
Pan_troglodytes	9598	Eukaryota	Chordata	Mammalia	Primates	Hominidae	Pan	67	apiIF2, eEF1A, eEF1A, eEF1A, eEF1A, eEF1A, eEF1A, eEF1A, eEF1A, eEF1A, eEF1A, eEF2, eEF2, eGTPBP2, eIF2g, eIF2g, eIF2g, eIF5B, eIF5B, eIF5B, eIF5B, eIF5B, eIF5B, eIF5B, eRF3-2, eRF3-2, eRF3-2, eRF3-2, gcEFG2, Hbs1, Hbs1, Hbs1, Hbs1, IF2, mEFG1, mEFG1, mEFG1, mEFG1, mEFG1, mEFG2, mEFG2, mEFG2, mEFG2, mEFG2, mEFG2, mEFTu, mEFTu, mEFTu, mIF2, mIF2, mIF2, mIF2, mIF2, mIF2, mLepA, Ria1, Ria1, Ria1, Sn…
Mus_musculus	10090	Eukaryota	Chordata	Mammalia	Rodentia	Muridae	Mus	28	eEF1A, eEF1A, eEF2, eGTPBP1, eGTPBP2, eGTPBP2, eIF2g, eIF2g, eIF2g, eIF2g, eIF5B, eRF3-2, eRF3-2, eRF3-2, eSelB, Hbs1, Hbs1, mEFG1, mEFG2, mEFG2, mEFTu, mEFTu, mIF2, mLepA, Ria1, Ria1, Snu114, Snu114
Branchiostoma_floridae	7739	Eukaryota	Chordata	no info	no info	Branchiostomidae	Branchiostoma	30	aEF1A, aEF2, eEF1A, eEF1A, eEF1A, eEF1A, eEF1A, eEF1A, eEF1A, eEF2, EF-Tu, EF-Tu, EF-Tu, EF-Tu, eGTPBP1, eGTPBP2, eIF2g, eIF5B, eRF3, eSelB, Hbs1, mEFG1, mEFG2, mEFTu, mEFTu, mIF2, mLepA, Ria1, Snu114, Snu114
Anolis_carolinensis	28377	Eukaryota	Chordata	no info	Squamata	Iguanidae	Anolis	19	eEF1A, eEF1A, eEF2, eGTPBP1, eGTPBP2, eIF2g, eIF5B, eRF3-2, eSelB, Hbs1, mEFG1, mEFG2, mEFTu, mIF2, mLepA, Ria1, Ria1, Snu114, Snu114
Batrachochytrium_dendrobatidis	109871	Eukaryota	Chytridiomycota	Chytridiomycetes	Chytridiales	no info	Batrachochytrium	16	eEF1A, eEF2, eGTPBP1, eGTPBP2, eIF2g, eIF5B, eRF3, Hbs1, mEFG1, mEFG2, mEFTu, mIF2, mLepA, mTypA, Ria1, Snu114
Nematostella_vectensis	45351	Eukaryota	Cnidaria	Anthozoa	Actiniaria	Edwardsiidae	Nematostella	31	CysN, CysN, eEF1A, eEF2, eEF2, eEF2, eEF2, eEF2, EFG, eGTPBP1, eGTPBP1, eGTPBP2, eGTPBP2, eIF2g, eIF5B, eIF5B, eRF3-2, eRF3, eRF3, eSelB, Hbs1, IF2, LepA, mEFG1, mEFTu, mIF2, mLepA, RF3, Ria1, Snu114, Snu114
Hydra_magnipapillata	6085	Eukaryota	Cnidaria	Hydrozoa	Hydroida	Hydridae	Hydra	27	aGTPBP, eEF1A, eEF2, EF-Tu, eGTPBP1, eGTPBP1, eGTPBP1, eGTPBP2, eIF2g, eIF5B, eIF5B, eRF3, eSelB, Hbs1, IF2, LepA, mEFG1, mEFG1, mEFTu, mIF2, mLepA, mLepA, RF3, Ria1, Snu114, Snu114, Snu114
Strongylocentrotus_purpuratus	7668	Eukaryota	Echinodermata	Echinoidea	Echinoida	Strongylocentrotidae	Strongylocentrotus	61	aIF5B, aIF5B, eEF1A, eEF1A, eEF1A, eEF1A, eEF1A, eEF2, eEF2, eEF2, eEF2, eEF2, eGTPBP1, eGTPBP1, eGTPBP1, eGTPBP1, eGTPBP2, eGTPBP2, eIF2g, eIF2g, eIF5B, eIF5B, eIF5B, eIF5B, eIF5B, eIF5B, eRF3-2, eRF3-2, eRF3, eRF3, eSelB, eSelB, eSelB, eSelB, mEFG1, mEFG1, mEFG2, mEFG2, mEFG2, mEFG2, mEFTu, mEFTu, mEFTu, mIF2, mIF2, mIF2, mIF2, mLepA, mLepA, Ria1, Ria1, Ria1, Ria1, Ria1, Snu114, Snu114, Snu114,…
Emiliania_huxleyi	2903	Eukaryota	Haptophyta	no info	Isochrysidales	Noelaerhabdaceae	Emiliania	35	cLepA, cLepA, cTypA, eEF2, eEF2, EFL, EFL, eGTPBP, eGTPBP, eGTPBP2, eIF2g, eIF2g, eIF2g, eIF5B, eRF3, eRF3, eSelB, Hbs1, Hbs1, hIF2, hIF2, mEFG1, mEFG1, mEFG2, mEFG2, mEFG2, mEFTu, mIF2, mIF2, mLepA, oRF3, RF3, Ria1, Ria1, Snu114
Saccoglossus_kowalevskii	10224	Eukaryota	Hemichordata	Enteropneusta	no info	Harrimaniidae	Saccoglossus	15	eEF1A, eEF2, eGTPBP1, eGTPBP2, eIF2g, eIF5B, eRF3, eSelB, Hbs1, mEFG1, mEFG2, mEFTu, mIF2, mLepA, Snu114
Encephalitozoon_cuniculi_uid155	6035	Eukaryota	Microsporidia	no info	no info	Unikaryonidae	Encephalitozoon	6	eEF1A, eEF2, eIF2g, eIF5B, eRF3, Ria1
Encephalitozoon_intestinalis_ATCC_50506_uid51607	876142	Eukaryota	Microsporidia	no info	no info	Unikaryonidae	Encephalitozoon	6	eEF1A, eEF2, eIF2g, eIF5B, eRF3, Ria1
Lottia_gigantea	225164	Eukaryota	Mollusca	Gastropoda	no info	Lottiidae	Lottia	21	eEF1A, eEF2, eEF2, eEF2, eGTPBP1, eGTPBP2, eIF2g, eIF5B, eIF5B, eRF3, eSelB, Hbs1, mEFG1, mEFTu, mEFTu2, mIF2, mIF2, mLepA, Ria1, Snu114, Snu114
Caenorhabditis_briggsae	6238	Eukaryota	Nematoda	Chromadorea	Rhabditida	Rhabditidae	Caenorhabditis	22	eEF1A, eEF1A, eEF1A, eEF2, eEF2, eGTPBP1, eGTPBP1, eGTPBP2, eIF2g, eIF5B, eRF3, eSelB, Hbs1, mEFG1, mEFG2, mEFTu, mEFTu, mEFTu2, mIF2, mLepA, Ria1, Snu114
Caenorhabditis_elegans	6239	Eukaryota	Nematoda	Chromadorea	Rhabditida	Rhabditidae	Caenorhabditis	24	eEF1A, eEF1A, eEF1A, eEF1A, eEF1A, eEF2, eGTPBP1, eGTPBP2, eIF2g, eIF5B, eRF3, eSelB, eSelB, Hbs1, Hbs1, mEFG1, mEFG2, mEFTu, mEFTu2, mIF2, mLepA, Ria1, Ria1, Snu114
Cyanidioschyzon_merolae	45157	Eukaryota	no info	Bangiophyceae	Cyanidiales	Cyanidiaceae	Cyanidioschyzon	20	cEFG, cEFTu, cLepA, cTypA, eEF1A, eEF2, eGTPBP, eIF2g, eIF5B, eRF3, eRF3, eSelB, Hbs1, IF2, mEFG1, mEFG2, mEFTu, mIF2, Ria1, Snu114
Guillardia_theta	55529	Eukaryota	no info	Cryptophyta	Pyrenomonadales	Geminigeraceae	Guillardia	24	cEFG, cLepA, eEF1A, eEF2, EFL, eGTPBP, eIF2g, eIF5B, eIF5B, eIF5B, eRF3, eRF3, eSelB, Hbs1, mEFG1, mEFG2, mEFTu, mIF2, mLepA, mTypA, mTypA, oRF3, Ria1, Snu114
Naegleria_gruberi	5762	Eukaryota	no info	Heterolobosea	Schizopyrenida	Vahlkampfiidae	Naegleria	37	aEF1A, eEF1A, eEF1A, eEF1A, eEF1A, eEF1A, eEF1A, eEF1A, eEF1A, eEF1A, eEF1A, eEF1A, eEF1A, eEF2, eEF2, eEF2, eEF2, eEF2, eEF2, eEF2, eEF2, eEF2, eGTPBP, eIF2g, eIF5B, eRF3, eSelB, Hbs1, mEFG1, mEFG2, mEFTu, mIF2, mLepA, mTypA, Ria1, Snu114, Snu114
Capsaspora_owczarzaki	192875	Eukaryota	no info	Ichthyosporea	no info	no info	Capsaspora	19	eEF1A, eEF1A, eEF2, eEF2, eGTPBP1, eGTPBP1, eIF2g, eIF5B, eRF3, eSelB, Hbs1, mEFG1, mEFG2, mEFTu, mIF2, mLepA, mTypA, Ria1, Snu114
Monosiga_brevicollis	81824	Eukaryota	no info	no info	Choanoflagellida	Codonosigidae	Monosgia	17	eEF2, eEF2, EFL, eGTPBP1, eGTPBP2, eIF2g, eIF5B, eRF3, eSelB, Hbs1, mEFG1, mEFG2, mEFTu, mIF2, mLepA, Ria1, Snu114
Salpingoeca_sp	86017	Eukaryota	no info	no info	Choanoflagellida	Salpingoecidae	no info	18	eEF2, eEF2, EFL, eGTPBP1, eGTPBP2, eIF2g, eIF5B, eRF3, eSelB, Hbs1, mEFG1, mEFG2, mEFTu, mIF2, mIF2, mLepA, Ria1, Snu114
Dictyostelium_discoideum	44689	Eukaryota	no info	no info	Dictyosteliida	no info	Dictyostelium	19	eEF1A, eEF1A, eEF2, eEF2, eEF2, eGTPBP, eIF2g, eIF5B, eRF3, eSelB, Hbs1, mEFG1, mEFG2, mEFTu, mIF2, mLepA, mTypA, Ria1, Snu114
Dictyostelium_purpureum	5786	Eukaryota	no info	no info	Dictyosteliida	no info	Dictyostelium	18	eEF1A, eEF2, eEF2, eEF2, EFGII, eGTPBP, eIF2g, eIF5B, eRF3, eSelB, Hbs1, mEFG2, mEFTu, mIF2, mLepA, mTypA, Ria1, Snu114
Leishmania_braziliensis	5660	Eukaryota	no info	no info	Kinetoplastida	Trypanosomatidae	Leishmania	21	eEF1A, eEF2, eEF2, eEF2, eGTPBP, eGTPBP, eIF2g, eIF2g, eIF5B, eRF3, eSelB, exTypA, Hbs1, mEFG1, mEFG2, mEFTu, mIF2-2, mIF2, mLepA, Ria1, Snu114
Leishmania_infantum	5671	Eukaryota	no info	no info	Kinetoplastida	Trypanosomatidae	Leishmania	21	eEF1A, eEF1A, eEF2, eEF2, eGTPBP, eGTPBP, eIF2g, eIF2g, eIF2g, eIF5B, eRF3, eSelB, exTypA, Hbs1, mEFG1, mEFG2, mIF2-2, mIF2, mLepA, Ria1, Snu114
Leishmania_major	5664	Eukaryota	no info	no info	Kinetoplastida	Trypanosomatidae	Leishmania	26	eEF1A, eEF1A, eEF1A, eEF1A, eEF1A, eEF1A, eEF1A, eEF2, eEF2, eGTPBP, eGTPBP, eIF2g, eIF2g, eIF5B, eRF3, eSelB, exTypA, Hbs1, mEFG1, mEFG2, mEFTu, mIF2-2, mIF2, mLepA, Ria1, Snu114
Trypanosoma_brucei	5691	Eukaryota	no info	no info	Kinetoplastida	Trypanosomatidae	Trypanosoma	21	eEF1A, eEF1A, eEF1A, eEF2, eEF2, eGTPBP, eGTPBP, eIF2g, eIF5B, eRF3, eSelB, exTypA, Hbs1, mEFG1, mEFG2, mEFTu, mIF2-2, mIF2, mLepA, Ria1, Snu114
Giardia_lamblia	5741	Eukaryota	no info	no info	no info	Hexamitidae	Giardia	8	eEF1A, eEF1A, eEF2, eIF2g, eIF5B, eRF3, Hbs1, Ria1
Bigelowiella_natans	227086	Eukaryota	no info	no info	no info	no info	Bigelowiella	30	aIF2g, cEFG, cLepA, eEF1A, eEF2, eEF2, eEF2, EFL, EFL, EFL, eGTPBP, eGTPBP, eIF2g, eIF5B, eIF5B, eRF3, eRF3, eSelB, Hbs1, IF2, mEFG1, mEFG2, mEFTu, mIF2, mIF2, mLepA, mTypA, oRF3, Ria1, TypA
Entamoeba_histolytica	5759	Eukaryota	no info	no info	no info	no info	Entamoeba	13	eEF1A, eEF1A, eEF1A, eEF2, eEF2, eEF2, eIF2g, eIF5B, eRF3, Hbs1, Ria1, Snu114, Snu114
Perkinsus_marinus	31276	Eukaryota	no info	no info	Perkinsida	Perkinsidae	Perkinsus	70	eEF2, eEF2, eEF2, eEF2, eEF2, eEF2, EFL, EFL, EFL, EFL, EFL, EFL, EFL, EFL, EFL, EFL, EFL, EFL, EFL, EFL, EFL, EFL, EFL, EFL, EFL, EFL, EFL, eIF2g, eIF2g, eIF2g, eIF2g, eIF2g, eIF5B, eIF5B, eIF5B, eIF5B, eIF5B, eIF5B, eIF5B, eRF3, eRF3, eRF3, eRF3, eSelB, Hbs1, mEFG1, mEFG1, mEFG2, mEFG2, mEFG2, mEFG2, mEFTu, mEFTu, mEFTu, mEFTu, mIF2-2, mIF2-2, mIF2, mIF2, mLepA, mLepA, mLepA, mTypA, mTypA, Ria1…
Phytophthora_ramorum	164328	Eukaryota	no info	no info	Peronosporales	no info	Phytophthora	19	eEF1A, eEF1A, eEF2, EF-Tu, eGTPBP, eGTPBP, eIF2g, eIF5B, eRF3, eSelB, Hbs1, mEFG1, mEFG2, mIF2, mIF2, mLepA, mTypA, Ria1, Snu114
Trichomonas_vaginalis	5722	Eukaryota	no info	no info	Trichomonadida	Trichomonadidae	Trichomonas	14	eEF1A, eEF1A, eEF1A, eEF1A, eEF1A, eEF1A, eEF2, eEF2, eIF2g, eIF5B, eRF3, Hbs1, Ria1, Snu114
Tetrahymena_thermophila	5911	Eukaryota	no info	Oligohymenophorea	Hymenostomatida	Tetrahymenidae	Tetrahymena	28	eEF1A, eEF1A, eEF1A, eEF1A, eEF1A, eEF2, eEF2, eEF2, eEF2, eEF2, eEF2, eEF2, eGTPBP, eIF2g, eIF5B, eIF5B, eRF3-2, eRF3, eSelB, Hbs1, mEFG1, mEFG2, mEFTu, mIF2, mLepA, mTypA, Ria1, Snu114
Paramecium_tetraurelia	5888	Eukaryota	no info	Oligohymenophorea	Peniculida	Parameciidae	Paramecium	59	eEF1A, eEF1A, eEF1A, eEF1A, eEF1A, eEF1A, eEF1A, eEF2, eEF2, eEF2, eEF2, eEF2, eEF2, eEF2, eEF2, eEF2, eEF2, eEF2, eEF2, eEF2, eEF2, eEF2, eEF2, eEF2, eEF2, eEF2, eEF2, eEF2, eGTPBP, eGTPBP, eGTPBP, eGTPBP, eGTPBP, eGTPBP, eGTPBP, eGTPBP, eIF2g, eIF2g, eIF5B, eIF5B, eIF5B, eRF3, eSelB, eSelB, Hbs1, mEFG1, mEFG1, mEFG2, mEFTu, mEFTu, mIF2, mLepA, mLepA, mLepA, mTypA, mTypA, Ria1, Snu114, Snu114
Aureococcus_anophagefferens	44056	Eukaryota	no info	Pelagophyceae	no info	no info	Aureococcus	22	cEFG, cTypA, eEF1A, eEF1A, eEF2, eGTPBP, eGTPBP, eIF2g, eIF5B, eRF3, eSelB, hIF2, mEFG1, mEFG2, mEFTu, mIF2, mIF2, mLepA, mLepA, oRF3, Ria1, Snu114
Ectocarpus_siliculosus	2880	Eukaryota	Phaeophyceae	no info	Ectocarpales	Ectocarpaceae	Ectocarpus	24	cEFG, cLepA, cTypA, eEF1A, eEF1A, eEF2, eGTPBP, eGTPBP, eIF2g, eIF5B, eRF3, eSelB, Hbs1, hIF2, mEFG1, mEFG2, mEFTu, mIF2, mIF2, mLepA, mTypA, oRF3, Ria1, Snu114
Selaginella_moellendorffii	88036	Eukaryota	Streptophyta	Isoetopsida	Selaginellales	Selaginellaceae	Selaginella	46	cEFG, cEFG, cEFTu, cEFTu, cIF2, cIF2, cIF2, cLepA, cLepA, cLepA, cLepA, cTypA, cTypA, eEF1A, eEF1A, eEF1A, eEF1A, eEF2, eEF2, eEF2, eEF2, eIF2g, eIF2g, eIF5B, eIF5B, eRF3, eRF3, Hbs1, Hbs1, mEFG1, mEFG1, mEFTu, mIF2, mIF2, mLepA, mLepA, mTypA, mTypA, oRF3, oRF3, Ria1, Ria1, Ria1, Ria1, Snu114, Snu114
Oryza_sativa	4530	Eukaryota	Streptophyta	Liliopsida	Poales	Poaceae	Oryza	30	cEFG, cEFTu, cIF2, cLepA, cTypA, eEF1A, eEF1A, eEF1A, eEF1A, eEF2, eEF2, eEF2, eEF2, eIF2g, eIF2g, eIF5B, eIF5B, eRF3, eRF3, Hbs1, Hbs1, Hbs1, mEFG1, mEFTu, mIF2, mLepA, mTypA, Ria1, Ria1, Snu114
Arabidopsis_thaliana	3702	Eukaryota	Streptophyta	no info	Brassicales	Brassicaceae	Arabidopsis	41	cEFG, cEFTu, cIF2, cLepA, cTypA, cTypA, eEF1A, eEF1A, eEF1A, eEF1A, eEF1A, eEF1A, eEF1A, eEF1A, eEF1A, eEF2, eEF2, eIF2g, eIF2g, eIF2g, eIF2g, eIF5B, eIF5B, eIF5B, eIF5B, eIF5B, eIF5B, eRF3, eRF3, Hbs1, mEFG1, mEFG1, mEFTu, mIF2, mLepA, mTypA, mTypA, Ria1, Snu114, Snu114, Snu114
Vitis_vinifera	29760	Eukaryota	Streptophyta	no info	Vitales	Vitaceae	Vitis	24	cEFG, cEFTu, cEFTu, cLepA, cTypA, cTypA, eEF1A, eEF1A, eEF1A, eEF1A, eEF2, eIF2g, eIF2g, eIF5B, eRF3, Hbs1, mEFG1, mEFTu, mIF2, mLepA, mTypA, Ria1, Ria1, Snu114
*eIF5B present in most recent version of Bos genome
#apiEFTu encoded on the apicoplast genome
