# Supplementary material for: The evolutionary and functional diversity of classical and lesser-known cytoplasmic and organellar translational GTPases across the tree of life
Source: BMC Genomics. 2015 Feb 14;16(1):78. doi: 10.1186/s12864-015-1289-7 (PMC4342817; doi:10.1186/s12864-015-1289-7)
Supplement: Additional file 3: — Table of synonyms for trGTPase subfamilies. As there are inconsistencies in naming of trGTPases in the literature, this table shows the alternative names by which some trGTPase subfamilies are known. [file 12864_2015_1289_MOESM3_ESM.xlsx]

## Sheet: Sheet1
trGTPase name used here	Alternate names
aEF2	EF2, EF-2, aEF-2
eEF2	EF2, EF-2, eEF-2
EF-G	EFG
spdEFG1	EF-G1
spdEFG2/lEFG2	EF-G2
gcEFG2
EFGII	EF-G2
Tet	Tet(M), Tet(O), Tet(S), Tet(W), Tet(32), Tet(36), Tet(Q), Tet(T), Otr(A), TetB(P)
RF3	RF-3
oRF3
TypA	BipA
mTypA	MBipA
exTypA
cTypA	SsTypA1
mEFG1	mtEFG1, EF-G1mt
mEFG2	mtEFG2, EF-G2mt
cEFG/apiEFG	cpEF-G
LepA	EF4
mLepA	Guf1, LEPA
cLepA/apiLepA
Ria1	EFL1, YNL163c, Ria1p
Snu114	Snu114p, U5-116kD
aEF1A	EF1, EF-1, EF-1alpha, Tuf
eEF1A	EF1, EF-1, EF-1alpha, EE1A1
EF-Tu	TufA, TufB, EFTu
actEFTu2
mEFTu1	EF-Tu1, mt-EFTu, TUFM, EF-TuMT
mEFTu2	EF-Tu2
cEF-Tu/apiEFTu	cpEF-Tu
EFL
Hbs1	Hbs1p
Ski7	Ski7p
eRF3
eRF3-2
CysN
SelB
eSelB	EFSec
aSelB
aSelBL	EF-Pyl
aIF2g	aIF2-gamma, IF2γ
eIF2g	eIF2-gamma, IF2γ
aGTPBP	GTPBP1, GP1
eGTPBP/eGTPBP1	GP1
eGTPBP2	GP2
IF2	IF5B
aIF5B	IF5B
eIF5B
mIF2	IF-2mt
mIF2-2
hIF2
cIF2/apiIF2	IF2cp
