# Supplementary material for: The evolutionary and functional diversity of classical and lesser-known cytoplasmic and organellar translational GTPases across the tree of life
Source: BMC Genomics. 2015 Feb 14;16(1):78. doi: 10.1186/s12864-015-1289-7 (PMC4342817; doi:10.1186/s12864-015-1289-7)
Supplement: Additional file 7: — Table of subcellular targeting predictions. The TargetP output is shown, with key below. [file 12864_2015_1289_MOESM7_ESM.xlsx]

## Sheet: parsed_transit_peptide_into.txt
subfamily	Sequence ID	prediction (plant)	RC (plant)	prediction (non-plant)	RC (non-plant)
cEFTu	gi|15237059|ref|NP_193769.1|_Arabidopsis_thaliana	C	1	M	5
cEFTu	gi|41179007|ref|NP_958362.1|_Chlamydomonas_reinhardtii	_	4	_	4
cEFTu	gnl|CMER|CMV191C_Cyanidioschyzon_merolae	_	4	_	4
cEFTu	gi|115447071|ref|NP_001047315.1|_Oryza_sativa	_	3	_	2
cEFTu	gi|302820562|ref|XP_002991948.1|_Selaginella_moellendorffii	_	2	_	2
cEFTu	gi|302796424|ref|XP_002979974.1|_Selaginella_moellendorffii	_	2	_	2
cEFTu	gi|225452282|ref|XP_002271032.1|_Vitis_vinifera	C	1	M	4
cEFTu	gi|225456880|ref|XP_002277301.1|_Vitis_vinifera	C	1	_	5
cLepA	gi|22326669|ref|NP_196482.2|_Arabidopsis_thaliana	C	1	M	5
cLepA	jgi|Bigna1|38303|e_gw1.25.9.1_Bigelowiella_natans	C	5	M	4
cLepA	gi|159491146|ref|XP_001703534.1|_Chlamydomonas_reinhardtii	_	3	_	2
cLepA	gi|307103046|gb|EFN51311.1|_Chlorella_variabilis	_	2	_	3
cLepA	jgi|Coc_C169_1|35985|fgenesh1_pm.5_#_84_Coccomyxa_C169	M	2	M	2
cLepA	gnl|CMER|CMD021C_Cyanidioschyzon_merolae	_	5	_	4
cLepA	gi|298712174|emb|CBJ33047.1|_Ectocarpus_siliculosus	M	5	S	5
cLepA	jgi|Emihu1|428168|estExtDG_Genewise1Plus.C_700015_Emiliania_huxleyi	S	4	S	2
cLepA	jgi|Emihu1|428578|estExtDG_Genewise1Plus.C_930018_Emiliania_huxleyi	S	4	S	2
cLepA	jgi|Fracy1|181961|e_gw1.3.316.1_Fragilariopsis_cylindrus	S	2	S	1
cLepA	jgi|Guith1|165300|estExt_fgenesh2_pg.C_880017_Guillardia_theta	C	3	S	3
cLepA	jgi|MicpuN3|60558|EuGene.0800010126_Micromonas_sp	M	5	M	2
cLepA	gi|115444345|ref|NP_001045952.1|_Oryza_sativa	C	3	M	2
cLepA	jgi|Ost9901_3|15891|fgenesh1_pg.C_Chr_6000278_Ostreococcus_lucimarinus	M	5	M	4
cLepA	jgi|OstRCC809_2|92257|EuGene.0600010382_Ostreococcus_sp	C	3	M	1
cLepA	jgi|Ostta4|1415|gw1.06.00.103.1_Ostreococcus_tauri	_	2	_	1
cLepA	gi|219125963|ref|XP_002183238.1|_Phaeodactylum_tricornutum	M	2	S	3
cLepA	gi|302765747|ref|XP_002966294.1|_Selaginella_moellendorffii	C	1	M	5
cLepA	gi|302793021|ref|XP_002978276.1|_Selaginella_moellendorffii	C	1	M	5
cLepA	gi|302826245|ref|XP_002994635.1|_Selaginella_moellendorffii	_	2	_	1
cLepA	gi|302793019|ref|XP_002978275.1|_Selaginella_moellendorffii	_	1	_	1
cLepA	gi|223997558|ref|XP_002288452.1|_Thalassiosira_pseudonana	C	5	S	4
cLepA	gi|225438295|ref|XP_002272359.1|_Vitis_vinifera	C	1	M	5
cLepA	jgi|Volca1|105177|estExt_fgenesh4_pg.C_250010_Volvox_carteri	M	5	_	3
oRF3	jgi|Auran1|37063_Aureococcus_anophagefferens	M	4	M	5
oRF3	jgi|Bigna1|58386|fgenesh1_pm.83_#_3_Bigelowiella_natans	_	3	_	2
oRF3	gi|159488226|ref|XP_001702118.1|_Chlamydomonas_reinhardtii	_	4	_	2
oRF3	gi|299470098|emb|CBN78127.1|_Ectocarpus_siliculosus	M	4	M	3
oRF3	jgi|Emihu1|61223|e_gw1.3.144.1_Emiliania_huxleyi	_	2	_	2
oRF3	jgi|Fracy1|226600|fgenesh2_pm.8_#_190_Fragilariopsis_cylindrus	C	5	_	3
oRF3	jgi|Guith1|87200|estExt_Genewise1Plus.C_370006_Guillardia_theta	_	3	_	2
oRF3	jgi|MicpuN3|107067|estExt_fgenesh2_pm.C_Chr_090044_Micromonas_sp	_	2	_	1
oRF3	gi|219120157|ref|XP_002180823.1|_Phaeodactylum_tricornutum	M	4	M	2
oRF3	gi|302759773|ref|XP_002963309.1|_Selaginella_moellendorffii	M	4	M	3
oRF3	gi|302785662|ref|XP_002974602.1|_Selaginella_moellendorffii	M	4	M	3
oRF3	gi|224011745|ref|XP_002295647.1|_Thalassiosira_pseudonana	S	5	S	3
oRF3	jgi|Volca1|106108|estExt_fgenesh4_pg.C_380054_Volvox_carteri	M	5	M	4
mEFTu	gi|193665787|ref|XP_001948492.1|_Acyrthosiphon_pisum	M	5	_	4
mEFTu	gi|301783981|ref|XP_002927371.1|_Ailuropoda_melanoleuca	M	4	_	4
mEFTu	gi|327281099|ref|XP_003225287.1|_Anolis_carolinensis	M	1	M	2
mEFTu	gi|66518853|ref|XP_391880.2|_Apis_mellifera	_	5	_	4
mEFTu	gi|15236220|ref|NP_192202.1|_Arabidopsis_thaliana	C	5	M	2
mEFTu	gi|70995660|ref|XP_752585.1|_Aspergillus_fumigatus_uid14003	M	4	M	1
mEFTu	gi|67517809|ref|XP_658688.1|_Aspergillus_nidulans_FGSC_A4_uid13961	M	2	M	2
mEFTu	gi|145239837|ref|XP_001392565.1|_Aspergillus_niger_CBS_513_88_uid19263	M	2	M	1
mEFTu	gi|317142056|ref|XP_001818862.2|_Aspergillus_oryzae_RIB40_uid28175	M	3	M	1
mEFTu	jgi|Auran1|60042_Aureococcus_anophagefferens	_	2	_	2
mEFTu	gi|156087757|ref|XP_001611285.1|_Babesia_bovis	S	5	S	4
mEFTu	jgi|Batde5|33786|estExt_fgenesh1_pm.C_160040_Batrachochytrium_dendrobatidis	_	5	_	5
mEFTu	jgi|Bigna1|38594|e_gw1.26.45.1_Bigelowiella_natans	M	2	M	2
mEFTu	gi|27806367|ref|NP_776632.1|_Bos_taurus	M	2	M	5
mEFTu	gi|260833628|ref|XP_002611814.1|_Branchiostoma_floridae	_	2	_	3
mEFTu	gi|261289715|ref|XP_002604834.1|_Branchiostoma_floridae	S	4	S	2
mEFTu	gi|268571085|ref|XP_002640929.1|_Caenorhabditis_briggsae	M	5	M	4
mEFTu	gi|268571089|ref|XP_002640930.1|_Caenorhabditis_briggsae	M	5	_	3
mEFTu	gi|17556456|ref|NP_497623.1|_Caenorhabditis_elegans	M	5	M	5
mEFTu	gi|296219856|ref|XP_002756061.1|_Callithrix_jacchus	M	4	M	2
mEFTu	gi|241948017|ref|XP_002416731.1|_Candida_dubliniensis_CD36_uid38659	M	1	M	2
mEFTu	gi|50288693|ref|XP_446776.1|_Candida_glabrata	M	2	M	2
mEFTu	gi|73958590|ref|XP_536924.2|_Canis_familiaris	_	1	_	1
mEFTu	jgi|Capca1|150625|estExt_Genewise1.C_150016_Capitella_sp	M	3	M	2
mEFTu	gi|320166859|gb|EFW43758.1|_Capsaspora_owczarzaki	C	3	M	2
mEFTu	gi|159476490|ref|XP_001696344.1|_Chlamydomonas_reinhardtii	_	3	_	3
mEFTu	gi|307110655|gb|EFN58891.1|_Chlorella_variabilis	_	3	_	3
mEFTu	jgi|Coc_C169_1|31499|estExt_Genewise1Plus.C_210116_Coccomyxa_C169	M	1	M	1
mEFTu	jgi|Coc_C169_1|36392|fgenesh1_pm.7_#_8_Coccomyxa_C169	M	5	M	3
mEFTu	jgi|CocheC5_1|111018|estExt_Genewise1Plus.C_180189_Cochliobolus_heterostrophus	M	1	M	1
mEFTu	gi|321260893|ref|XP_003195166.1|_Cryptococcus_gattii_WM276	M	4	M	1
mEFTu	gi|58269728|ref|XP_572020.1|_Cryptococcus_neoformans_var_JEC21_uid10698	M	5	M	1
mEFTu	gnl|CMER|CMS502C_Cyanidioschyzon_merolae	M	4	M	3
mEFTu	gi|61806580|ref|NP_001013523.1|_Danio_rerio	S	5	M	3
mEFTu	jgi|Dappu1|307019|PASA_GEN_5900027_Daphnia_pulex	_	2	_	1
mEFTu	jgi|Dappu1|37287|gw1.4183.2.1_Daphnia_pulex	_	2	_	2
mEFTu	gi|50420633|ref|XP_458853.1|_Debaryomyces_hansenii_CBS767_uid12410	M	2	M	2
mEFTu	gi|166240247|ref|XP_636148.2|_Dictyostelium_discoideum	M	4	M	4
mEFTu	gi|330806559|ref|XP_003291235.1|_Dictyostelium_purpureum	M	4	M	4
mEFTu	gi|17864358|ref|NP_524752.1|_Drosophila_melanogaster	C	5	M	1
mEFTu	gi|299470498|emb|CBN78489.1|_Ectocarpus_siliculosus	M	3	M	1
mEFTu	jgi|Emihu1|240795|gm1.31600018_Emiliania_huxleyi	M	1	M	1
mEFTu	gi|149725788|ref|XP_001502276.1|_Equus_caballus	M	3	M	4
mEFTu	gi|45184967|ref|NP_982685.1|_Eremothecium_gossypii_uid10623	M	3	M	1
mEFTu	jgi|Fracy1|209242|estExt_Genewise1Plus.C_71203_Fragilariopsis_cylindrus	M	4	M	4
mEFTu	jgi|Fracy1|214803|estExt_Genewise1Plus.C_700034_Fragilariopsis_cylindrus	M	4	M	4
mEFTu	gi|118127631|ref|XP_428440.2|_Gallus_gallus	_	3	_	2
mEFTu	gi|46125609|ref|XP_387358.1|_Gibberella_zeae_PH-1_uid243	M	3	M	1
mEFTu	jgi|Guith1|85736|estExt_Genewise1Plus.C_180098_Guillardia_theta	M	4	M	2
mEFTu	jgi|Helro1|186271_Helobdella_robusta	M	2	M	2
mEFTu	gi|34147630|ref|NP_003312.3|_Homo_sapiens	M	2	M	3
mEFTu	gi|221119168|ref|XP_002159524.1|_Hydra_magnipapillata	M	5	_	5
mEFTu	gi|50302533|ref|XP_451201.1|_Kluyveromyces_lactis_NRRL_Y-1140_uid12377	M	3	M	1
mEFTu	gi|50304951|ref|XP_452433.1|_Kluyveromyces_lactis_NRRL_Y-1140_uid12377	M	3	M	1
mEFTu	jgi|Lacbi1|300718|eu2.Lbscf0001g01670_Laccaria_bicolor	M	2	M	1
mEFTu	gi|255719814|ref|XP_002556187.1|_Lachancea_thermotolerans_CBS_6340_uid39575	M	2	M	1
mEFTu	gi|154335537|ref|XP_001564007.1|_Leishmania_braziliensis	M	4	M	5
mEFTu	gi|157867853|ref|XP_001682480.1|_Leishmania_major	M	5	M	5
mEFTu	jgi|Lotgi1|178160|fgenesh2_pm.C_sca_20000006_Lottia_gigantea	_	2	_	2
mEFTu	gi|109128038|ref|XP_001103519.1|_Macaca_mulatta	M	3	M	2
mEFTu	jgi|MicpuN3|90282|estExt_Genewise2.C_Chr_030609_Micromonas_sp	M	1	M	2
mEFTu	gi|126335621|ref|XP_001369095.1|_Monodelphis_domestica	M	5	M	4
mEFTu	jgi|Monbr1|35764|estExt_fgenesh1_pg.C_30019_Monosiga_brevicollis	M	5	S	1
mEFTu	gi|27370092|ref|NP_766333.1|_Mus_musculus	M	3	M	2
mEFTu	gi|254911131|ref|NP_001157185.1|_Mus_musculus	M	3	M	2
mEFTu	gi|284095148|gb|EFC48780.1|_Naegleria_gruberi	C	5	M	4
mEFTu	gi|156549512|ref|XP_001604878.1|_Nasonia_vitripennis	M	1	M	2
mEFTu	jgi|Nemve1|229673|fgenesh1_pm.scaffold_93000013_Nematostella_vectensis	_	3	_	3
mEFTu	gi|85103402|ref|XP_961513.1|_Neurospora_crassa_uid132	M	4	M	2
mEFTu	gi|149417171|ref|XP_001519351.1|_Ornithorhynchus_anatinus	M	4	_	5
mEFTu	gi|291390870|ref|XP_002711924.1|_Oryctolagus_cuniculus	M	4	M	2
mEFTu	gi|115456623|ref|NP_001051912.1|_Oryza_sativa	M	3	M	2
mEFTu	jgi|Ost9901_3|12576|fgenesh1_pm.C_Chr_5000073_Ostreococcus_lucimarinus	_	5	_	4
mEFTu	jgi|OstRCC809_2|54609|fgenesh1_kg.chr_5_#_68_#_CBPU_CBPX_CBPY_1582_1_Ostreococcus_sp	M	4	_	5
mEFTu	jgi|Ostta4|8471|fgenesh1_pm.C_Chr_05.0001000065_Ostreococcus_tauri	M	5	_	4
mEFTu	gi|114661852|ref|XP_510904.2|_Pan_troglodytes	M	2	M	3
mEFTu	gi|114661854|ref|XP_001142719.1|_Pan_troglodytes	M	2	M	3
mEFTu	gi|114661856|ref|XP_001142642.1|_Pan_troglodytes	M	2	M	3
mEFTu	gi|145551546|ref|XP_001461450.1|_Paramecium_tetraurelia	M	3	M	3
mEFTu	gi|145482751|ref|XP_001427398.1|_Paramecium_tetraurelia	M	3	M	3
mEFTu	gi|255934046|ref|XP_002558304.1|_Penicillium_chrysogenum_Wisconsin_54_1255_uid39879	M	3	M	1
mEFTu	gi|294890523|ref|XP_002773196.1|_Perkinsus_marinus	_	2	_	2
mEFTu	gi|294950612|ref|XP_002786703.1|_Perkinsus_marinus	M	5	M	2
mEFTu	gi|294883573|ref|XP_002770988.1|_Perkinsus_marinus	_	3	_	2
mEFTu	gi|294869188|ref|XP_002765774.1|_Perkinsus_marinus	_	4	_	3
mEFTu	gi|219127281|ref|XP_002183867.1|_Phaeodactylum_tricornutum	M	2	M	1
mEFTu	gi|254571359|ref|XP_002492789.1|_Pichia_pastoris_GS115_uid39439	M	1	M	2
mEFTu	gi|126138486|ref|XP_001385766.1|_Pichia_stipitis_CBS_6054_uid18881	M	1	M	2
mEFTu	gi|124513366|ref|XP_001350039.1|_Plasmodium_falciparum	_	4	_	3
mEFTu	gi|171694185|ref|XP_001912017.1|_Podospora_anserina_DSM_980_uid29799	M	1	M	1
mEFTu	gi|6324761|ref|NP_014830.1|_Saccharomyces_cerevisiae_uid128	M	1	M	1
mEFTu	gi|291223565|ref|XP_002731781.1|_Saccoglossus_kowalevskii	M	4	M	1
mEFTu	gi|326427590|gb|EGD73160.1|_Salpingoeca_sp	M	3	M	1
mEFTu	gi|19112538|ref|NP_595746.1|_Schizosaccharomyces_pombe_uid127	M	3	M	2
mEFTu	gi|302794672|ref|XP_002979100.1|_Selaginella_moellendorffii	_	3	_	4
mEFTu	gi|115970643|ref|XP_001183305.1|_Strongylocentrotus_purpuratus	M	4	M	4
mEFTu	gi|72115024|ref|XP_788937.1|_Strongylocentrotus_purpuratus	M	4	M	4
mEFTu	gi|115970639|ref|XP_001183202.1|_Strongylocentrotus_purpuratus	_	3	_	2
mEFTu	gi|118377064|ref|XP_001021714.1|_Tetrahymena_thermophila	M	5	M	5
mEFTu	gi|224008444|ref|XP_002293181.1|_Thalassiosira_pseudonana	M	2	M	3
mEFTu	gi|85001349|ref|XP_955393.1|_Theileria_annulata	M	5	M	4
mEFTu	gi|237832085|ref|XP_002365340.1|_Toxoplasma_gondii	M	3	M	2
mEFTu	gi|91091140|ref|XP_970339.1|_Tribolium_castaneum	M	3	M	3
mEFTu	gi|71748964|ref|XP_827821.1|_Trypanosoma_brucei	M	3	M	5
mEFTu	gi|71003209|ref|XP_756285.1|_Ustilago_maydis_uid14007	M	3	M	1
mEFTu	gi|225436902|ref|XP_002274173.1|_Vitis_vinifera	C	4	M	1
mEFTu	jgi|Volca1|77885|estExt_Genewise1.C_890030_Volvox_carteri	M	5	_	4
mEFTu	gi|50556838|ref|XP_505827.1|_Yarrowia_lipolytica_CLIB122_uid12414	M	2	M	2
mEFTu	gi|254582186|ref|XP_002497078.1|_Zygosaccharomyces_rouxii_CBS_732_uid39573	M	2	M	1
mEFG1	gi|193629578|ref|XP_001943762.1|_Acyrthosiphon_pisum	M	3	M	5
mEFG1	gi|328718311|ref|XP_003246449.1|_Acyrthosiphon_pisum	M	3	M	5
mEFG1	gi|301766874|ref|XP_002918855.1|_Ailuropoda_melanoleuca	M	3	M	2
mEFG1	gi|327266854|ref|XP_003218219.1|_Anolis_carolinensis	M	1	M	3
mEFG1	gi|328792232|ref|XP_394825.2|_Apis_mellifera	_	5	_	3
mEFG1	gi|15220073|ref|NP_175135.1|_Arabidopsis_thaliana	M	3	M	1
mEFG1	gi|15225397|ref|NP_182029.1|_Arabidopsis_thaliana	M	4	M	2
mEFG1	gi|146323747|ref|XP_752015.2|_Aspergillus_fumigatus_uid14003	M	2	M	1
mEFG1	gi|67526749|ref|XP_661436.1|_Aspergillus_nidulans_FGSC_A4_uid13961	M	4	M	1
mEFG1	gi|145257132|ref|XP_001401623.1|_Aspergillus_niger_CBS_513_88_uid19263	M	4	M	1
mEFG1	gi|169773593|ref|XP_001821265.1|_Aspergillus_oryzae_RIB40_uid28175	M	2	M	1
mEFG1	jgi|Auran1|24227_Aureococcus_anophagefferens	M	2	M	1
mEFG1	gi|156087529|ref|XP_001611171.1|_Babesia_bovis	M	4	_	5
mEFG1	jgi|Batde5|29739|fgenesh1_pm.C_scaffold_3000146_Batrachochytrium_dendrobatidis	_	5	_	4
mEFG1	jgi|Bigna1|38920|e_gw1.29.94.1_Bigelowiella_natans	M	4	_	5
mEFG1	gi|297471164|ref|XP_002685002.1|_Bos_taurus	M	2	M	2
mEFG1	gi|76660421|ref|XP_870051.1|_Bos_taurus	M	2	M	2
mEFG1	gi|260796947|ref|XP_002593466.1|_Branchiostoma_floridae	M	1	M	1
mEFG1	gi|268531796|ref|XP_002631026.1|_Caenorhabditis_briggsae	M	4	M	1
mEFG1	gi|17533571|ref|NP_496787.1|_Caenorhabditis_elegans	M	4	M	1
mEFG1	gi|296227707|ref|XP_002807701.1|_Callithrix_jacchus	M	2	M	2
mEFG1	gi|241950261|ref|XP_002417853.1|_Candida_dubliniensis_CD36_uid38659	M	1	M	2
mEFG1	gi|50287217|ref|XP_446038.1|_Candida_glabrata	M	3	M	3
mEFG1	gi|73990760|ref|XP_534320.2|_Canis_familiaris	C	4	_	5
mEFG1	jgi|Capca1|228369|estExt_fgenesh1_pg.C_110087_Capitella_sp	S	2	S	4
mEFG1	gi|320166553|gb|EFW43452.1|_Capsaspora_owczarzaki	C	3	M	2
mEFG1	gi|159486719|ref|XP_001701385.1|_Chlamydomonas_reinhardtii	_	3	_	3
mEFG1	gi|307111672|gb|EFN59906.1|_Chlorella_variabilis	M	2	M	2
mEFG1	jgi|Coc_C169_1|53035|estExt_fgenesh1_pm.C_50126_Coccomyxa_C169	C	3	M	5
mEFG1	jgi|CocheC5_1|82802|estExt_Genewise1.C_40430_Cochliobolus_heterostrophus	M	4	M	5
mEFG1	gi|321253194|ref|XP_003192661.1|_Cryptococcus_gattii_WM276	M	5	M	1
mEFG1	gi|58264664|ref|XP_569488.1|_Cryptococcus_neoformans_var_JEC21_uid10698	M	5	M	2
mEFG1	gnl|CMER|CMG196C_Cyanidioschyzon_merolae	M	3	M	2
mEFG1	gi|121583766|ref|NP_001073463.1|_Danio_rerio	M	2	M	1
mEFG1	jgi|Dappu1|312968|NCBI_GNO_0700241_Daphnia_pulex	M	3	M	1
mEFG1	gi|50422721|ref|XP_459937.1|_Debaryomyces_hansenii_CBS767_uid12410	M	5	M	1
mEFG1	gi|66825065|ref|XP_645887.1|_Dictyostelium_discoideum	M	5	M	2
mEFG1	gi|24582462|ref|NP_609105.1|_Drosophila_melanogaster	M	1	M	2
mEFG1	gi|298711497|emb|CBJ26585.1|_Ectocarpus_siliculosus	M	3	M	1
mEFG1	jgi|Emihu1|429015|estExtDG_Genewise1Plus.C_1190022_Emiliania_huxleyi	M	2	M	1
mEFG1	jgi|Emihu1|455191|estExtDG_Genemark1.C_1350098_Emiliania_huxleyi	M	2	M	1
mEFG1	gi|194210344|ref|XP_001914694.1|_Equus_caballus	_	4	_	2
mEFG1	gi|302306797|ref|NP_983176.2|_Eremothecium_gossypii_uid10623	M	1	M	2
mEFG1	jgi|Fracy1|228774|fgenesh2_pm.23_#_131_Fragilariopsis_cylindrus	_	3	_	2
mEFG1	gi|118095339|ref|XP_001233639.1|_Gallus_gallus	M	1	M	1
mEFG1	gi|46109018|ref|XP_381567.1|_Gibberella_zeae_PH-1_uid243	M	4	M	2
mEFG1	jgi|Guith1|75326|e_gw1.65.80.1_Guillardia_theta	_	2	_	3
mEFG1	jgi|Helro1|114036_Helobdella_robusta	M	3	M	5
mEFG1	gi|18390331|ref|NP_079272.4|_Homo_sapiens	M	2	M	2
mEFG1	gi|221108622|ref|XP_002170804.1|_Hydra_magnipapillata	_	2	_	1
mEFG1	gi|221102602|ref|XP_002156418.1|_Hydra_magnipapillata	_	4	_	5
mEFG1	gi|50306661|ref|XP_453304.1|_Kluyveromyces_lactis_NRRL_Y-1140_uid12377	C	5	M	2
mEFG1	jgi|Lacbi1|295443|estExt_fgenesh2_pg.C_400119_Laccaria_bicolor	_	3	_	2
mEFG1	jgi|Lacbi1|309922|eu2.Lbscf0042g01270_Laccaria_bicolor	M	4	_	5
mEFG1	jgi|Lacbi1|332397|fgenesh3_pg.C_scaffold_40000127_Laccaria_bicolor	_	3	_	1
mEFG1	jgi|Lacbi1|332611|fgenesh3_pg.C_scaffold_42000077_Laccaria_bicolor	_	1	_	1
mEFG1	gi|255719139|ref|XP_002555850.1|_Lachancea_thermotolerans_CBS_6340_uid39575	M	1	M	2
mEFG1	gi|154345512|ref|XP_001568693.1|_Leishmania_braziliensis	M	4	M	3
mEFG1	gi|146103376|ref|XP_001469547.1|_Leishmania_infantum	M	2	M	2
mEFG1	gi|157876566|ref|XP_001686629.1|_Leishmania_major	M	2	M	2
mEFG1	jgi|Lotgi1|187106|estExt_Genewise1.C_sca_180323_Lottia_gigantea	M	2	M	5
mEFG1	gi|297286532|ref|XP_001094832.2|_Macaca_mulatta	M	1	M	2
mEFG1	jgi|MicpuN3|54103|est_orfs.Chr_02_3974_3200654:1_Micromonas_sp	M	4	M	1
mEFG1	gi|126338481|ref|XP_001371163.1|_Monodelphis_domestica	M	3	S	4
mEFG1	jgi|Monbr1|22191|fgenesh2_pg.scaffold_2000398_Monosiga_brevicollis	M	2	M	1
mEFG1	gi|170650599|ref|NP_613057.2|_Mus_musculus	M	1	M	2
mEFG1	gi|284091292|gb|EFC44939.1|_Naegleria_gruberi	_	3	_	2
mEFG1	gi|156541034|ref|XP_001603184.1|_Nasonia_vitripennis	M	2	M	2
mEFG1	jgi|Nemve1|236547|estExt_fgenesh1_kg.C_240002_Nematostella_vectensis	M	2	M	2
mEFG1	gi|85117934|ref|XP_965342.1|_Neurospora_crassa_uid132	M	4	M	1
mEFG1	gi|149620869|ref|XP_001516446.1|_Ornithorhynchus_anatinus	S	4	M	4
mEFG1	gi|149515804|ref|XP_001506691.1|_Ornithorhynchus_anatinus	_	5	_	4
mEFG1	gi|291400074|ref|XP_002716377.1|_Oryctolagus_cuniculus	M	2	M	2
mEFG1	gi|115453801|ref|NP_001050501.1|_Oryza_sativa	M	4	M	2
mEFG1	jgi|Ost9901_3|32800|eugene.0700010397_Ostreococcus_lucimarinus	M	5	M	5
mEFG1	jgi|OstRCC809_2|35160|e_gw1.7.93.1_Ostreococcus_sp	M	3	_	2
mEFG1	jgi|Ostta4|34031|0700010384_Ostreococcus_tauri	_	4	_	5
mEFG1	gi|114590074|ref|XP_001154557.1|_Pan_troglodytes	M	2	M	2
mEFG1	gi|114590076|ref|XP_001154618.1|_Pan_troglodytes	M	2	M	2
mEFG1	gi|114590078|ref|XP_001154501.1|_Pan_troglodytes	M	2	M	2
mEFG1	gi|114590082|ref|XP_516843.2|_Pan_troglodytes	_	1	_	2
mEFG1	gi|114590080|ref|XP_001154448.1|_Pan_troglodytes	M	2	M	2
mEFG1	gi|145497939|ref|XP_001434958.1|_Paramecium_tetraurelia	M	3	M	2
mEFG1	gi|145527762|ref|XP_001449681.1|_Paramecium_tetraurelia	M	3	M	2
mEFG1	gi|255936349|ref|XP_002559201.1|_Penicillium_chrysogenum_Wisconsin_54_1255_uid39879	M	2	M	1
mEFG1	gi|294944167|ref|XP_002784120.1|_Perkinsus_marinus	_	3	_	2
mEFG1	gi|294872561|ref|XP_002766326.1|_Perkinsus_marinus	_	3	_	3
mEFG1	gi|219116384|ref|XP_002178987.1|_Phaeodactylum_tricornutum	M	2	M	2
mEFG1	jgi|Phyra1_1|71720|fgenesh1_pm.C_scaffold_42000006_Phytophthora_ramorum	_	3	_	3
mEFG1	gi|254569340|ref|XP_002491780.1|_Pichia_pastoris_GS115_uid39439	M	3	M	3
mEFG1	gi|126275751|ref|XP_001387133.1|_Pichia_stipitis_CBS_6054_uid18881	M	5	M	4
mEFG1	gi|124806444|ref|XP_001350724.1|_Plasmodium_falciparum	M	5	_	4
mEFG1	gi|171695854|ref|XP_001912851.1|_Podospora_anserina_DSM_980_uid29799	M	1	M	1
mEFG1	gi|6323098|ref|NP_013170.1|_Saccharomyces_cerevisiae_uid128	M	3	M	2
mEFG1	gi|291244792|ref|XP_002742278.1|_Saccoglossus_kowalevskii	M	1	M	2
mEFG1	gi|326432038|gb|EGD77608.1|_Salpingoeca_sp	_	3	_	2
mEFG1	gi|162312176|ref|NP_595472.2|_Schizosaccharomyces_pombe_uid127	M	1	M	1
mEFG1	gi|302758638|ref|XP_002962742.1|_Selaginella_moellendorffii	_	2	_	3
mEFG1	gi|302797178|ref|XP_002980350.1|_Selaginella_moellendorffii	_	2	_	3
mEFG1	gi|115659336|ref|XP_001197699.1|_Strongylocentrotus_purpuratus	_	5	_	3
mEFG1	gi|115686889|ref|XP_001191841.1|_Strongylocentrotus_purpuratus	_	5	_	3
mEFG1	gi|118395236|ref|XP_001029970.1|_Tetrahymena_thermophila	_	4	_	4
mEFG1	gi|224013698|ref|XP_002296513.1|_Thalassiosira_pseudonana	_	1	_	2
mEFG1	gi|85001554|ref|XP_955491.1|_Theileria_annulata	_	5	M	5
mEFG1	gi|237831785|ref|XP_002365190.1|_Toxoplasma_gondii	M	5	M	2
mEFG1	gi|91082253|ref|XP_973026.1|_Tribolium_castaneum	M	5	M	4
mEFG1	gi|71747386|ref|XP_822748.1|_Trypanosoma_brucei	M	2	M	3
mEFG1	gi|71023447|ref|XP_761953.1|_Ustilago_maydis_uid14007	C	5	M	1
mEFG1	gi|225453494|ref|XP_002275162.1|_Vitis_vinifera	M	5	M	1
mEFG1	jgi|Volca1|68943|e_gw1.84.25.1_Volvox_carteri	M	2	M	1
mEFG1	gi|50550107|ref|XP_502526.1|_Yarrowia_lipolytica_CLIB122_uid12414	M	2	M	2
mEFG1	gi|254583484|ref|XP_002497310.1|_Zygosaccharomyces_rouxii_CBS_732_uid39573	M	1	M	2
mEFG2	gi|328701929|ref|XP_001944132.2|_Acyrthosiphon_pisum	M	1	M	1
mEFG2	gi|301763669|ref|XP_002917263.1|_Ailuropoda_melanoleuca	M	5	M	5
mEFG2	gi|327263108|ref|XP_003216363.1|_Anolis_carolinensis	_	4	_	3
mEFG2	gi|328784337|ref|XP_392362.3|_Apis_mellifera	_	5	_	3
mEFG2	gi|70998396|ref|XP_753920.1|_Aspergillus_fumigatus_uid14003	M	5	M	1
mEFG2	gi|67523535|ref|XP_659827.1|_Aspergillus_nidulans_FGSC_A4_uid13961	M	2	M	2
mEFG2	gi|317036890|ref|XP_001398286.2|_Aspergillus_niger_CBS_513_88_uid19263	M	2	M	1
mEFG2	gi|317149097|ref|XP_001823130.2|_Aspergillus_oryzae_RIB40_uid28175	M	4	M	2
mEFG2	jgi|Auran1|7970_Aureococcus_anophagefferens	_	4	_	1
mEFG2	gi|156086120|ref|XP_001610469.1|_Babesia_bovis	_	3	_	1
mEFG2	jgi|Batde5|20222|estExt_Genewise1Plus.C_90273_Batrachochytrium_dendrobatidis	C	3	M	5
mEFG2	jgi|Bigna1|91502|estExt_fgenesh1_pg.C_1030020_Bigelowiella_natans	_	2	_	2
mEFG2	gi|156120865|ref|NP_001095579.1|_Bos_taurus	M	4	M	3
mEFG2	gi|260813667|ref|XP_002601538.1|_Branchiostoma_floridae	M	5	M	4
mEFG2	gi|268575788|ref|XP_002642874.1|_Caenorhabditis_briggsae	M	3	M	3
mEFG2	gi|17556745|ref|NP_497345.1|_Caenorhabditis_elegans	M	1	M	2
mEFG2	gi|296194337|ref|XP_002744908.1|_Callithrix_jacchus	M	5	_	5
mEFG2	gi|241949181|ref|XP_002417313.1|_Candida_dubliniensis_CD36_uid38659	M	1	M	2
mEFG2	gi|50292999|ref|XP_448932.1|_Candida_glabrata	M	2	M	3
mEFG2	gi|73950303|ref|XP_535276.2|_Canis_familiaris	M	5	_	5
mEFG2	jgi|Capca1|133342|e_gw1.112.57.1_Capitella_sp	M	4	M	3
mEFG2	gi|320166200|gb|EFW43099.1|_Capsaspora_owczarzaki	M	5	M	2
mEFG2	jgi|CocheC5_1|57140|e_gw1.1.970.1_Cochliobolus_heterostrophus	M	2	M	2
mEFG2	gnl|CMER|CMO140C_Cyanidioschyzon_merolae	M	3	M	1
mEFG2	gi|117606242|ref|NP_001071013.1|_Danio_rerio	M	2	M	2
mEFG2	jgi|Dappu1|220624|estExt_fgenesh1_pg.C_20600_Daphnia_pulex	_	2	_	3
mEFG2	gi|294659077|ref|XP_002770895.1|_Debaryomyces_hansenii_CBS767_uid12410	M	2	M	4
mEFG2	gi|66827875|ref|XP_647292.1|_Dictyostelium_discoideum	M	3	M	4
mEFG2	gi|330819070|ref|XP_003291588.1|_Dictyostelium_purpureum	M	5	M	5
mEFG2	gi|24649082|ref|NP_732771.1|_Drosophila_melanogaster	M	1	M	2
mEFG2	gi|298715383|emb|CBJ27994.1|_Ectocarpus_siliculosus	M	2	M	1
mEFG2	jgi|Emihu1|435539|estExtDG_fgenesh_newKGs_kg.C_280111_Emiliania_huxleyi	M	1	M	1
mEFG2	jgi|Emihu1|442564|estExtDG_fgenesh_newKGs_kg.C_1880015_Emiliania_huxleyi	M	1	M	1
mEFG2	jgi|Emihu1|365518|fgenesh_newKGs_kg.188__15__EST_ALL.fasta.Contig10576_Emiliania_huxleyi	M	3	M	3
mEFG2	gi|194220135|ref|XP_001504731.2|_Equus_caballus	C	2	M	5
mEFG2	gi|45198603|ref|NP_985632.1|_Eremothecium_gossypii_uid10623	M	2	M	1
mEFG2	jgi|Fracy1|205857|estExt_Genewise1Plus.C_20369_Fragilariopsis_cylindrus	M	2	M	1
mEFG2	gi|118103928|ref|XP_424792.2|_Gallus_gallus	M	4	M	2
mEFG2	gi|46121409|ref|XP_385259.1|_Gibberella_zeae_PH-1_uid243	S	5	S	1
mEFG2	jgi|Guith1|99482|au.2_g584_Guillardia_theta	_	3	_	2
mEFG2	jgi|Helro1|110936_Helobdella_robusta	M	2	M	2
mEFG2	gi|19923640|ref|NP_115756.2|_Homo_sapiens	M	5	_	4
mEFG2	gi|25306287|ref|NP_733792.1|_Homo_sapiens	M	5	_	4
mEFG2	gi|25306283|ref|NP_733781.1|_Homo_sapiens	M	5	_	4
mEFG2	gi|50311371|ref|XP_455710.1|_Kluyveromyces_lactis_NRRL_Y-1140_uid12377	M	3	M	4
mEFG2	jgi|Lacbi1|311928|eu2.Lbscf0004g08840_Laccaria_bicolor	M	2	M	1
mEFG2	gi|255713172|ref|XP_002552868.1|_Lachancea_thermotolerans_CBS_6340_uid39575	M	1	M	3
mEFG2	gi|154340577|ref|XP_001566245.1|_Leishmania_braziliensis	_	3	_	2
mEFG2	gi|146092214|ref|XP_001470235.1|_Leishmania_infantum	_	3	_	1
mEFG2	gi|157871858|ref|XP_001684478.1|_Leishmania_major	_	3	_	1
mEFG2	gi|297294539|ref|XP_001102249.2|_Macaca_mulatta	_	5	S	1
mEFG2	gi|109077584|ref|XP_001102344.1|_Macaca_mulatta	C	4	_	5
mEFG2	gi|109077586|ref|XP_001102157.1|_Macaca_mulatta	C	4	_	5
mEFG2	gi|126320628|ref|XP_001368285.1|_Monodelphis_domestica	M	3	M	3
mEFG2	jgi|Monbr1|32987|estExt_fgenesh2_pg.C_150054_Monosiga_brevicollis	S	3	S	1
mEFG2	gi|225690549|ref|NP_796240.3|_Mus_musculus	M	2	M	4
mEFG2	gi|225690556|ref|NP_001139515.1|_Mus_musculus	M	2	M	4
mEFG2	gi|284089822|gb|EFC43477.1|_Naegleria_gruberi	_	3	_	1
mEFG2	gi|156552313|ref|XP_001601004.1|_Nasonia_vitripennis	_	2	_	1
mEFG2	gi|85106326|ref|XP_962160.1|_Neurospora_crassa_uid132	M	5	M	3
mEFG2	gi|149408557|ref|XP_001513499.1|_Ornithorhynchus_anatinus	M	3	_	4
mEFG2	gi|291409755|ref|XP_002721171.1|_Oryctolagus_cuniculus	S	4	M	3
mEFG2	gi|114599659|ref|XP_001149867.1|_Pan_troglodytes	M	5	_	4
mEFG2	gi|114599661|ref|XP_001150063.1|_Pan_troglodytes	M	5	_	4
mEFG2	gi|114599671|ref|XP_001149732.1|_Pan_troglodytes	_	2	_	2
mEFG2	gi|114599663|ref|XP_001149998.1|_Pan_troglodytes	M	5	_	4
mEFG2	gi|114599667|ref|XP_526896.2|_Pan_troglodytes	M	5	_	4
mEFG2	gi|114599669|ref|XP_001149599.1|_Pan_troglodytes	M	5	_	4
mEFG2	gi|145519692|ref|XP_001445707.1|_Paramecium_tetraurelia	M	2	M	4
mEFG2	gi|255956141|ref|XP_002568823.1|_Penicillium_chrysogenum_Wisconsin_54_1255_uid39879	_	5	S	2
mEFG2	gi|294948620|ref|XP_002785811.1|_Perkinsus_marinus	M	3	M	3
mEFG2	gi|294948622|ref|XP_002785812.1|_Perkinsus_marinus	_	4	_	4
mEFG2	gi|294889435|ref|XP_002772811.1|_Perkinsus_marinus	M	3	M	4
mEFG2	gi|294889433|ref|XP_002772810.1|_Perkinsus_marinus	_	4	_	4
mEFG2	gi|219128025|ref|XP_002184224.1|_Phaeodactylum_tricornutum	M	3	M	2
mEFG2	jgi|Phyra1_1|78633|fgenesh1_pg.C_scaffold_33000043_Phytophthora_ramorum	M	4	M	1
mEFG2	gi|254572658|ref|XP_002493438.1|_Pichia_pastoris_GS115_uid39439	M	5	M	5
mEFG2	gi|150865933|ref|XP_001385350.2|_Pichia_stipitis_CBS_6054_uid18881	M	2	M	2
mEFG2	gi|124806527|ref|XP_001350748.1|_Plasmodium_falciparum	M	3	_	4
mEFG2	gi|171683527|ref|XP_001906706.1|_Podospora_anserina_DSM_980_uid29799	M	2	M	2
mEFG2	gi|6322359|ref|NP_012433.1|_Saccharomyces_cerevisiae_uid128	M	2	M	1
mEFG2	gi|291240555|ref|XP_002740187.1|_Saccoglossus_kowalevskii	_	2	_	1
mEFG2	gi|326435729|gb|EGD81299.1|_Salpingoeca_sp	M	2	M	3
mEFG2	gi|19111881|ref|NP_595089.1|_Schizosaccharomyces_pombe_uid127	M	2	M	2
mEFG2	gi|115631543|ref|XP_789334.2|_Strongylocentrotus_purpuratus	_	2	_	1
mEFG2	gi|115949299|ref|XP_001189581.1|_Strongylocentrotus_purpuratus	_	2	_	1
mEFG2	gi|115698759|ref|XP_001182926.1|_Strongylocentrotus_purpuratus	_	3	_	2
mEFG2	gi|115747068|ref|XP_799339.2|_Strongylocentrotus_purpuratus	_	3	_	2
mEFG2	gi|118384848|ref|XP_001025563.1|_Tetrahymena_thermophila	M	5	_	4
mEFG2	gi|224011397|ref|XP_002295473.1|_Thalassiosira_pseudonana	M	4	_	4
mEFG2	gi|237842711|ref|XP_002370653.1|_Toxoplasma_gondii	_	4	_	2
mEFG2	gi|189239328|ref|XP_973240.2|_Tribolium_castaneum	M	3	M	3
mEFG2	gi|71756097|ref|XP_828963.1|_Trypanosoma_brucei	M	3	M	2
mEFG2	gi|71006348|ref|XP_757840.1|_Ustilago_maydis_uid14007	C	2	_	2
mEFG2	gi|50549023|ref|XP_501982.1|_Yarrowia_lipolytica_CLIB122_uid12414	_	4	_	4
mEFG2	gi|254583422|ref|XP_002497279.1|_Zygosaccharomyces_rouxii_CBS_732_uid39573	M	1	M	2
mEFTu2	gi|193669497|ref|XP_001951820.1|_Acyrthosiphon_pisum	M	4	M	3
mEFTu2	gi|268566857|ref|XP_002639831.1|_Caenorhabditis_briggsae	C	4	M	2
mEFTu2	gi|25141371|ref|NP_491338.2|_Caenorhabditis_elegans	M	5	M	1
mEFTu2	jgi|Capca1|153883|estExt_Genewise1.C_13980001_Capitella_sp	M	2	M	2
mEFTu2	jgi|Dappu1|320440|NCBI_GNO_3500097_Daphnia_pulex	C	4	_	3
mEFTu2	gi|19921738|ref|NP_610288.1|_Drosophila_melanogaster	M	1	M	3
mEFTu2	jgi|Helro1|167127_Helobdella_robusta	C	5	M	2
mEFTu2	jgi|Lotgi1|124308|e_gw1.46.315.1_Lottia_gigantea	M	3	M	2
mEFTu2	gi|156549790|ref|XP_001606396.1|_Nasonia_vitripennis	M	1	M	2
mEFTu2	gi|91086777|ref|XP_972763.1|_Tribolium_castaneum	S	5	M	4
mIF2	gi|328705706|ref|XP_003242882.1|_Acyrthosiphon_pisum	_	4	_	1
mIF2	gi|328726240|ref|XP_003248812.1|_Acyrthosiphon_pisum	_	3	_	1
mIF2	gi|328705640|ref|XP_001948720.2|_Acyrthosiphon_pisum	_	3	_	4
mIF2	gi|301756476|ref|XP_002914086.1|_Ailuropoda_melanoleuca	M	2	M	2
mIF2	gi|327262749|ref|XP_003216186.1|_Anolis_carolinensis	M	1	M	3
mIF2	gi|58585120|ref|NP_001011586.1|_Apis_mellifera	_	3	_	2
mIF2	gi|42566430|ref|NP_192854.2|_Arabidopsis_thaliana	C	5	M	3
mIF2	gi|70991104|ref|XP_750401.1|_Aspergillus_fumigatus_uid14003	M	3	M	5
mIF2	gi|317037345|ref|XP_001399007.2|_Aspergillus_niger_CBS_513_88_uid19263	M	2	M	2
mIF2	gi|317142594|ref|XP_001818973.2|_Aspergillus_oryzae_RIB40_uid28175	M	1	M	2
mIF2	jgi|Auran1|34959_Aureococcus_anophagefferens	S	5	_	2
mIF2	jgi|Auran1|7709_Aureococcus_anophagefferens	_	4	_	2
mIF2	gi|156083016|ref|XP_001608992.1|_Babesia_bovis	_	4	_	4
mIF2	gi|156083124|ref|XP_001609046.1|_Babesia_bovis	M	3	M	2
mIF2	jgi|Batde5|8599|e_gw1.1.240.1_Batrachochytrium_dendrobatidis	_	4	_	3
mIF2	jgi|Bigna1|44167|e_gw1.90.9.1_Bigelowiella_natans	_	3	_	2
mIF2	jgi|Bigna1|139199|aug1.49_g13907_Bigelowiella_natans	_	4	_	2
mIF2	gi|27806007|ref|NP_776818.1|_Bos_taurus	M	1	M	2
mIF2	gi|260836507|ref|XP_002613247.1|_Branchiostoma_floridae	_	2	_	2
mIF2	gi|268559274|ref|XP_002637628.1|_Caenorhabditis_briggsae	C	5	M	3
mIF2	gi|71994658|ref|NP_001023936.1|_Caenorhabditis_elegans	M	1	M	1
mIF2	gi|296223827|ref|XP_002757791.1|_Callithrix_jacchus	M	1	M	2
mIF2	gi|241957509|ref|XP_002421474.1|_Candida_dubliniensis_CD36_uid38659	M	3	M	1
mIF2	gi|50284847|ref|XP_444851.1|_Candida_glabrata	M	2	M	2
mIF2	gi|73970168|ref|XP_531830.2|_Canis_familiaris	M	2	M	2
mIF2	jgi|Capca1|173979|estExt_Genewise1Plus.C_160171_Capitella_sp	S	5	M	5
mIF2	gi|320167655|gb|EFW44554.1|_Capsaspora_owczarzaki	M	5	_	3
mIF2	gi|159472244|ref|XP_001694261.1|_Chlamydomonas_reinhardtii	_	4	_	2
mIF2	gi|307106900|gb|EFN55144.1|_Chlorella_variabilis	_	5	_	5
mIF2	jgi|Coc_C169_1|1256|gw1.1.125.1_Coccomyxa_C169	_	1	_	1
mIF2	jgi|CocheC5_1|106567|estExt_Genewise1Plus.C_100636_Cochliobolus_heterostrophus	_	4	_	2
mIF2	gi|321250486|ref|XP_003191824.1|_Cryptococcus_gattii_WM276	M	3	M	2
mIF2	gi|58258947|ref|XP_566886.1|_Cryptococcus_neoformans_var_JEC21_uid10698	M	4	M	1
mIF2	gnl|CMER|CMK228C_Cyanidioschyzon_merolae	C	5	M	5
mIF2	gi|148232980|ref|NP_001082793.1|_Danio_rerio	M	4	M	4
mIF2	jgi|Dappu1|306984|PASA_GEN_5800040_Daphnia_pulex	S	3	S	4
mIF2	gi|294655650|ref|XP_457824.2|_Debaryomyces_hansenii_CBS767_uid12410	M	2	M	3
mIF2	gi|66819757|ref|XP_643537.1|_Dictyostelium_discoideum	M	3	M	4
mIF2	gi|330802573|ref|XP_003289290.1|_Dictyostelium_purpureum	M	4	_	4
mIF2	gi|28572034|ref|NP_651621.2|_Drosophila_melanogaster	M	2	M	2
mIF2	gi|62862416|ref|NP_001015355.1|_Drosophila_melanogaster	_	3	_	1
mIF2	gi|298714774|emb|CBJ25673.1|_Ectocarpus_siliculosus	M	1	M	1
mIF2	gi|298705515|emb|CBJ28782.1|_Ectocarpus_siliculosus	M	1	M	2
mIF2	jgi|Emihu1|362434|fgenesh_newKGs_kg.131__46__2693288:1_Emiliania_huxleyi	M	5	M	3
mIF2	jgi|Emihu1|200898|gm1.1300071_Emiliania_huxleyi	_	5	M	4
mIF2	gi|149727570|ref|XP_001496791.1|_Equus_caballus	M	2	M	2
mIF2	gi|45190573|ref|NP_984827.1|_Eremothecium_gossypii_uid10623	M	1	M	2
mIF2	jgi|Fracy1|257422|fgenesh2_pg.92_#_28_Fragilariopsis_cylindrus	M	2	M	2
mIF2	jgi|Fracy1|196357|e_gw1.28.280.1_Fragilariopsis_cylindrus	_	2	_	1
mIF2	gi|50738310|ref|XP_419288.1|_Gallus_gallus	M	1	M	2
mIF2	jgi|Guith1|65295|e_gw1.9.10.1_Guillardia_theta	_	4	_	1
mIF2	jgi|Helro1|110518_Helobdella_robusta	_	3	_	2
mIF2	gi|53729337|ref|NP_002444.2|_Homo_sapiens	M	1	M	3
mIF2	gi|53729339|ref|NP_001005369.1|_Homo_sapiens	M	1	M	3
mIF2	gi|221110790|ref|XP_002166487.1|_Hydra_magnipapillata	_	3	_	1
mIF2	gi|50303075|ref|XP_451475.1|_Kluyveromyces_lactis_NRRL_Y-1140_uid12377	M	3	M	2
mIF2	jgi|Lacbi1|142375|gww1.6.87.1_Laccaria_bicolor	M	3	M	3
mIF2	gi|255720328|ref|XP_002556444.1|_Lachancea_thermotolerans_CBS_6340_uid39575	M	2	M	2
mIF2	gi|154337597|ref|XP_001565031.1|_Leishmania_braziliensis	M	4	M	2
mIF2	gi|146086758|ref|XP_001465636.1|_Leishmania_infantum	M	5	M	1
mIF2	gi|157869447|ref|XP_001683275.1|_Leishmania_major	M	5	M	1
mIF2	jgi|Lotgi1|133278|e_gw1.83.146.1_Lottia_gigantea	_	3	_	3
mIF2	jgi|Lotgi1|197221|estExt_Genewise1.C_sca_830120_Lottia_gigantea	M	4	_	5
mIF2	gi|297266026|ref|XP_002808083.1|_Macaca_mulatta	M	3	M	4
mIF2	jgi|MicpuN3|64204|EuGene.1400010339_Micromonas_sp	M	4	M	1
mIF2	gi|126303850|ref|XP_001375216.1|_Monodelphis_domestica	M	3	M	3
mIF2	jgi|Monbr1|17831|estExt_gwp_gw1.C_30658_Monosiga_brevicollis	_	3	_	2
mIF2	gi|110625866|ref|NP_598528.2|_Mus_musculus	M	2	M	3
mIF2	gi|284091808|gb|EFC45453.1|_Naegleria_gruberi	_	5	M	5
mIF2	gi|156551625|ref|XP_001600208.1|_Nasonia_vitripennis	M	4	M	5
mIF2	jgi|Nemve1|110765|e_gw.102.31.1_Nematostella_vectensis	_	3	_	2
mIF2	gi|85094871|ref|XP_959965.1|_Neurospora_crassa_uid132	_	5	_	2
mIF2	gi|149640858|ref|XP_001510159.1|_Ornithorhynchus_anatinus	_	4	_	1
mIF2	gi|291386771|ref|XP_002709752.1|_Oryctolagus_cuniculus	M	2	_	5
mIF2	gi|115480149|ref|NP_001063668.1|_Oryza_sativa	M	3	M	2
mIF2	jgi|Ost9901_3|1060|gwEuk.9.58.1_Ostreococcus_lucimarinus	_	2	_	1
mIF2	jgi|OstRCC809_2|58980|fgenesh1_pm.chr_9_#_403_Ostreococcus_sp	_	3	_	3
mIF2	jgi|Ostta4|19238|e_gw1.09.00.59.1_Ostreococcus_tauri	_	2	_	2
mIF2	gi|114577412|ref|XP_001155121.1|_Pan_troglodytes	M	1	M	3
mIF2	gi|114577414|ref|XP_515483.2|_Pan_troglodytes	M	1	M	3
mIF2	gi|114577416|ref|XP_001155226.1|_Pan_troglodytes	M	1	M	3
mIF2	gi|114577418|ref|XP_001155358.1|_Pan_troglodytes	M	1	M	3
mIF2	gi|114577420|ref|XP_001155292.1|_Pan_troglodytes	M	1	M	3
mIF2	gi|114577426|ref|XP_001154953.1|_Pan_troglodytes	M	1	M	3
mIF2	gi|145483851|ref|XP_001427948.1|_Paramecium_tetraurelia	M	4	M	5
mIF2	gi|255935325|ref|XP_002558689.1|_Penicillium_chrysogenum_Wisconsin_54_1255_uid39879	M	1	M	1
mIF2	gi|294898804|ref|XP_002776383.1|_Perkinsus_marinus	M	4	M	5
mIF2	gi|294955876|ref|XP_002788724.1|_Perkinsus_marinus	_	3	_	1
mIF2	jgi|Phyra1_1|76583|fgenesh1_pg.C_scaffold_19000015_Phytophthora_ramorum	M	1	M	3
mIF2	jgi|Phyra1_1|79893|fgenesh1_pg.C_scaffold_44000038_Phytophthora_ramorum	M	1	M	1
mIF2	gi|254568052|ref|XP_002491136.1|_Pichia_pastoris_GS115_uid39439	M	4	M	5
mIF2	gi|150866367|ref|XP_001385942.2|_Pichia_stipitis_CBS_6054_uid18881	_	4	_	3
mIF2	gi|124512244|ref|XP_001349255.1|_Plasmodium_falciparum	_	2	_	2
mIF2	gi|171679411|ref|XP_001904652.1|_Podospora_anserina_DSM_980_uid29799	C	3	M	5
mIF2	gi|6324550|ref|NP_014619.1|_Saccharomyces_cerevisiae_uid128	M	1	M	2
mIF2	gi|291226772|ref|XP_002733366.1|_Saccoglossus_kowalevskii	_	4	_	3
mIF2	gi|326435376|gb|EGD80946.1|_Salpingoeca_sp	_	2	_	3
mIF2	gi|326428852|gb|EGD74422.1|_Salpingoeca_sp	M	3	M	1
mIF2	gi|19111927|ref|NP_595135.1|_Schizosaccharomyces_pombe_uid127	M	5	M	2
mIF2	gi|302781957|ref|XP_002972752.1|_Selaginella_moellendorffii	_	3	_	3
mIF2	gi|302823429|ref|XP_002993367.1|_Selaginella_moellendorffii	_	3	_	2
mIF2	gi|115911739|ref|XP_001180329.1|_Strongylocentrotus_purpuratus	M	2	M	1
mIF2	gi|115973794|ref|XP_001181965.1|_Strongylocentrotus_purpuratus	M	2	M	1
mIF2	gi|115676744|ref|XP_791373.2|_Strongylocentrotus_purpuratus	M	2	M	1
mIF2	gi|115970081|ref|XP_001184785.1|_Strongylocentrotus_purpuratus	M	2	M	1
mIF2	gi|118360497|ref|XP_001013482.1|_Tetrahymena_thermophila	S	3	_	4
mIF2	gi|224007293|ref|XP_002292606.1|_Thalassiosira_pseudonana	_	4	_	3
mIF2	gi|85000341|ref|XP_954889.1|_Theileria_annulata	_	2	_	1
mIF2	gi|237842521|ref|XP_002370558.1|_Toxoplasma_gondii	M	4	M	1
mIF2	gi|237834319|ref|XP_002366457.1|_Toxoplasma_gondii	M	5	S	1
mIF2	gi|91087007|ref|XP_973971.1|_Tribolium_castaneum	S	3	_	5
mIF2	gi|72391314|ref|XP_845951.1|_Trypanosoma_brucei	M	4	M	2
mIF2	gi|71012396|ref|XP_758491.1|_Ustilago_maydis_uid14007	M	4	M	1
mIF2	gi|225450782|ref|XP_002279490.1|_Vitis_vinifera	M	2	M	1
mIF2	jgi|Volca1|93688|fgenesh4_pg.C_scaffold_33000049_Volvox_carteri	_	1	_	1
mIF2	gi|50547467|ref|XP_501203.1|_Yarrowia_lipolytica_CLIB122_uid12414	M	2	M	1
mIF2	gi|254584971|ref|XP_002498053.1|_Zygosaccharomyces_rouxii_CBS_732_uid39573	M	3	M	2
mLepA	gi|193711485|ref|XP_001951514.1|_Acyrthosiphon_pisum	M	2	M	2
mLepA	gi|301772764|ref|XP_002921802.1|_Ailuropoda_melanoleuca	M	1	M	2
mLepA	gi|327273668|ref|XP_003221602.1|_Anolis_carolinensis	_	2	_	1
mLepA	gi|79527295|ref|NP_198806.2|_Arabidopsis_thaliana	M	2	M	2
mLepA	gi|70998939|ref|XP_754191.1|_Aspergillus_fumigatus_uid14003	_	3	_	4
mLepA	gi|67524109|ref|XP_660116.1|_Aspergillus_nidulans_FGSC_A4_uid13961	_	2	_	2
mLepA	gi|145242162|ref|XP_001393727.1|_Aspergillus_niger_CBS_513_88_uid19263	M	3	M	2
mLepA	gi|169780900|ref|XP_001824914.1|_Aspergillus_oryzae_RIB40_uid28175	M	3	M	3
mLepA	jgi|Auran1|59315_Aureococcus_anophagefferens	_	3	_	2
mLepA	jgi|Auran1|35761_Aureococcus_anophagefferens	M	1	M	2
mLepA	jgi|Batde5|87956|GP3.035150_Batrachochytrium_dendrobatidis	_	4	_	4
mLepA	jgi|Bigna1|44994|e_gw1.108.9.1_Bigelowiella_natans	_	2	_	2
mLepA	gi|156120781|ref|NP_001095537.1|_Bos_taurus	M	1	M	2
mLepA	gi|260833390|ref|XP_002611640.1|_Branchiostoma_floridae	_	3	_	2
mLepA	gi|268574390|ref|XP_002642172.1|_Caenorhabditis_briggsae	M	2	M	5
mLepA	gi|17557151|ref|NP_498863.1|_Caenorhabditis_elegans	M	2	M	2
mLepA	gi|296196639|ref|XP_002745927.1|_Callithrix_jacchus	M	1	M	1
mLepA	gi|241951632|ref|XP_002418538.1|_Candida_dubliniensis_CD36_uid38659	M	2	M	5
mLepA	gi|50289701|ref|XP_447282.1|_Candida_glabrata	M	2	M	1
mLepA	gi|73975246|ref|XP_539246.2|_Canis_familiaris	_	5	_	2
mLepA	jgi|Capca1|221636|estExt_fgenesh1_pg.C_10600007_Capitella_sp	S	3	S	5
mLepA	jgi|Capca1|99200|e_gw1.14293.1.1_Capitella_sp	_	2	_	2
mLepA	gi|320167110|gb|EFW44009.1|_Capsaspora_owczarzaki	M	2	M	2
mLepA	gi|159490658|ref|XP_001703290.1|_Chlamydomonas_reinhardtii	_	3	_	2
mLepA	gi|307108916|gb|EFN57155.1|_Chlorella_variabilis	_	4	_	5
mLepA	gi|307108713|gb|EFN56952.1|_Chlorella_variabilis	_	3	_	1
mLepA	jgi|Coc_C169_1|47382|estExt_fgenesh1_pg.C_70229_Coccomyxa_C169	_	2	_	1
mLepA	jgi|CocheC5_1|25955|estExt_fgenesh1_kg.C_150011_Cochliobolus_heterostrophus	M	3	M	1
mLepA	gi|321254973|ref|XP_003193265.1|_Cryptococcus_gattii_WM276	M	3	M	2
mLepA	gi|58261460|ref|XP_568140.1|_Cryptococcus_neoformans_var_JEC21_uid10698	C	5	M	2
mLepA	gi|292620577|ref|XP_002664348.1|_Danio_rerio	M	3	M	3
mLepA	jgi|Dappu1|49405|e_gw1.19.36.1_Daphnia_pulex	_	4	M	5
mLepA	gi|294658129|ref|XP_460462.2|_Debaryomyces_hansenii_CBS767_uid12410	_	2	_	1
mLepA	gi|166240173|ref|XP_001733053.1|_Dictyostelium_discoideum	M	2	M	3
mLepA	gi|330844530|ref|XP_003294175.1|_Dictyostelium_purpureum	_	2	_	2
mLepA	gi|78706572|ref|NP_001027089.1|_Drosophila_melanogaster	M	4	M	2
mLepA	gi|299116067|emb|CBN74483.1|_Ectocarpus_siliculosus	M	1	M	1
mLepA	jgi|Emihu1|421834|estExtDG_fgenesh_newKGs_pm.C_450022_Emiliania_huxleyi	M	1	M	2
mLepA	gi|194209195|ref|XP_001494005.2|_Equus_caballus	_	3	_	4
mLepA	gi|45201386|ref|NP_986956.1|_Eremothecium_gossypii_uid10623	M	2	M	2
mLepA	jgi|Fracy1|209620|estExt_Genewise1Plus.C_90103_Fragilariopsis_cylindrus	_	3	_	2
mLepA	gi|118090522|ref|XP_001232470.1|_Gallus_gallus	M	1	M	1
mLepA	gi|46111565|ref|XP_382840.1|_Gibberella_zeae_PH-1_uid243	_	5	_	5
mLepA	jgi|Guith1|157755|fgenesh2_pm.31_#_8_Guillardia_theta	M	5	S	5
mLepA	gi|157426893|ref|NP_068746.2|_Homo_sapiens	M	1	M	2
mLepA	gi|221107920|ref|XP_002168246.1|_Hydra_magnipapillata	_	2	_	1
mLepA	gi|221106424|ref|XP_002162591.1|_Hydra_magnipapillata	_	2	_	2
mLepA	gi|50304923|ref|XP_452417.1|_Kluyveromyces_lactis_NRRL_Y-1140_uid12377	M	1	M	1
mLepA	jgi|Lacbi1|243891|e_gww1.2.142.1_Laccaria_bicolor	_	4	_	1
mLepA	gi|255718803|ref|XP_002555682.1|_Lachancea_thermotolerans_CBS_6340_uid39575	M	1	M	2
mLepA	gi|154336203|ref|XP_001564337.1|_Leishmania_braziliensis	M	2	M	2
mLepA	gi|146098694|ref|XP_001468446.1|_Leishmania_infantum	M	5	M	2
mLepA	gi|157875518|ref|XP_001686148.1|_Leishmania_major	M	5	M	2
mLepA	jgi|Lotgi1|209399|estExt_Genewise1Plus.C_sca_30367_Lottia_gigantea	M	4	M	4
mLepA	gi|109074129|ref|XP_001099650.1|_Macaca_mulatta	M	1	M	2
mLepA	jgi|MicpuN3|84871|e_gw2.09.96.1_Micromonas_sp	M	3	_	5
mLepA	gi|126331789|ref|XP_001372772.1|_Monodelphis_domestica	_	2	_	2
mLepA	jgi|Monbr1|9705|fgenesh1_pg.scaffold_16000174_Monosiga_brevicollis	M	3	M	5
mLepA	gi|27370038|ref|NP_766299.1|_Mus_musculus	M	2	M	2
mLepA	gi|284086836|gb|EFC40510.1|_Naegleria_gruberi	C	5	_	2
mLepA	gi|156549409|ref|XP_001602625.1|_Nasonia_vitripennis	M	2	M	3
mLepA	jgi|Nemve1|106275|e_gw.80.23.1_Nematostella_vectensis	_	3	_	1
mLepA	gi|85089814|ref|XP_958122.1|_Neurospora_crassa_uid132	C	2	_	5
mLepA	gi|149416474|ref|XP_001515927.1|_Ornithorhynchus_anatinus	M	3	M	5
mLepA	gi|291385724|ref|XP_002709457.1|_Oryctolagus_cuniculus	M	2	M	1
mLepA	gi|115466368|ref|NP_001056783.1|_Oryza_sativa	M	2	M	1
mLepA	jgi|Ost9901_3|88434|ost_10_008_079_Ostreococcus_lucimarinus	M	2	M	2
mLepA	jgi|OstRCC809_2|58718|fgenesh1_pm.chr_9_#_141_Ostreococcus_sp	C	4	M	5
mLepA	jgi|Ostta4|19635|e_gw1.10.00.64.1_Ostreococcus_tauri	M	3	M	1
mLepA	gi|114593854|ref|XP_517175.2|_Pan_troglodytes	M	1	M	2
mLepA	gi|145549938|ref|XP_001460648.1|_Paramecium_tetraurelia	S	4	M	5
mLepA	gi|145510576|ref|XP_001441221.1|_Paramecium_tetraurelia	_	2	_	2
mLepA	gi|145510574|ref|XP_001441220.1|_Paramecium_tetraurelia	S	3	_	4
mLepA	gi|255938287|ref|XP_002559914.1|_Penicillium_chrysogenum_Wisconsin_54_1255_uid39879	M	1	M	1
mLepA	gi|294931728|ref|XP_002779987.1|_Perkinsus_marinus	M	5	M	3
mLepA	gi|294927403|ref|XP_002779123.1|_Perkinsus_marinus	_	2	_	2
mLepA	gi|294878883|ref|XP_002768506.1|_Perkinsus_marinus	S	2	_	4
mLepA	gi|219128105|ref|XP_002184262.1|_Phaeodactylum_tricornutum	_	4	_	2
mLepA	jgi|Phyra1_1|41277|gwEuk.133.25.1_Phytophthora_ramorum	_	3	_	1
mLepA	gi|254566471|ref|XP_002490346.1|_Pichia_pastoris_GS115_uid39439	M	1	M	1
mLepA	gi|150865621|ref|XP_001384916.2|_Pichia_stipitis_CBS_6054_uid18881	_	2	_	2
mLepA	gi|171677760|ref|XP_001903831.1|_Podospora_anserina_DSM_980_uid29799	M	2	M	1
mLepA	gi|171677019|ref|XP_001903461.1|_Podospora_anserina_DSM_980_uid29799	M	2	M	4
mLepA	gi|171677017|ref|XP_001903460.1|_Podospora_anserina_DSM_980_uid29799	_	2	_	2
mLepA	gi|6323320|ref|NP_013392.1|_Saccharomyces_cerevisiae_uid128	M	1	M	2
mLepA	gi|291234801|ref|XP_002737333.1|_Saccoglossus_kowalevskii	_	2	_	1
mLepA	gi|326432235|gb|EGD77805.1|_Salpingoeca_sp	S	5	M	5
mLepA	gi|19115700|ref|NP_594788.1|_Schizosaccharomyces_pombe_uid127	M	4	M	2
mLepA	gi|302760988|ref|XP_002963916.1|_Selaginella_moellendorffii	M	2	M	1
mLepA	gi|302769163|ref|XP_002968001.1|_Selaginella_moellendorffii	M	2	M	2
mLepA	gi|115615302|ref|XP_791097.2|_Strongylocentrotus_purpuratus	M	4	M	3
mLepA	gi|115960173|ref|XP_001189868.1|_Strongylocentrotus_purpuratus	M	4	M	3
mLepA	gi|118380083|ref|XP_001023206.1|_Tetrahymena_thermophila	_	5	_	4
mLepA	gi|223992701|ref|XP_002286034.1|_Thalassiosira_pseudonana	_	5	_	2
mLepA	gi|237845235|ref|XP_002371915.1|_Toxoplasma_gondii	_	3	_	2
mLepA	gi|91081361|ref|XP_971457.1|_Tribolium_castaneum	_	4	_	5
mLepA	gi|71746988|ref|XP_822549.1|_Trypanosoma_brucei	M	2	M	3
mLepA	gi|71006746|ref|XP_758038.1|_Ustilago_maydis_uid14007	M	3	M	2
mLepA	gi|225452725|ref|XP_002277245.1|_Vitis_vinifera	C	5	M	4
mLepA	jgi|Volca1|72951|estExt_Genewise1.C_40264_Volvox_carteri	M	4	M	4
mLepA	gi|50555698|ref|XP_505257.1|_Yarrowia_lipolytica_CLIB122_uid12414	M	1	M	1
mLepA	gi|254582168|ref|XP_002497069.1|_Zygosaccharomyces_rouxii_CBS_732_uid39573	M	2	M	2
cEFG	gi|18407650|ref|NP_564801.1|_Arabidopsis_thaliana	C	2	M	4
cEFG	jgi|Auran1|36157_Aureococcus_anophagefferens	_	2	_	1
cEFG	jgi|Bigna1|45092|e_gw1.111.16.1_Bigelowiella_natans	_	3	_	2
cEFG	gi|159487669|ref|XP_001701845.1|_Chlamydomonas_reinhardtii	M	2	M	4
cEFG	gi|307111356|gb|EFN59590.1|_Chlorella_variabilis	_	2	_	2
cEFG	jgi|Coc_C169_1|44074|fgenesh1_pg.16_#_53_Coccomyxa_C169	_	5	_	2
cEFG	gnl|CMER|CMK150C_Cyanidioschyzon_merolae	C	1	M	2
cEFG	gi|299471022|emb|CBN78883.1|_Ectocarpus_siliculosus	C	5	S	4
cEFG	jgi|Fracy1|195043|e_gw1.23.345.1_Fragilariopsis_cylindrus	_	2	_	1
cEFG	jgi|Guith1|159290|estExt_fgenesh2_pm.C_100006_Guillardia_theta	C	3	M	5
cEFG	jgi|MicpuN3|56116|EuGene.0200010493_Micromonas_sp	C	3	M	2
cEFG	gi|115459660|ref|NP_001053430.1|_Oryza_sativa	S	5	_	3
cEFG	jgi|Ost9901_3|16297|fgenesh1_pg.C_Chr_7000341_Ostreococcus_lucimarinus	_	3	_	3
cEFG	jgi|OstRCC809_2|34992|e_gw1.7.640.1_Ostreococcus_sp	_	3	_	3
cEFG	jgi|Ostta4|28525|estExt_gwp_GeneWisePlus.C_Chr_07.00010095_Ostreococcus_tauri	_	2	_	2
cEFG	gi|219115942|ref|XP_002178766.1|_Phaeodactylum_tricornutum	_	2	_	1
cEFG	gi|302765284|ref|XP_002966063.1|_Selaginella_moellendorffii	_	2	_	2
cEFG	gi|302776540|ref|XP_002971427.1|_Selaginella_moellendorffii	C	1	_	3
cEFG	gi|224011888|ref|XP_002294597.1|_Thalassiosira_pseudonana	S	2	S	3
cEFG	gi|225426927|ref|XP_002264221.1|_Vitis_vinifera	S	4	S	2
cEFG	jgi|Volca1|110004|estExt_fgenesh4_kg.C_580006_Volvox_carteri	C	4	M	2
cIF2	gi|15220055|ref|NP_173165.1|_Arabidopsis_thaliana	C	3	S	1
cIF2	gi|159468492|ref|XP_001692408.1|_Chlamydomonas_reinhardtii	C	5	_	3
cIF2	gi|159473406|ref|XP_001694829.1|_Chlamydomonas_reinhardtii	S	5	M	5
cIF2	gi|307104177|gb|EFN52432.1|_Chlorella_variabilis	M	3	M	1
cIF2	jgi|Coc_C169_1|49121|estExt_fgenesh1_pg.C_210104_Coccomyxa_C169	C	4	_	3
cIF2	jgi|MicpuN3|80658|e_gw2.04.51.1_Micromonas_sp	_	4	_	3
cIF2	gi|115465593|ref|NP_001056396.1|_Oryza_sativa	_	1	_	1
cIF2	jgi|Ost9901_3|30538|eugene.0300010214_Ostreococcus_lucimarinus	_	5	_	4
cIF2	jgi|OstRCC809_2|30189|e_gw1.3.36.1_Ostreococcus_sp	_	4	_	5
cIF2	jgi|Ostta4|22762|estExt_fgenesh1_pm.C_Chr_03.00010038_Ostreococcus_tauri	_	3	_	3
cIF2	gi|302782285|ref|XP_002972916.1|_Selaginella_moellendorffii	C	4	M	5
cIF2	gi|302812653|ref|XP_002988013.1|_Selaginella_moellendorffii	C	4	M	5
cIF2	gi|302819188|ref|XP_002991265.1|_Selaginella_moellendorffii	_	3	_	3
cIF2	jgi|Volca1|93234|fgenesh4_pg.C_scaffold_30000104_Volvox_carteri	C	4	S	5
cTypA	gi|30684509|ref|NP_851035.1|_Arabidopsis_thaliana	C	2	M	3
cTypA	gi|30684514|ref|NP_568289.3|_Arabidopsis_thaliana	C	2	M	3
cTypA	jgi|Auran1|52055_Aureococcus_anophagefferens	M	2	M	3
cTypA	gi|159484110|ref|XP_001700103.1|_Chlamydomonas_reinhardtii	M	5	M	2
cTypA	gi|307104066|gb|EFN52322.1|_Chlorella_variabilis	M	4	M	4
cTypA	jgi|Coc_C169_1|27082|estExt_Genewise1Plus.C_20299_Coccomyxa_C169	S	4	S	5
cTypA	gnl|CMER|CMR109C_Cyanidioschyzon_merolae	C	1	M	5
cTypA	gi|298710101|emb|CBJ31815.1|_Ectocarpus_siliculosus	C	4	S	2
cTypA	jgi|Emihu1|453823|estExtDG_Genemark1.C_940004_Emiliania_huxleyi	_	4	_	3
cTypA	jgi|Fracy1|238630|fgenesh2_pg.6_#_32_Fragilariopsis_cylindrus	S	2	S	1
cTypA	jgi|Fracy1|245528|fgenesh2_pg.15_#_365_Fragilariopsis_cylindrus	S	2	S	1
cTypA	jgi|MicpuN3|59663|EuGene.0600010665_Micromonas_sp	_	4	_	2
cTypA	gi|115445587|ref|NP_001046573.1|_Oryza_sativa	C	2	M	3
cTypA	jgi|Ost9901_3|43212|e_gwEuk.14.81.1_Ostreococcus_lucimarinus	_	3	_	2
cTypA	jgi|OstRCC809_2|40950|e_gw1.14.70.1_Ostreococcus_sp	C	4	M	2
cTypA	jgi|Ostta4|23058|estExt_fgenesh1_pm.C_Chr_15.00010008_Ostreococcus_tauri	_	3	_	2
cTypA	gi|219128580|ref|XP_002184487.1|_Phaeodactylum_tricornutum	S	4	S	3
cTypA	gi|302770511|ref|XP_002968674.1|_Selaginella_moellendorffii	_	4	_	4
cTypA	gi|302816489|ref|XP_002989923.1|_Selaginella_moellendorffii	_	4	_	4
cTypA	gi|224013710|ref|XP_002296519.1|_Thalassiosira_pseudonana	_	3	_	2
cTypA	gi|225441779|ref|XP_002283552.1|_Vitis_vinifera	C	2	M	4
cTypA	gi|225441781|ref|XP_002283564.1|_Vitis_vinifera	_	2	_	3
cTypA	jgi|Volca1|81313|estExt_Genewise1Plus.C_210106_Volvox_carteri	M	5	M	2
mTypA	gi|79323586|ref|NP_001031452.1|_Arabidopsis_thaliana	M	5	M	1
mTypA	gi|42569499|ref|NP_180664.2|_Arabidopsis_thaliana	_	3	_	2
mTypA	gi|156086570|ref|XP_001610694.1|_Babesia_bovis	M	1	M	1
mTypA	jgi|Batde5|14053|e_gw1.14.39.1_Batrachochytrium_dendrobatidis	_	3	_	2
mTypA	jgi|Bigna1|141718|aug1.64_g16426_Bigelowiella_natans	_	4	_	2
mTypA	gi|320166796|gb|EFW43695.1|_Capsaspora_owczarzaki	M	3	M	2
mTypA	gi|159482152|ref|XP_001699137.1|_Chlamydomonas_reinhardtii	_	3	_	4
mTypA	gi|307102858|gb|EFN51124.1|_Chlorella_variabilis	_	4	_	4
mTypA	jgi|Coc_C169_1|64856|estExt_Genemark1.C_30198_Coccomyxa_C169	_	2	_	2
mTypA	gi|66819189|ref|XP_643254.1|_Dictyostelium_discoideum	C	4	M	2
mTypA	gi|330843945|ref|XP_003293901.1|_Dictyostelium_purpureum	_	5	_	4
mTypA	gi|298708768|emb|CBJ30729.1|_Ectocarpus_siliculosus	M	4	M	2
mTypA	jgi|Fracy1|205590|estExt_Genewise1Plus.C_11717_Fragilariopsis_cylindrus	_	2	_	1
mTypA	jgi|Fracy1|214850|estExt_Genewise1Plus.C_710068_Fragilariopsis_cylindrus	_	2	_	1
mTypA	jgi|Fracy1|164909|gw1.71.77.1_Fragilariopsis_cylindrus	M	5	M	5
mTypA	jgi|Guith1|109662|au.40_g10764_Guillardia_theta	_	2	_	1
mTypA	jgi|Guith1|68817|e_gw1.22.28.1_Guillardia_theta	M	4	M	3
mTypA	jgi|Lacbi1|309738|eu2.Lbscf0041g01480_Laccaria_bicolor	M	1	M	1
mTypA	jgi|MicpuN3|59577|EuGene.0600010579_Micromonas_sp	M	1	M	2
mTypA	gi|284092700|gb|EFC46341.1|_Naegleria_gruberi	C	2	M	2
mTypA	gi|115439977|ref|NP_001044268.1|_Oryza_sativa	M	3	M	1
mTypA	jgi|Ost9901_3|13224|fgenesh1_pm.C_Chr_13000069_Ostreococcus_lucimarinus	M	3	M	1
mTypA	jgi|Ost9901_3|36776|e_gwEuk.21.51.1_Ostreococcus_lucimarinus	M	4	M	1
mTypA	jgi|OstRCC809_2|59823|fgenesh1_pm.chr_13_#_2_Ostreococcus_sp	C	5	_	3
mTypA	jgi|Ostta4|24421|estExt_fgenesh1_pg.C_Chr_13.00010225_Ostreococcus_tauri	_	4	_	3
mTypA	gi|145526557|ref|XP_001449084.1|_Paramecium_tetraurelia	M	2	M	2
mTypA	gi|145500742|ref|XP_001436354.1|_Paramecium_tetraurelia	M	3	M	3
mTypA	gi|294947302|ref|XP_002785320.1|_Perkinsus_marinus	_	3	_	3
mTypA	gi|294947296|ref|XP_002785317.1|_Perkinsus_marinus	_	2	_	2
mTypA	gi|219128705|ref|XP_002184547.1|_Phaeodactylum_tricornutum	C	2	M	4
mTypA	jgi|Phyra1_1|71398|fgenesh1_pm.C_scaffold_16000018_Phytophthora_ramorum	M	5	_	4
mTypA	gi|124511852|ref|XP_001349059.1|_Plasmodium_falciparum	M	4	M	4
mTypA	gi|302804067|ref|XP_002983786.1|_Selaginella_moellendorffii	M	2	M	2
mTypA	gi|302817584|ref|XP_002990467.1|_Selaginella_moellendorffii	M	1	M	2
mTypA	gi|118394915|ref|XP_001029817.1|_Tetrahymena_thermophila	M	2	M	3
mTypA	gi|223999431|ref|XP_002289388.1|_Thalassiosira_pseudonana	_	1	_	1
mTypA	gi|85000501|ref|XP_954969.1|_Theileria_annulata	S	5	M	4
mTypA	gi|237844725|ref|XP_002371660.1|_Toxoplasma_gondii	C	4	M	4
mTypA	gi|225446513|ref|XP_002278771.1|_Vitis_vinifera	M	5	M	2
mTypA	jgi|Volca1|96417|fgenesh4_pg.C_scaffold_52000018_Volvox_carteri	M	4	M	5
mTypA	jgi|Volca1|106835|estExt_fgenesh4_pg.C_520021_Volvox_carteri	M	4	M	5
mTypA	jgi|Volca1|61780|e_gw1.26.196.1_Volvox_carteri	M	5	_	4
hIF2	jgi|Auran1|10322_Aureococcus_anophagefferens	_	2	_	2
hIF2	gi|298705922|emb|CBJ29052.1|_Ectocarpus_siliculosus	C	5	S	2
hIF2	jgi|Emihu1|419681|estExtDG_Genewise1.C_5400001_Emiliania_huxleyi	S	4	_	3
hIF2	jgi|Emihu1|466087|estExtDG_fgeneshEH_pg.C_900077_Emiliania_huxleyi	S	4	_	3
hIF2	jgi|Fracy1|274212|estExt_fgenesh2_pm.C_20095_Fragilariopsis_cylindrus	S	1	S	1
hIF2	jgi|Fracy1|266952|estExt_fgenesh2_pg.C_1300001_Fragilariopsis_cylindrus	_	2	_	2
hIF2	gi|219115513|ref|XP_002178552.1|_Phaeodactylum_tricornutum	_	3	_	3
hIF2	gi|224005394|ref|XP_002296348.1|_Thalassiosira_pseudonana	_	4	_	2
apiEFG	gi|156085982|ref|XP_001610400.1|_Babesia_bovis	S	3	S	2
apiEFG	gi|86170429|ref|XP_966014.1|_Plasmodium_falciparum	S	3	S	3
apiEFG	gi|84999456|ref|XP_954449.1|_Theileria_annulata	S	4	S	4
apiEFG	gi|237833571|ref|XP_002366083.1|_Toxoplasma_gondii	C	4	M	3
apiEFTU	gi|209892884|ref|YP_002290857.1|_Babesia_bovis	_	2	_	2
apiEFTU	gi|237845579|ref|XP_002372087.1|_Toxoplasma_gondii	_	2	_	2
apiIF2	gi|156084706|ref|XP_001609836.1|_Babesia_bovis	_	5	_	2
apiIF2	gi|114577424|ref|XP_001155061.1|_Pan_troglodytes	M	1	M	3
apiIF2	gi|124506251|ref|XP_001351723.1|_Plasmodium_falciparum	S	1	S	1
apiIF2	gi|84996453|ref|XP_952948.1|_Theileria_annulata	_	2	_	1
apiLepA	gi|156089777|ref|XP_001612295.1|_Babesia_bovis	M	1	M	2
apiLepA	gi|124506783|ref|XP_001351989.1|_Plasmodium_falciparum	S	1	S	1
apiLepA	gi|84998020|ref|XP_953731.1|_Theileria_annulata	S	2	S	2
exTypA	gi|154338592|ref|XP_001565518.1|_Leishmania_braziliensis	M	2	M	3
exTypA	gi|146088420|ref|XP_001466046.1|_Leishmania_infantum	M	2	M	3
exTypA	gi|157870430|ref|XP_001683765.1|_Leishmania_major	M	2	M	4
exTypA	gi|71754393|ref|XP_828111.1|_Trypanosoma_brucei	M	3	M	2
mIF2-2	gi|154338387|ref|XP_001565418.1|_Leishmania_braziliensis	M	2	M	2
mIF2-2	gi|146087991|ref|XP_001465964.1|_Leishmania_infantum	M	2	M	4
mIF2-2	gi|157870201|ref|XP_001683651.1|_Leishmania_major	M	1	M	3
mIF2-2	gi|294949209|ref|XP_002786097.1|_Perkinsus_marinus	_	2	_	1
mIF2-2	gi|294885859|ref|XP_002771456.1|_Perkinsus_marinus	_	5	_	3
mIF2-2	gi|124512992|ref|XP_001349852.1|_Plasmodium_falciparum	M	4	M	4
mIF2-2	gi|84997722|ref|XP_953582.1|_Theileria_annulata	_	4	_	3
mIF2-2	gi|237834299|ref|XP_002366447.1|_Toxoplasma_gondii	_	5	_	2
mIF2-2	gi|72393435|ref|XP_847518.1|_Trypanosoma_brucei	M	2	M	3
Key to Output from TransitP:
C	Chloroplast, i.e. the sequence contains cTP, a chloroplast transit peptide;
M	Mitochondrion, i.e. the sequence contains mTP, a mitochondrial targeting peptide;
S	Secretory pathway, i.e. the sequence contains SP, a signal peptide;
_	Any other location;
RC	Reliability class, from 1 to 5, where 1 indicates the strongest prediction. RC is a measure of the size of the difference ('diff') between the highest (winning) and the second highest output scores. There are 5 reliability classes, defined as follows:
	1 : diff > 0.800
	2 : 0.800 > diff > 0.600
	3 : 0.600 > diff > 0.400
	4 : 0.400 > diff > 0.200
	5 : 0.200 > diff
	Thus, the lower the value of RC the safer the prediction.
