# Supplementary material for: The evolutionary and functional diversity of classical and lesser-known cytoplasmic and organellar translational GTPases across the tree of life
Source: BMC Genomics. 2015 Feb 14;16(1):78. doi: 10.1186/s12864-015-1289-7 (PMC4342817; doi:10.1186/s12864-015-1289-7)
Supplement: Additional file 8: — Text file of Tet proteins that contain the NYN_YacP RNase-like domain. The sequences are in Fasta format. [file 12864_2015_1289_MOESM8_ESM.txt]

>gi|317057543|ref|YP_004106010.1| small GTP-binding protein [Ruminococcus albus 7 = DSM 20455]
MNKKAVIGILAHVDSGKTTLSEAMLYKSGAIRKLGRVDHKDAFLDNNAIERDRGITIFSKQAVFEYGGVG
FTLLDTPGHVDFSGETERTLRVIDAAILVISGTDGVQPHTKTLARLLERYDIPTFVFVNKMDMDGARKDF
VMNSLTAAMGDRCVSFAQPRDELYEALSLCTEEMMEEYLENGEITDEKMISAIECRRLIPVCFGSALRLE
GIEGLLDCVSRYIPLPEEKSGFGAKVYKITEDGGARLTHMKITGGSLAVRDVLTYTDREGEEITEKVGRI
RVYSGEKARNAEEVSQGEVCAVPGLTSTFAGQGLGAEPTDTEQILEPVLTYRVKAPEGVDEHTLLGRLRI
LEDEDPTMTVNYNEQLHEVTAALMGEVQAEVLKRIVSERFGMDIELGEGRIAYRETIAEPVDGAGHFEPL
RHYAEVHLRLEPLPRGSGLEFYSDCSEDILSRNWQRLILTHLKEKTHRGVLTCSPITDMRITLTAGRAHL
KHTEGGDFRQATYRAVRQGLRKAKSILLEPWYAYRLEIPAANVGRALTDLDRMGAHCDPPETDGENAVLT
GTAPVSKLRFYHTEVAGYTKGLGRLSCRAAGYDTCIDADEVIAEIGYDPDSDTHNFADSVFCSHGAGHVV
PWGEADEHMHVSPETGRRQYQQAEEVRTRAVDFVRRAVEDEELMAIFERTYGSINRKKRDAMRTPKEVTK
TKAKPRPVPTGPEYLLVDGYNIIFAWDDLKKQAAESLDLARSTLINRLSSFQGCRGCEMIIVFDAYRVKE
PEHIDKAGSVSVVYTKEAETADTYIERTAHQLAKDHRVTVATSDGLEQVIIMGSGARRMSASDLKHEVES
SERAVREYIEKLNSKRLK

>gi|238917338|ref|YP_002930855.1| elongation factor EF-G [[Eubacterium] eligens ATCC 27750]
MEKGNDMAHSNPITIGMLAHVDAGKTTLSEAILYSAGSIRKLGRVDNQDTFLDTGDMERARGITIFSKQA
AYNYNGSSYTLLDTPGHVDFSAETERTLWVLDAAVLVISGMDGVQGHTETLWSLLKRLGIPVFIFVNKMD
QQGTNRARIMEQLKNRLSESCVDFNNIDYEEVAMCHEEALEQFLESAHVDDALMSRMIMERKMFPVYFGS
ALRMNGVEELINGIDTYVSCPDYGEEFSAKVYKITRDDRGERLTHLKVCGGSLKSKMLIGNEKVNQIRVY
AGDKFTSINEAVAGTVCAVTGLSETKAGQFIGAGGEDNIPVLEPVLNYKLNLPAGTDPVALLSKLRTLEE
EEPELHVEWDENFKEIHVSVMGPVLIEVLTNIIRTRFGVDVTFGEGSIVYKETIKNKAYGIGHFEPLRHY
AEVHLLLEPGEPGSGMRYECHCSEDILDKNWQRLVYTHLCEKMHRGVLTGSELTDMKITLVAGRAHPKHT
EGGDFRQATYRAVRQGLMQAESVLLEPFYVFSLEVKRDYVGRAMTDFERMGAAFNMQEADGDNVVITGEG
PVSVIGNYQAEVNAYTKGTGRLALKMAGYRPCHNTEEVIEKFGYEPERDTRNPVDSVFCAGGSGYVVPWN
EVREHAHVEIAVTDSGVAGGQSDREVKLTAKQASRTVSDEWIGTDEVDRILNETYFSNSRGDNERRKLSK
RKADTAVGRYVTGGNANVKNHPKAPEYNPAKKSFLLVDGYNIIHAFKELSELAQVNLDSARGRLLDILCN
YQAMKGCELIAVFDAYRVPGHDEEFIDFHNIHVVFTKTAETADHYIEKFAHENGKKYNVTVATSDGVEQV
IIRGQGCLLISAREFEKEIAAMEEHLRENYLNKTY

>gi|238922970|ref|YP_002936483.1| translation elongation factor G [Eubacterium rectale ATCC 33656]
MEQKMTNNHITIGILAHVDAGKTTLSEAMLYSTGQIRSLGRVDHQDAYLDNDAQERERGITIFSKQARLD
ISRGTNAADTAHTADVARTADTARTWHVVMLDTPGHVDFSAEMERTLQVLDYAILVISATDGVQGHTRTL
WRLLKHYNVPTFIFVNKMDMQGTDEEKVQAELKSELSDGCVDFSSQDLFEELAMCSEPLLDEFMESGELT
DAHIAQAVAQREVFPCFYGSALKLDRVDTLIQGLSRFMCERNYPDEFSARVYKIGRDDRGSRLTFLKVTG
GCLRVRDKIEYKAHGGDEAKGLLIEKIDQIRKYSGEKYEIADVAEAGEIVAVTGLSSTFPGQGLGFEQQS
NMPILEPVLNYRMILPDDVNPAAFMEKLKQLEEEDPQLYIVWVEEFKEIHVQLMGQVQMEVLVRLIKDRF
GVVVTFGPGSIVYKETIARAVEGVGHFEPLRHYAEVHLLLSPAERGSGITVTSTCSEDVLDKNWQRLIAT
HVEEKEHRGVLTGSALTDVKVTILTGRAHVKHTEGGDFRQATYRAIRQGLKSTESVLLEPYYSFILQVPM
EYVGRAMTDLEQRFARAGSPQFATTAAREMATITGKAPVATMQDYVSLVHAYTKGLGHLTLELWGYDECH
NPAEVIAQMHYDSEEDFRNPTGSVFCAHGSGYVVPWDEVPEHMHLPYVYHGDESEEALAASARTQNAFSA
EDAQALAGNRRRTSFEKAVSGMSSVELDAQLADVYAREFGMGKNDIAEDQRRKWSGKKKNEYGGLSGKPR
TVKHDKHGNPIYPKKSPGEEYLIVDGYNIIFAWEDLKELSRINIDSARDALKDVLSDYQGYKGCHLLLVF
DAYKVKGNAGKRETFHNIEVVYTKQDETADAFIEKTVFGIRDRYKVTVATSDGLEQQTVMSLGALRMSAR
ELKEHIDMTKRAGMEAFISG

>gi|302670155|ref|YP_003830115.1| translation elongation factor EF-G-like protein [Butyrivibrio proteoclasticus B316]
MNNYITIGILAHVDAGKTTLSEALLYTSGKIRKLGRVDHKDAFLDSYELERSRGITIFSKQAVFQYGGIS
YTLLDTPGHADFSPEMERTLQVLDMAILVISAADGVTSQVRLLWRLLDHYKVPTIIFVNKMDQPGADKNA
VLSQLKDVLGNHCVDFDGVPEGSSLLDLSSPELQEELAVCDDKLLEKFLEGYVVTLQDVEELVRSRKTFP
CIFGSALKLNGVKELLDTLTSLCSTGNSMDFIQQSAKSTMRTSNSLDFSAPEENPLTHESALNNNDKFSA
RVYKISRDAQGNRLTHMKIISGSLKVRDTIQDEKIDQIRLYNGDKFEALPEATAGMIVAISGLSSTRAGE
GLGALKGSVSAEVIQPILSCALILPDDVDTISFYKKIKSLEEEEPMLLLSLHEATGEIMVQVMGDVQKEI
LHHLILTRFGIDVKFGQGQIVYKETIAGPVEGVGHFEPLRHYAEVHLLLEPTEPGSGISFDNKCSTDQLS
LNWQRLILTHLQEKKHVGVLTGSEITDMRITLLTGRAHEKHTEGGDFRQATYRAVRQGLMEAQSVLLEPI
FDYRIEVPQENVGRVLTDIQKMNGTVGLPEIENGKSVVTGTVPAACLYDYAQELKSYTHGEGVLSTTLSG
YAPCHNTEEVLETIGYYPELDTANPASSVFCSHGAGTIIPWDEVRSHMHLESAWSPDKGITAGTDLTDNI
DMDALKKLQARSTRKTTDDRTFDEIERDLRLAENELKDIFERTYGTIKPRYVETEEDRRRYAKQDAERER
QRAIAEGLIEPDEAPEVTLSTRKQSSKKDQRIAERQKEYLLVDGYNIIYASDDLKSLAATDLKAARDALI
DKIVNFQGYRREQVILVFDAYRVRGGSEHMEDHSGLTVIYTKEAETADQYIEKAAHEIGKKYRVTVATSD
AIEQVIVMSSGAIRLSAREFWEEVKHTEERIREHL

>gi|220928484|ref|YP_002505393.1| small GTP-binding protein [Clostridium cellulolyticum H10]
MKKLIIGILAHVDAGKTTLSESILYLSGKIGKLGRVDNKDAYLDTYELERARGITIFSKQAVFETGGINI
TLLDTPGHIDFSAEMERTLQVLDYAVLVISGADGVQGHTKTLWRLLDMYNVPAFIFVNKMDQNGTEKSKL
IKDMKKQLSDGCIDFGQVETTEFYEQLSMCDETILETYLEKGHIETKQISKAVREHKVFPCFFGSALKLE
GIEQLMQGIAKYTTIPCYPEEFGAKIFKITRDEQGNRLTHLKLTGGKLKVKDLLTNGKWEEKINQIRIYS
GKKYEAVSEIEAGSVCAVTGLSQTRPGEGLGIESTSGSPLLEPVLFYRIILCDPRMMLPKLRQIEEEEPE
LNIVWDEQLQEIHAQIMGEVQIEILQSLIQSRFGVVVSFDAGRIVYKETIANTVEGVGHFEPLRHYAEVH
LLLEPGEPGSGLKFGTECSEDILSRSWQRLILTHLEEKVHKGVLTGSALTDVKITLVSGRAHNKHTEGGD
FRQATYRAVRQGLMEAESVLLEPYYTFQLELPEKMVGRAMTDIEKMNGTSKISQTNGETAVLVGSAPVIT
MRNYQQEVTAYTKGAGRLFCSVKGYEPCHNTQEVIDSIGYDSERDMANPTGSVFCAHGAGFSVPWDEVKN
YMHVESYLKKKENSFKEPEKRHGISQELSISLEEIDQIINRTYYVNQGKKSAWKRRKTAEESYYEQASYV
RAQKEHKEEYLLVDGYNILFAWPELKELADKNAEAARMKLLDSLSNYQGIRQSRIIVVFDAYRVQGHREE
IIDYHNIHVVYTKEAQTADQYIEKFAHDNQKKYNITVATSDGLQQIIVRGAGCALLSARELKIEVEDANK
RIKQEFKEIQRKDRNYLIDALPEEAKQQMEEIIKEDKDDK

>gi|326791063|ref|YP_004308884.1| small GTP-binding protein [Clostridium lentocellum DSM 5427]
MKKLVIGILAHVDAGKTTLSESMLYLSGKIRKLGRVDNQDAYLDTYDLEKARGITIFSKQAMFEVAEAQI
TLLDTPGHVDFSAEMERTLQVLDYAILVINGADGVQGHTRTLWRLLATYQIPVFLFVNKMDQQGTDKEKL
IEELKKCLDDRCIEFGQERTAAFYDQLAMCDEALMEAYLETEHIDTLQIMKGIKERKVFPCFFGSALKLE
GVENFMQSIVKYASMPSYPEAFGSKIFKIARDEQGNRLTYMKLTGGRLKVRDTLINHTWEEKVNQIRLYS
GQKFEAVNEVEAGSICAVTGLTQTSPGEGLGIESDSSAPVLAPVLAYQIMLPEGYDPRLMLPKLRQFEEE
DPQLHIVWDEQLQEIQAQIMGEVQIEILQTLIESRFGVHVTFDSGRIVYKETIANTVEGVGHFEPLRHYA
EVHLLLEPGQRGSGLRFALGCSEDVLEKNWQRLVLSHLEEKVHKGVLTGSAITDMKITLVSGRAHKKHTE
GGDFREATFRAVRQGLKQAESVLLEPYYTFQLEVPEKMVGRAMTDIEKMFGTCEISQTDGEWVTLVGSAP
VVTMRNYQKEVVAYTKGHGRLFCTLKGYEPCHNAEEVIENIGYDSERDIENPTGSVFCTQGSGFLVTWDE
VKDYMHLESYLQQEKETLSKEIAKHQDLLTEEKWIGLEEIDQIMNRTFYANQGEKSAWKKRKTARESYYK
PVGYTMNQNQDKKEEYLLVDGYNIIFAWPELKELANENMDGARIKLLESLCNYQGIRKCQIIVVFDAYRV
QGHRVEMIEYHNIYMVYTKEAQTADHYIEKFVHDHKTKYHVTVATSDGLEQIIIRGQGCALLSARELKEE
IESANEKMMQAYKEKQVVERNYLVDALPPEIKQQIEKRP

>gi|160879963|ref|YP_001558931.1| small GTP-binding protein [Lachnoclostridium phytofermentans ISDg]
MNKLIIGILAHVDAGKTTLSESILYTSGKIGKLGRVDNKDAYLDTNELERARGITIFSKQAIVELGETQI
TLLDTPGHVDFSAEMERTLQVLDYAILVISGADGVQGHTKTLWRLLAMYQIPIFLFINKMDQPGTEKDKI
LSDLKNQLEDGCIDFGQVMSDEFYDQLAMCDELMMESYLETGLVETNQIKQAIKERKVFPCFFGSALRLD
GIEEFLKGINTYTMLPSYPDEFGAKVFKITRDDQGNRLTHMKLNGGRLKVKDALTNRVWEEKVNQIRIYS
GQKYESVNEVEAGSVFAVMGLTQTKPGEGLGIEEVSDTPVLEPVLSYQIILPEGIDPRMMLPKLRQIEEE
EPELHIVWEEQLQEIQAQIMGEVQIEILQSMIKTRFGVEVSFDAGRIVYKETIGNVVEGVGHFEPLRHYA
EVHLLLEPGEPGSGLEFGIDCSEDLLGKSWQRLILTHLEEKTHKGVLTGSATTDMKITLVAGRAHNKHTE
GGDFREATYRAVRQGLKEANSILLEPYYSFQLELPEKMVGRAMTDIEKMYGTCEISRTDGEMSVLVGSAP
VITMRNYQKEVTSYTKGLGKLFCSLKGYLPCHNTLEVMESIGYDSERDLGNPTGSVFCAHGAGFLVDWNE
VKDYMHVESYLKGKKEVSEKIADYQFREREERLISLDEIDKIINSTFYSNQGKKSTWKRSKSARESYYEP
TTYVNRQKENKEEYLLVDGYNIIHAWPELNEHVDENMHGARMKLLDILCNYQGIRKCQIIVVFDAYRLLG
HPEEVIDYHNIHVVYTKEAQTADQYIEKFAHDNQKKYDITVATSDGLQQIIIRGAGCSLLSARDLKEEID
RVNDKLKNEFIETQAKNRNYLLDTLSQKDKLKMEELMNEDNTIEE

>gi|125972557|ref|YP_001036467.1| small GTP-binding protein [Ruminiclostridium thermocellum ATCC 27405]
MKKLVVGILAHVDAGKTTLSEALLYVSGKIRKLGRVDNKDAYLDTYELERARGITIFSKQAVFEVGDTRI
TLLDTPGHVDFSAEMERTLQVLDYAILVVSGADGVQGHTKTLWHLLEIYKIPVFIFVNKMDQNGTNKDKV
INEIKKQLDDRCIEFSEENPEEFFDRLAMCDEMIMETYLEKGRVETSQISAAVKERKVFPCFFGSALKLE
GVEEFIHGLMKYTVVPSYPNEFGAKIFKITRDEQGNRLTHMKLTGGKLKVRDVLTNGVWEEKVNQIRIYS
GEKFEAVSEVDAGTVFAVTGLTQSRPGEGLGIEKSSGAPLLEPVLQYQIILPEGCDPRAMLPKLRQIEDE
EPELNIVWDEQLQEIRVRVMGEVQIEILQSIIKSRFGVDVAFDDGSIVYKETIANTVEGVGHFEPLRHYA
EVHLLLKPGERGSGLKFDVNCSEDVLAKSWQRLVLTHLEEKVHKGVLTGSAITDMKITLVSGRAHNKHTQ
GGDFREATYRAVRQGLKEAESILLEPYYDFQLEVPEKMVGRAMMDIEKMHGTCEISQINGDMAVLVGSAP
VVTMRNYQKEVVAYTKGLGRLFCSFKGYEPCHNAQEVIERIGYDSERDVENPTGSVFCANGVSFLVSWDE
VKNYMHVESYFQKKEDEENLNQNRPVYSGEKAISLEEIDQIMNKTFYANQGRKSAWKRQKASEERYYKPA
AGAKRHEAKEEYLLVDGYNIIYAWPELKKLADENLDGARMKLLDMLSNYQWIRRCHVIVVFDAYRVEGHK
EEIIDYYNIHVVYTREAQTADQYIEKFAYENSKNYDITVATSDGLQQIIVRGEGCALLSARELKAELEAA
NERIKQEYHKMNKIDRNYLGDALSTKAKRHMEDLIEEENKNNGIKKDK

>gi|219668254|ref|YP_002458689.1| small GTP-binding protein [Desulfitobacterium hafniense DCB-2]
MKKLVIGLCAHVDAGKTTLSESMLYLSGAIRKMGRVDNKDAHLDTFELERARGITIFSKQALLEVAHTQI
TLLDTPGHVDFSLEMERTLQVLDYAVLVINGADGVQGHTRTLWHLLDIYQTPVFLFINKMDQVGTDREKL
INELKSQLSDGCIDFGQPESTDFYDQLAMCDEMLLDAYVDTGHIELPLIREGIRKRKVYPCFFGSALKLE
GVEELLQGIVDYAHLPAYPESFGAKVFKIGRDEQGNRLTYLKITGGRLKVRESLSNGVWEEKVNQIRIYS
GKKFEAVNEVEAGSVCAVTGLTLTKPGEGLGTETAAHSPLLEPVLAYQMILPEGCDPRVMMPKLRQLEEE
DPGLQVVWDEELREIQVQMMGEVQLEILQSLIRSRFGLEVSFGSGRIVYKETIGNAVEGVGHFEPLRHYA
EVHLLMEPGERGSGLQFGAQCSEDSLSKSWQRLVLSHLEEKVHKGVLTGSPITDLKITLVSGRAHTKHTD
GGDFREATYRAVRQGLMEAESILLEPYYAFQLELPEKMVGRAMNDVEKMHGTCQLARIEGERATLTGSAP
VATMRNYQQEVMAYSKGLGRLFCSLKGYEPCHNPDEVIAMAGYDPERDVDNPADSVFCAQGSGYLVPWYQ
VKEYMHVESYFAKESEFIDAESHLQIPYAEERWIDPEEIDRILNQTYYANQGKKSLWQKRKKAVESYYRP
PADLNKPKESQEEYLLVDGYNIIFDWPELKELAQDNMDGARIRLLDILSNYQGIRKCRIIVVFDAYRVQG
HPEEAIDYHNILMVYTKEAQTADQYIERFAYDHQKKYKITVATSDGLQQIIIRGAGCALLSARDLKEEVI
MANKQVIEAYQAQQTPTRHYLKDALSAESEQQMKEFLKREKD

>gi|89893877|ref|YP_517364.1| hypothetical protein DSY1131 [Desulfitobacterium hafniense Y51]
MKKLVIGLCAHVDAGKTTLSESMLYLSGAIRKMGRVDNKDAHLDNFELERARGITIFSKQAMLEVAHTQI
TLLDTPGHVDFSLEMERTLQVLDYAVLVINGADGVQGHTKTLWHLLDIYQTPVFLFINKMDQVGTDREKL
INELKSQLSDGCIDFGQPESADFYDQLAMCDEMLLDAYVDTGHIELPLIREGIRKRKVYPCFFGSALKLE
GVEELLQGIVDYAHLPAYPESFGAKVFKIGRDEQGNRLTYLKITGGRLKVRESLSNGVWEEKVNQIRIYS
GKKFEAVNEVEAGSVCAVTGLTLTKPGEGLGTETAAHAPLLEPVLAYQMILPEGCDPRVMMPKLRQLEEE
DPGLQVVWDEELREIQVQMMGEVQLEILQSLIRSRFGLEVSFGSGRIVYKETIGNAVEGVGHFEPLRHYA
EVHLLMEPGERGSGLQFGAQCSEDSLSKSWQRLVLSHLEEKVHKGVLTGSPITDLKITLVSGRAHTKHTD
GGDFREATYRAVRQGLMEAESILLEPYYAFQLELPEKMVGRAMNDVEKMHGTCQLARIEGERATLTGSAP
VATMRNYQQEVMAYSKGLGRLFCSLKGYEPCHNPDEVIAMAGYDPERDVDNPADSVFCTQGSGYLVPWYQ
VKEYMHVESYFAKESEFIDAESHLQIPYAEERWIDPEEIDRILNQTYYANQGKKSLWQKRKKAAESYYRP
PADLNKPKESQEEYLLVDGYNIIFDWPELKELAQDNMDGARIRLLDILSNYQGIRRCRIIVVFDAYRVQG
HPEEAIDYHNILMVYTKEAQTADQYIERFAYDHQKKYKITVATSDGLQQIIIRGAGCALLSARDLKEEVI
MANKQVIEAYQAQQTPTRHYLKDALSAESEQQMKEFLKREKD
