# Supplementary material for: The evolutionary and functional diversity of classical and lesser-known cytoplasmic and organellar translational GTPases across the tree of life
Source: BMC Genomics. 2015 Feb 14;16(1):78. doi: 10.1186/s12864-015-1289-7 (PMC4342817; doi:10.1186/s12864-015-1289-7)
Supplement: Additional file 9: — Table of query sequences for the initial BlastP searches. Links to sequences in web repositories and literature references are included. [file 12864_2015_1289_MOESM9_ESM.xlsx]

## Sheet: Sheet1
family	GTPase	organelle targeting	start seq source		Example reference for identity of protein as trGTPase
EF1	EF-Tu	ba	http://www.uniprot.org/uniprot/P0CE47		[1]
	mEFTu	mt	http://www.uniprot.org/uniprot/P02992		[2]
	cpEFTu	cp	http://www.uniprot.org/uniprot/P17745		[3]
	eEF1	eu	http://www.uniprot.org/uniprot/P02994		[1]
	EFL	eu	http://www.uniprot.org/uniprot/Q95UT9		[4]
	aEF1	ar	http://www.uniprot.org/uniprot/Q57770		[1]
	eRF3	eu	http://www.uniprot.org/uniprot/P05453		[1]
	hbs1/Ski7	eu	http://www.uniprot.org/uniprot/P32769		[1]
	cysN	ba	http://www.uniprot.org/uniprot/P23845		[1]
	SelB	ba	http://www.uniprot.org/uniprot/P14081		[1]
	aSelB	ar	http://www.uniprot.org/uniprot/Q57918		[1]
	aSelBL	ar	http://www.uniprot.org/uniprot/Q57771		[5]
	eIF2g	eu	http://www.uniprot.org/uniprot/P32481		[1]
	aIF2g	ar	http://www.uniprot.org/uniprot/Q58657		[1]
EF2	EF-G	ba	http://www.uniprot.org/uniprot/P0A6M8		[1]
	mtEFG1	mt	http://www.uniprot.org/uniprot/P25039		[6]
	mtEFG2	mt	http://www.uniprot.org/uniprot/P39677		[6]
	cpEFG	cp	http://www.uniprot.org/uniprot/Q9SI75		[6]
	EFGII	ba	http://www.ncbi.nlm.nih.gov/protein/46199436?report=GenPept		[7]
	RF3	ba	http://www.uniprot.org/uniprot/P0A7I4		[1]
	Tet	ba	http://www.uniprot.org/uniprot/P10952		[8]
	eEF2	eu	http://www.uniprot.org/uniprot/P32324		[1]
	Ria1	eu	http://www.uniprot.org/uniprot/P53893		[9]
	Snu114	eu	http://www.uniprot.org/uniprot/P36048		[10]
	aEF2	ar	http://www.uniprot.org/uniprot/Q58448		[1]
	LepA	ba	http://www.uniprot.org/uniprot/P60785		[1]
	mtLepA	mt	http://www.uniprot.org/uniprot/P46943		[11]
	TypA	ba	http://www.uniprot.org/uniprot/P32132		[8]
	cpTypA	cp	http://www.ncbi.nlm.nih.gov/protein/30684509?report=GenPept		[12]
IF2	IF2	ba	http://www.uniprot.org/uniprot/P0A705		[1]
	mtIF2	mt	http://www.uniprot.org/uniprot/P25038		[13]
	cpIF2	cp	http://www.uniprot.org/uniprot/Q9SHI1		[14]
	aIF5B	ar	http://www.uniprot.org/uniprot/Q57710		[1]
	eIF5B	eu	http://www.uniprot.org/uniprot/P39730		[1]
GTPBP	eGTPBP1	eu	http://www.uniprot.org/uniprot/O00178		[1]
	eGTPBP2	eu	http://www.uniprot.org/uniprot/Q9BX10		[15]
	aGTPBP	ar	http://www.uniprot.org/uniprot/Q97W17		[1]
organelle key
ba	bacterial cytoplasm
mt	mitochondrion
cp	chloroplast
eu	eukaryotic cytoplasm
ar	archaeal cytoplasm
References
1 Leipe, D, et al., J Mol Biol, 2002 317(1):41-72
2 Nagata, S, et al., Proc Natl Acad Sci U S A, 1983 80(20):6192-6
3 Watson, JC, et al., Proc Natl Acad Sci U S A, 1982 79(7):2264-7
4 Keeling, P, et al., Proc Natl Acad Sci U S A, 2004 101(43):15380-5
5 Atkinson, GC, et al., BMC Evol Biol, 2011 11:22
6 Atkinson, GC, et al., Mol Biol Evol, 2011 28(3):1281-92
7 Margus, T, et al., PLoS ONE, 2011 6(8):e22789
8 Margus, T, et al., BMC Genomics, 2007 8:15
9 Becam, A, et al., Mol Genet Genomics, 2001 266(3):454-62
10 Fabrizio, P, et al., EMBO J, 1997 16(13):4092-106
11 Kiser, GL, et al., Yeast, 1995 11(13):1311-6
12 Wang, F, et al., Plant Cell Environ, 2008 31(7):982-94
13 Atkinson, GC, et al., Nucleic Acids Res, 2012 40(13):6122-34
14 Gold, JC, et al., J Biol Chem, 1985 260(28):14897-900
15 Kudo, H, et al., Biochem Biophys Res Commun, 2000 272(2):456-65
