# Supplementary material for: The evolutionary and functional diversity of classical and lesser-known cytoplasmic and organellar translational GTPases across the tree of life
Source: BMC Genomics. 2015 Feb 14;16(1):78. doi: 10.1186/s12864-015-1289-7 (PMC4342817; doi:10.1186/s12864-015-1289-7)
Supplement: Additional file 10: — Table of target organisms for the initial BlastP searches. Taxonomic information is also recorded. [file 12864_2015_1289_MOESM10_ESM.xlsx]

## Sheet: Sheet1
organism	NCBI Taxonomy ID	taxonomy
Candidatus_Solibacter_usitatus_Ellin6076_uid58139	234267	Bacteria	Acidobacteria	Solibacteres	Solibacterales	Solibacteraceae	Candidatus Solibacter
Catenulispora_acidiphila_DSM_44928_uid59077	479433	Bacteria	Actinobacteria	Actinobacteria (class)	Actinomycetales	Catenulisporaceae	Catenulispora
Persephonella_marina_EX_H1_uid58119	123214	Bacteria	Aquificae	Aquificae (class)	Aquificales	Hydrogenothermaceae	Persephonella
Chitinophaga_pinensis_DSM_2588_uid59113	485918	Bacteria	Bacteroidetes	Sphingobacteria	Sphingobacteriales	no info	Chitinophaga
Chloroherpeton_thalassium_ATCC_35110_uid59187	517418	Bacteria	Chlorobi	Chlorobia	Chlorobiales	Chlorobiaceae	Chloroherpeton
Herpetosiphon_aurantiacus_ATCC_23779_uid58599	316274	Bacteria	Chloroflexi	Chloroflexi (class)	Herpetosiphonales	Herpetosiphonaceae	Herpetosiphon
Candidatus_Protochlamydia_amoebophila_UWE25_uid58079	264201	Bacteria	Chlamydiae	Chlamydiae (class)	Chlamydiales	Parachlamydiaceae	Candidatus Protochlamydia
Paenibacillus_JDR_2_uid59021	44249	Bacteria	Firmicutes	Bacilli	Bacillales	Paenibacillaceae	no info
Acaryochloris_marina_MBIC11017_uid58167	329726	Bacteria	Cyanobacteria	no info	no info	no info	Acaryochloris
Hahella_chejuensis_KCTC_2396_uid58483	349521	Bacteria	Proteobacteria	Gammaproteobacteria	Oceanospirillales	Hahellaceae	Hahella
Arcobacter_nitrofigilis_DSM_7299_uid49001	572480	Bacteria	Proteobacteria	Epsilonproteobacteria	Campylobacterales	Campylobacteraceae	Arcobacter
Burkholderia_xenovorans_LB400_uid57823	266265	Bacteria	Proteobacteria	Betaproteobacteria	Burkholderiales	Burkholderiaceae	Burkholderia
Myxococcus_xanthus_DK_1622_uid58003	246197	Bacteria	Proteobacteria	Deltaproteobacteria	Myxococcales	Myxococcaceae	Myxococcus
Bradyrhizobium_japonicum_USDA_110_uid57599	224911	Bacteria	Proteobacteria	Alphaproteobacteria	Rhizobiales	Bradyrhizobiaceae	Bradyrhizobium
Rhodopirellula_baltica_SH_1_uid61589	243090	Bacteria	Planctomycetes	Planctomycetacia	Planctomycetales	Planctomycetaceae	Rhodopirellula
Desulfurispirillum_indicum_S5_uid45897	653733	Bacteria	Chrysiogenetes	Chrysiogenetes (class)	Chrysiogenales	Chrysiogenaceae	Desulfurispirillum
Denitrovibrio_acetiphilus_DSM_12809_uid46657	522772	Bacteria	Deferribacteres	Deferribacteres (class)	Deferribacterales	Deferribacteraceae	Denitrovibrio
Deinococcus_deserti_VCD115_uid58615	546414	Bacteria	Deinococcus-Thermus	Deinococci	Deinococcales	Deinococcaceae	Deinococcus
Dictyoglomus_thermophilum_H_6_12_uid59439	309799	Bacteria	Dictyoglomi	Dictyoglomia	Dictyoglomales	Dictyoglomaceae	Dictyoglomus
Elusimicrobium_minutum_Pei191_uid58949	445932	Bacteria	Elusimicrobia	Elusimicrobia (class)	Elusimicrobiales	Elusimicrobiaceae	Elusimicrobium
Fibrobacter_succinogenes_S85_uid41169	59374	Bacteria	Fibrobacteres	Fibrobacteres (class)	Fibrobacterales	Fibrobacteraceae	Fibrobacter
Spirochaeta_smaragdinae_DSM_11293_uid51369	573413	Bacteria	Spirochaetes	Spirochaetes (class)	Spirochaetales	Spirochaetaceae	Spirochaeta
Aminobacterium_colombiense_DSM_12261_uid47083	572547	Bacteria	Synergistetes	Synergistia	Synergistales	Synergistaceae	Aminobacterium
Opitutus_terrae_PB90_1_uid58965	452637	Bacteria	Verrucomicrobia	Opitutae	no info	Opitutaceae	Opitutus
Acholeplasma laidlawii PG-8A	441768	Bacteria	Tenericutes	Mollicutes	Acholeplasmatales	Acholeplasmataceae	Acholeplasma
Kosmotoga olearia TBF 19.5.1	521045	Bacteria	Thermotogae	Thermotogae (class)	Thermotogales	Thermotogaceae	Kosmotoga
Plasmodium_falciparum	5833	Eukaryota	Apicomplexa	Aconoidasida	Haemosporida	no info	Plasmodium
Drosophila_melanogaster	7227	Eukaryota	Arthropoda	Insecta	Diptera	Drosophilidae	Drosophila
Saccharomyces_cerevisiae	4932	Eukaryota	Ascomycota	Saccharomycetes	Saccharomycetales	Saccharomycetaceae	Saccharomyces
Helobdella_robusta	6412	Eukaryota	Annelida	Hirudinida	Rhynchobdellida	Glossiphoniidae	Helobdella
Homo_sapiens	9606	Eukaryota	Chordata	Mammalia	Primates	Hominidae	Homo
Batrachochytrium_dendrobatidis	109871	Eukaryota	Chytridiomycota	Chytridiomycetes	Chytridiales	no info	Batrachochytrium
Laccaria_bicolor	29883	Eukaryota	Basidiomycota	Agaricomycetes	Agaricales	Tricholomataceae	Laccaria
Nematostella_vectensis	45351	Eukaryota	Cnidaria	Anthozoa	Actiniaria	Edwardsiidae	Nematostella
Strongylocentrotus_purpuratus	7668	Eukaryota	Echinodermata	Echinoidea	Echinoida	Strongylocentrotidae	Strongylocentrotus
Encephalitozoon_cuniculi	6035	Eukaryota	Microsporidia	no info	no info	Unikaryonidae	Encephalitozoon
Lottia_gigantea	225164	Eukaryota	Mollusca	Gastropoda	Docoglossa	Lottiidae	Lottia
Caenorhabditis_elegans	6239	Eukaryota	Nematoda	Chromadorea	Rhabditida	Rhabditidae	Caenorhabditis
Naegleria_gruberi	5762	Eukaryota	no info	Heterolobosea	Schizopyrenida	Vahlkampfiidae	Naegleria
Dictyostelium_discoideum	44689	Eukaryota	no info	no info	Dictyosteliida	no info	Dictyostelium
Emiliania_huxleyi	2903	Eukaryota	no info	no info	Isochrysidales	Noelaerhabdaceae	Emiliania
Giardia_lamblia	5741	Eukaryota	no info	no info	no info	Hexamitidae	Giardia
Leishmania_major	5664	Eukaryota	no info	no info	Kinetoplastida	Trypanosomatidae	Leishmania
Monosiga_brevicollis	81824	Eukaryota	no info	no info	Choanoflagellida	Codonosigidae	Monosiga
Paramecium_tetraurelia	5888	Eukaryota	no info	Oligohymenophorea	Peniculida	Parameciidae	Paramecium
Oryza_sativa	4530	Eukaryota	Streptophyta	Liliopsida	Poales	Poaceae	Oryza
Ostreococcus_tauri	70448	Eukaryota	Chlorophyta	Prasinophyceae	Mamiellales	no info	Ostreococcus
vitis_vinifera	29760	Eukaryota	Streptophyta	no info	Vitales	Vitaceae	Vitis
Physcomitrella_patens	3218	Eukaryota	Streptophyta	Bryopsida	Funariales	Funariaceae	Physcomitrella
Selaginella_moellendorffii	88036	Eukaryota	Streptophyta	Isoetopsida	Selaginellales	Selaginellaceae	Selaginella
Thalassiosira_pseudonana	35128	Eukaryota	Bacillariophyta	Coscinodiscophyceae	no info	Thalassiosiraceae	Thalassiosira
Chlamydomonas_reinhardtii	3055	Eukaryota	Chlorophyta	Chlorophyceae	Chlamydomonadales	Chlamydomonadaceae	Chlamydomonas
Cyanidioschyzon_merolae	45157	Eukaryota	no info	Bangiophyceae	Cyanidiales	Cyanidiaceae	Cyanidioschyzon
Sulfolobus_solfataricus	2287	Archaea	Crenarchaeota	Thermoprotei	Sulfolobales	Sulfolobaceae	Sulfolobus
Pyrobaculum_aerophilum_IM2	178306	Archaea	Crenarchaeota	Thermoprotei	Thermoproteales	Thermoproteaceae	Pyrobaculum	Pyrobaculum aerophilum
Archaeoglobus_fulgidus	2234	Archaea	Euryarchaeota	Archaeoglobi	Archaeoglobales	Archaeoglobaceae	Archaeoglobus
Halobacterium_salinarum_R1	478009	Archaea	Euryarchaeota	Halobacteria	Halobacteriales	Halobacteriaceae	Halobacterium
Methanobacterium_AL_21	868132	Archaea	Euryarchaeota	Methanobacteria	Methanobacteriales	Methanobacteriaceae	Methanobacterium
Methanosarcina_acetivorans	2214	Archaea	Euryarchaeota	Methanomicrobia	Methanosarcinales	Methanosarcinaceae	Methanosarcina
Methanococcus_maripaludis_C5	402880	Archaea	Euryarchaeota	Methanococci	Methanococcales	Methanococcaceae	Methanococcus
Methanopyrus_kandleri	2320	Archaea	Euryarchaeota	Methanopyri	Methanopyrales	Methanopyraceae	Methanopyrus
Thermococcus_gammatolerans_EJ3	593117	Archaea	Euryarchaeota	Thermococci	Thermococcales	Thermococcaceae	Thermococcus
Picrophilus_torridus_DSM_9790	263820	Archaea	Euryarchaeota	Thermoplasmata	Thermoplasmatales	Picrophilaceae	Picrophilus
Candidatus_Korarchaeum_cryptofilum_OPF8	374847	Archaea	Korarchaeota	no info	no info	no info	Candidatus Korarchaeum
Nanoarchaeum_equitans	160232	Archaea	Nanoarchaeota	no info	no info	no info	Nanoarchaeum
Nitrosopumilus_maritimus_SCM1	436308	Archaea	Thaumarchaeota	no info	Nitrosopumilales	Nitrosopumilaceae	Nitrosopumilus
